# Supplementary material for: Comparative proteomic analysis of QTL CTS-12 derived from wild rice (Oryza rufipogon Griff.), in the regulation of cold acclimation and de-acclimation of rice (Oryza sativa L.) in response to severe chilling stress
Source: BMC Plant Biol. 2018 Aug 10;18:163. doi: 10.1186/s12870-018-1381-7 (PMC6086036; doi:10.1186/s12870-018-1381-7)
Supplement: Supplementary file 3 — The list of proteins detected using iTRAQ labeling LC-MS/MS. (XLSX 2619 kb) [file 12870_2018_1381_MOESM3_ESM.xlsx]

## Sheet: R1
Additional file 3-1 The list of proteins detected using iTRAQ labeling LC-MS/MS in biological replicate 1
UniProt_ID	Putative function/gene ID	Score	Coverage	Proteins	Unique Peptides	Peptides	PSMs	AAs	MW [kDa]	calc. pI	115/REFa	115/REF Count	115/REF Variability [%]	116/REF	116/REF Count	116/REF Variability [%]	117/REF	117/REF Count	117/REF Variability [%]	118/REF	118/REF Count	118/REF Variability [%]	119/REF	119/REF Count	119/REF Variability [%]	121/REF	121/REF Count	121/REF Variability [%]
Q0JN91	Os01g0314800 protein	0	20.43	1	1	1	2	93	9.78618	10.1255	0.608893	2	4.35549	2.25696	2	5.44621	0.616656	2	17.8647	0.618033	2	5.20329	1.27603	2	0.425748	0.574123	2	3.19771
Q10NH6	Os03g0268900 protein	6.44464	11.11	2	1	2	4	216	22.9737	7.31299	0.511342	1		1.67037	1		1.31376	1		0.844534	1		0.919757	1		0.667724	1
P12331	Chlorophyll a-b binding protein 2, chloroplastic	229.599	45.21	2	2	7	104	261	27.535	5.42725	0.678952	4	15.0609	1.74044	4	11.821	1.35831	4	10.5693	0.604425	4	16.852	1.19328	4	20.8674	0.246545	4	107.79
Q5JM79	Os01g0732000 protein	6.11496	35.71	1	2	2	2	70	7.3569	9.31982	0.558259	2	73.3485	1.27631	2	31.8816	0.835594	2	20.9447	0.716978	2	45.5101	1.53851	2	64.1314	0.903069	2	43.439
P12330	Chlorophyll a-b binding protein 1, chloroplastic	248.856	44.91	1	2	7	111	265	27.9962	5.26221	0.830001	11	13.8602	1.57719	11	14.5056	1.38641	11	12.3878	0.750841	11	10.7505	1.06514	11	9.56199	0.338403	11	104.587
Q84SC3	Os08g0162800 protein	15.079	41.76	3	3	3	9	91	10.1371	5.22412	0.771645	3	0.611716	1.47176	3	3.54636	0.943825	3	10.3391	0.770683	3	3.86056	1.54568	3	18.9194	0.773254	3	15.7698
C7JA48	Os12g0478100 protein (Fragment)	3.98455	22.6	1	3	3	3	146	15.5787	7.44482	0.794083	3	5.39142	1.43094	3	12.1054	1.04165	3	19.1739	0.728013	3	18.8803	0.997845	3	7.79299	0.938442	3	1.54493
Q7XCS3	Cys/Met metabolism PLP-dependent enzyme family protein, expressed	7.75889	10.34	1	4	4	7	464	49.6857	7.43018	0.817362	7	12.8636	1.62321	7	15.0372	0.708364	7	10.2829	0.79838	7	37.7488	1.43978	7	28.3407	0.677694	7	23.3477
Q10FT0	RING-type E3 ubiquitin transferase	1.61091	2.18	1	1	1	1	824	88.428	5.73193	0.714705	1		1.30578	1		1.07751	1		0.711445	1		1.42554	1		0.834438	1
Q10LF1	Acyl carrier protein	3.41812	9.63	1	1	1	2	135	14.7607	5.59229	0.690084	2	1.00723	1.25259	2	1.35775	1.18343	2	5.54962	0.747348	2	6.5365	1.30727	2	1.8236	0.870496	2	2.50158
Q2R3H6	Acyl carrier protein	4.78673	8.78	1	1	1	2	148	15.393	5.60498	0.617324	2	15.0696	1.11956	2	5.7038	1.18891	2	18.6162	0.853356	2	16.9706	1.14332	2	3.28159	1.1042	2	2.17394
Q6YU95	Os02g0101100 protein	0	2.12	1	1	1	1	519	57.0647	9.67139	0.873387	1		1.57638	1		0.788414	1		0.670539	1		1.55887	1		0.599648	1
A0A0N7KQR7	Os09g0401050 protein (Fragment)	0	4.09	1	1	1	1	171	19.567	11.8687	0.697261	1		1.24976	1		0.84485	1		0.878363	1		1.04444	1		1.332	1
A0A0P0WJ39	Os05g0204900 protein (Fragment)	0	3.01	2	1	1	1	366	41.3039	5.73193	0.670703	1		1.18617	1		1.42872	1		0.650505	1		1.60226	1		0.540474	1
A0A0P0V9F2	Cysteine proteinase inhibitor (Fragment)	13.9138	23.53	2	4	4	11	136	14.7676	5.32568	0.740077	11	14.4078	1.27139	11	11.7205	1.21926	11	8.89911	0.714827	11	16.854	1.22207	11	11.9779	0.913372	11	15.6586
A0A0N7KFQ6	Os02g0628800 protein (Fragment)	1.79388	8.26	1	1	1	1	109	12.8219	9.43701	0.753791	1		1.2999	1		0.865178	1		0.821722	1		1.56088	1		0.785822	1
A0A0P0WTM4	Os06g0198600 protein (Fragment)	0	10.17	2	1	1	1	118	13.2704	4.77979	0.82865	1		1.41243	1		0.992798	1		0.885037	1		0.91702	1		0.955161	1
Q6YWJ7	Chlorophyll a-b binding protein, chloroplastic	46.5149	22.13	1	4	4	24	244	26.9388	7.03467	0.761613	24	23.2061	1.22294	24	9.03021	1.07013	24	8.4602	0.85236	24	7.5424	1.10069	24	21.0412	0.885906	24	12.9381
P0C422	Photosystem II reaction center protein H	34.2067	19.18	1	1	1	16	73	7.88108	6.55127	0.727181	15	13.6304	1.20044	15	7.32345	1.10475	15	4.13854	0.981901	15	5.98877	1.11206	15	5.7868	0.862097	15	11.4861
Q6H764	Os02g0529700 protein	1.78529	36.28	1	2	2	3	113	11.5337	4.41162	0.710573	3	0.104728	1.18296	3	6.76116	1.038	3	7.01885	0.861575	3	4.47779	1.31163	3	3.83531	0.944991	3	2.01299
Q5KQJ3	Os05g0181901 protein	5.53117	11.43	1	1	1	1	140	15.3218	6.02393	0.758094	1		1.26186	1		1.27281	1		0.668887	1		1.35002	1		0.744424	1
Q0DQD8	Os03g0606200 protein	2.39397	10.34	1	1	1	1	58	6.96655	9.99365	0.837034	1		1.39119	1		0.965729	1		0.852455	1		0.873062	1		1.07835	1
Q8H2U6	Os07g0661700 protein	4.74519	14	1	2	2	2	100	10.9268	6.56592	0.685756	2	5.35002	1.1389	2	5.21863	1.17063	2	0.141684	0.730903	2	4.99276	1.25833	2	3.72462	1.08253	2	9.82295
Q67W57	Os06g0646500 protein	42.5934	54.67	1	11	11	19	225	25.0496	9.37842	0.725454	19	25.6904	1.30827	19	14.1221	1.11206	19	11.0475	0.756572	19	21.904	1.19055	19	16.1212	0.868538	19	27.2133
Q5ZDX2	Os01g0615100 protein	18.0889	38.89	1	2	2	11	72	7.71525	5.31299	0.803794	11	36.2568	1.30351	11	13.6503	1.18762	11	12.0516	0.8149	11	6.00184	0.888949	11	7.07516	0.884891	11	11.7019
A0A0P0XIW7	Os09g0121900 protein	4.9841	36.96	2	2	4	4	138	15.6027	5.08447	0.716168	1		1.1737	1		1.24472	1		0.77179	1		1.1104	1		1.02297	1
Q6PL11	Os11g0456300 protein	35.5226	39.31	3	4	4	23	173	19.0304	4.61475	0.820275	23	39.0379	1.21714	23	9.84029	1.10268	23	10.7839	0.849212	23	11.8494	1.08768	23	14.5178	1.01472	23	14.1925
Q84PA4	ATP synthase B chain, chloroplast, putative, expressed	52.7046	27.49	1	6	6	28	211	22.7152	5.84619	0.755411	28	19.2093	1.19477	28	8.03696	0.992013	28	8.29885	0.813949	28	20.3299	1.33711	28	21.8624	0.924296	28	11.3273
Q5JMD7	Os01g0970700 protein	0	3.7	2	1	1	1	324	35.6277	7.98682	0.747776	1		1.17343	1		1.21241	1		0.712521	1		1.2393	1		0.976097	1
Q6Z2X3	Molybdopterin synthase catalytic subunit	8.71015	12.95	4	1	2	3	193	20.9476	5.94775	0.711475	2	8.39694	1.11214	2	2.94388	1.14397	2	8.7319	0.964283	2	4.90614	1.22459	2	6.54561	0.881685	2	3.4373
Q7X806	OSJNBa0041A02.4 protein	6.62073	15.12	1	2	2	2	172	19.3372	7.91357	0.764989	2	6.97266	1.19352	2	0.0797129	1.02933	2	26.5319	0.843203	2	20.3424	1.21379	2	18.8659	0.974474	2	5.3426
A0A0P0XQZ1	Os10g0109900 protein	0	1.76	1	1	1	1	569	61.402	6.94678	0.886664	1		1.3766	1		0.765749	1		1.189	1		0.824592	1		0.926738	1
Q84TB3	Actin-depolymerizing factor 4	40.9361	50.36	1	6	6	29	139	15.936	6.03662	0.818374	28	20.9428	1.22583	28	12.9865	1.10212	28	18.4843	0.847898	28	13.4851	1.20556	28	13.049	0.898951	28	10.8286
Q07661	Nucleoside diphosphate kinase 1	100.333	42.95	1	5	6	57	149	16.8506	6.80029	0.754048	28	10.0756	1.12594	28	6.99961	1.2076	28	10.7883	0.780811	28	12.9625	1.22408	28	7.41483	1.01624	28	5.20151
Q0D840	Thioredoxin H1	100.191	38.52	1	4	4	76	122	13.1477	5.30029	0.759969	55	12.0112	1.16853	55	8.25906	1.28863	55	11.3865	0.84741	55	12.1624	0.918804	55	21.8877	1.0064	55	18.5184
Q67VZ1	Annexin	4.57972	7.57	1	2	2	2	317	35.6985	6.65381	0.811541	2	4.24352	1.20934	2	11.0845	1.03788	2	8.09751	0.799746	2	9.36407	1.05578	2	0.820407	1.1221	2	0.531154
Q0JR29	Os01g0123900 protein	1.70236	5.18	1	1	1	1	193	21.3368	5.23682	0.880893	1		1.3118	1		0.859274	1		0.942672	1		1.12303	1		0.912292	1
Q0JPA6	Salt stress root protein RS1	161.987	44.61	1	8	8	95	204	21.7875	4.91943	0.785807	95	13.8696	1.17267	95	10.0603	1.17579	95	10.844	0.773806	95	14.3816	1.1589	95	9.8492	0.95771	95	13.7158
Q7XXQ8	Os06g0232000 protein	3.25366	13.12	2	3	3	8	381	41.6382	5.16064	0.736205	4	19.1291	1.07855	4	6.11388	0.710964	4	41.6075	1.16072	4	12.9988	1.20752	4	19.8836	1.10689	4	5.33316
Q84J99	Os07g0125201 protein	3.9262	6.98	1	1	1	2	172	17.8794	4.95752	0.841446	2	15.55	1.23815	2	6.88474	1.3963	2	7.3345	0.73811	2	5.7037	0.999043	2	23.4357	0.774113	2	2.43439
B9FW35	Cytochrome b-c1 complex subunit 7	11.7613	26.83	2	3	3	8	123	14.2255	9.86182	0.843412	5	15.3001	1.32799	5	6.18039	1.13422	5	8.82493	0.889865	5	17.027	0.695913	5	36.1236	1.1029	5	8.58372
Q6Z1H2	Os08g0535600 protein	4.86654	46.58	1	3	3	4	73	8.27188	5.31299	0.877787	3	15.37	1.22139	3	7.10419	1.13608	3	0.246506	0.811264	3	8.18771	1.15102	3	9.5362	0.873994	3	5.32657
O82451	Probable glutathione S-transferase GSTF2	46.3793	27.91	4	5	5	28	215	23.9612	6.12549	0.803387	28	14.9956	1.17191	28	15.9026	1.01757	28	16.1832	0.835416	28	9.99161	1.1128	28	11.1871	0.924791	28	12.4468
Q6J657	Cell death associated protein	6.54536	21.82	1	6	6	8	362	39.102	5.71924	0.900915	7	14.3576	1.3203	7	14.871	0.94116	7	8.81914	0.904423	7	21.9457	1.12156	7	9.60302	0.945985	7	16.3654
A0A0P0WTV8	Os06g0186600 protein (Fragment)	0	2.82	1	1	1	1	390	42.3499	4.89404	0.676907	1		0.987562	1		1.14214	1		0.924037	1		1.23944	1		1.10176	1
Q7X5X9	OSJNBa0027P08.4 protein	2.42769	5.41	1	2	2	3	425	47.5671	6.17627	0.812883	2	0.226713	1.18276	2	0.314513	1.11635	2	6.80559	0.865142	2	1.93298	1.16302	2	12.7212	0.895418	2	3.90949
A0A0P0W7S3	Os04g0204000 protein	2.41231	3.91	2	1	1	1	358	39.0236	5.94775	0.890645	1		1.29342	1		0.948301	1		0.794092	1		1.26298	1		0.866766	1
Q6K9R5	Os02g0818900 protein	0	5.97	1	1	1	1	201	20.5806	9.0415	0.775313	1		1.12576	1		1.08192	1		0.855073	1		1.24051	1		0.984059	1
Q2R2W2	14-3-3-like protein GF14-D	73.018	40.38	2	3	9	42	265	29.2436	4.90674	0.711734	3	25.0142	1.05796	3	3.80729	1.2995	3	9.92776	0.842238	3	19.7888	1.42386	3	35.4251	0.934592	3	5.44937
Q6ZLP8	40S ribosomal protein S12	84.4227	52.9	2	1	5	34	138	14.7895	5.51611	0.779168	9	22.2559	1.12948	9	3.13607	1.12002	9	6.68924	0.914123	9	3.54264	1.09009	9	7.14567	0.964611	9	6.28674
Q10PA5	NHP2-like protein 1, putative, expressed	8.08469	30.47	2	3	3	5	128	13.9234	7.12256	0.80647	5	10.4699	1.158	5	7.20851	1.17379	5	1.39144	0.812328	5	3.64141	1.2652	5	6.95298	0.833427	5	10.604
Q69UI8	Os08g0116500 protein	49.3917	15.45	1	2	2	18	110	11.0756	4.51318	0.797337	18	10.9621	1.13246	18	5.01407	1.13952	18	6.19695	0.890203	18	9.25176	1.158	18	8.00641	0.943562	18	7.17398
Q6H4I2	Mitochondrial pyruvate carrier	13.5526	9.35	1	1	1	8	107	12.0239	8.90967	0.752618	8	14.3497	1.17833	8	9.76051	1.10556	8	8.90107	0.913746	8	12.5335	1.1575	8	5.41492	0.877838	8	7.65926
A0A0P0WF94	Os04g0629000 protein (Fragment)	2.81124	7.92	2	1	1	1	240	27.0142	8.19189	0.681259	1		0.97344	1		0.99452	1		1.06072	1		1.23762	1		1.12242	1
A0A0P0YCA1	Os12g0597600 protein	1.90079	4.22	1	1	1	1	166	18.1696	4.36084	0.793606	1		1.13363	1		1.06894	1		0.951368	1		1.17472	1		0.921353	1
Q5EII3	Os12g0437800 protein	10.7657	40	1	2	2	9	65	7.15581	5.36377	0.835335	9	4.01817	1.18263	9	9.50734	1.23729	9	6.99261	0.722731	9	8.96434	1.24307	9	4.4101	0.855875	9	18.3577
Q6ZFM7	Os07g0582400 protein	2.64423	3.53	1	1	1	1	510	54.3819	9.23193	0.839496	1		1.1975	1		0.986295	1		0.884409	1		1.08573	1		1.04841	1
Q75HQ0	Heat shock 70 kDa protein BIP4	83.3453	8.01	2	1	6	33	687	74.2669	5.22412	0.763216	1		1.08831	1		1.13791	1		1.05476	1		0.91063	1		1.05341	1
Q84J55	14-3-3-like protein GF14-A	70.7268	46.59	2	3	12	54	264	28.9824	4.94482	0.840558	8	9.89858	1.23177	8	5.78831	1.08312	8	13.0905	0.834677	8	14.9636	1.06854	8	11.2308	0.830958	8	4.41139
Q7XYS3	Allene oxide synthase 2	5.45038	5.44	1	3	3	3	478	52.2383	8.08936	0.890833	3	17.5197	1.26775	3	8.47567	1.25937	3	7.69982	0.893757	3	3.59518	0.747805	3	9.35372	0.89722	3	1.79092
Q5W6F1	Cinnamate-4-hydroxylase	6.77221	5.8	1	3	3	3	500	56.847	8.89502	0.811751	3	12.1559	1.15215	3	5.87663	1.1035	3	3.99372	0.991783	3	0.990445	1.08455	3	13.003	0.995952	3	0.432107
Q7XUK3	NADPH oxidoreductase	1.82249	12.75	3	3	3	3	345	37.537	6.72705	0.835813	2	8.95361	1.18617	2	12.1813	1.19716	2	14.1894	0.854328	2	21.6386	1.07027	2	0.324836	0.8586	2	7.77212
Q6EUQ5	Os02g0175800 protein	1.89493	7.37	1	1	1	1	95	10.9378	9.0415	0.884387	1		1.25051	1		0.917881	1		0.854232	1		0.979304	1		1.14769	1
Q6EP57	Os02g0578400 protein	3.50163	6.22	1	1	1	3	225	24.4475	9.77393	0.847672	3	5.2056	1.19839	3	2.93591	0.954087	3	7.22693	0.88771	3	4.91811	1.29746	3	11.2025	0.859425	3	5.17271
Q7FAT6	OSJNBa0010H02.6 protein	8.51891	6.42	1	3	3	4	545	59.1952	6.21436	0.820373	4	18.1258	1.16774	4	7.70076	1.03555	4	4.28696	0.845498	4	2.38182	1.12714	4	15.1247	0.951505	4	11.4869
Q6ESZ6	Cytochrome b-c1 complex subunit 6	1.97458	8.7	2	1	1	1	69	8.25789	5.21143	0.809272	1		1.14138	1		1.14867	1		0.770275	1		1.36155	1		0.843604	1
Q0JNS6	Calmodulin-1	20.4645	37.58	4	1	5	11	149	16.8209	4.27197	0.702104	3	1.54131	1.06668	3	4.32792	1.03953	3	3.36188	0.963519	3	5.74491	1.04637	3	1.01886	1.15322	3	5.23808
Q6L4U9	Os05g0498400 protein	17.2463	46.96	4	1	5	7	115	12.6855	8.42627	0.933924	1		1.31547	1		0.923869	1		0.807686	1		1.1279	1		0.931991	1
Q5ZCK5	Probable calcium-binding protein CML16	11.7078	20.44	1	3	3	7	181	19.2511	4.58936	0.82703	7	6.58143	1.09526	7	12.654	1.03391	7	11.7525	0.789256	7	6.56108	1.2805	7	4.10021	0.983661	7	9.33054
Q6ZBX9	Os08g0562600 protein	5.84817	14.43	1	2	2	7	291	30.326	4.98291	0.805962	4	14.9224	1.1404	4	14.099	1.02901	4	0.899783	0.885224	4	6.63566	1.09012	4	9.64421	1.05293	4	5.77736
Q84M87	Os03g0858100 protein	0	0.93	1	1	1	1	1070	122.718	5.69385	0.797277	1		1.12082	1		1.0069	1		0.824808	1		1.10494	1		1.20824	1
Q5QN75	Mitogen-activated protein kinase kinase 1	2.16145	3.1	1	1	1	1	355	39.9746	5.8208	0.832634	1		1.16844	1		0.96295	1		0.997497	1		1.00575	1		1.05964	1
Q0DKY4	S-adenosylmethionine synthase 1	106.092	37.37	3	4	11	55	396	43.1929	6.13818	0.848543	10	19.4125	1.1131	10	15.0317	0.889202	10	11.3109	1.06599	10	10.8427	1.20631	10	27.8202	0.935893	10	13.4835
Q6YS11	Os08g0282400 protein	15.7046	27.34	1	6	6	12	289	32.4651	5.17334	0.852614	11	23.4082	1.16475	11	6.32061	1.08276	11	1.7504	0.816714	11	9.12057	1.25037	11	11.8306	0.909494	11	4.38968
Q06398	Probable glutathione S-transferase GSTU6	8.52973	6.36	3	1	2	4	236	25.6404	6.1001	0.831601	2	20.1087	1.16408	2	3.22564	1.06483	2	9.99222	0.978245	2	2.5923	1.10678	2	3.9802	0.872216	2	0.362759
Q6ZL95	Chlorophyll a-b binding protein, chloroplastic	32.1737	20.53	1	3	3	12	263	28.1914	6.34131	0.884967	12	14.509	1.27582	12	12.9978	1.15034	12	13.4376	0.782884	12	20.6891	1.13136	12	8.3293	0.822517	12	12.1684
Q6ZH84	Os02g0593700 protein	4.97414	5.21	3	3	3	3	845	92.6966	5.5415	0.936006	3	5.06871	1.22	3	10.0819	0.875174	3	10.7959	0.787115	3	0.708873	1.33931	3	9.49508	0.865774	3	6.41462
Q06967	14-3-3-like protein GF14-F	121.931	65.38	2	7	17	74	260	29.1596	4.88135	0.815729	22	22.9491	1.09744	22	10.1731	1.07067	22	9.11306	0.809177	22	15.633	1.17537	22	19.4859	0.944625	22	11.7464
Q8S0N4	Os01g0707300 protein	2.20444	16.29	2	2	2	2	221	24.8462	9.0708	0.934748	2	9.72442	1.29691	2	0.816889	0.968817	2	7.99267	0.788665	2	13.9433	1.18066	2	4.50922	0.867042	2	9.34273
Q0JBZ7	Os04g0501000 protein	5.99569	8.55	2	1	1	2	152	16.8996	10.2427	0.759598	2	9.01806	1.05114	2	17.8969	0.754745	2	1.22948	1.04655	2	9.42132	1.07966	2	18.5192	1.33297	2	27.9665
Q5W6M7	Os05g0343400 protein	0	2.87	1	1	1	1	487	50.9489	7.94287	0.858197	1		1.1871	1		0.868039	1		0.981659	1		1.19452	1		0.961522	1
Q84T99	NEDD8-activating enzyme E1 regulatory subunit	2.78402	5.27	1	2	2	2	531	59.095	5.19873	0.956754	2	0.179154	1.31639	2	33.6836	0.938694	2	1.23933	0.856785	2	33.161	1.0103	2	6.41274	0.863202	2	31.136
Q2QV19	NB-ARC domain containing protein, expressed	0	1.71	1	1	1	1	938	107.459	7.29834	0.960962	1		1.32017	1		0.737313	1		0.817882	1		1.68089	1		0.586716	1
P0C2Z0	ATP synthase subunit b, chloroplastic	55.7481	30.6	3	7	7	28	183	20.9431	9.42236	0.900027	27	13.0581	1.2598	27	12.3245	0.957912	27	13.8809	0.836469	27	15.4013	1.23502	27	23.7307	0.810699	27	24.471
Q2QWN3	Os12g0189400 protein	85.0419	38.93	1	5	5	37	149	15.9052	9.0415	0.903775	36	13.9227	1.20309	36	20.1309	1.11904	36	9.0563	0.830879	36	13.6287	1.03971	36	18.2048	0.894353	36	25.9589
Q53NP8	Dirigent protein	4.76356	11.93	1	2	2	3	176	18.0941	7.34229	0.77533	3	10.1443	1.11717	3	4.15228	0.777953	3	6.8342	1.06411	3	3.05284	1.11326	3	6.03066	1.00632	3	4.01032
Q6L4X5	Os05g0508500 protein	5.26323	9.09	1	1	1	5	121	13.1687	5.08447	0.902921	5	10.7968	1.19403	5	8.84326	1.0967	5	6.08753	0.780474	5	10.198	1.12734	5	2.77431	0.945516	5	10.1585
Q0E2Z3	Os02g0202500 protein (Fragment)	13.0309	44.93	1	1	4	5	69	7.54583	4.75439	0.707872	1		0.965343	1		1.26787	1		0.939306	1		1.09005	1		1.07737	1
Q9FP25	Os01g0303000 protein	112.541	59.68	1	8	8	51	124	12.8251	4.70361	0.831179	47	27.6037	1.09676	47	20.9237	0.803728	47	25.7709	0.879069	47	18.7288	1.29758	47	29.6076	0.914008	47	22.2098
Q0JKD4	Os01g0681400 protein	2.17482	2	2	1	1	1	500	55.863	6.39209	0.783363	1		1.06586	1		0.917808	1		1.01472	1		1.33991	1		0.95382	1
Q6ZJX8	33-kDa secretory protein	13.8899	26.55	2	2	5	8	275	29.6752	7.89893	0.802051	4	4.51131	1.10557	4	2.55301	1.18419	4	23.3643	1.00026	4	6.05003	1.08473	4	15.0634	0.836292	4	21.7265
Q9LDS7	Os06g0175900 protein	21.7211	26.39	1	2	2	8	72	8.41041	9.59814	0.958109	8	17.4056	1.28779	8	8.50919	1.01679	8	6.27232	0.902711	8	8.20906	0.779419	8	37.4509	1.00684	8	12.2628
Q2QXN5	60S ribosomal protein L26-1, putative, expressed	0	4.67	2	1	1	1	150	16.9203	11.0044	0.817148	1		1.10948	1		0.922817	1		1.0095	1		0.989743	1		1.18923	1
Q656J2	Reticulon-like protein	8.74413	15.47	1	3	3	3	265	28.5723	7.00537	0.851391	3	3.98216	1.1251	3	9.03373	1.00611	3	4.3958	0.906472	3	8.84934	1.11228	3	9.41178	1.03155	3	12.1675
Q7EYQ2	Os07g0125000 protein	6.6746	9.47	1	1	1	3	169	18.0244	6.26514	0.88543	3	0.358389	1.0461	3	11.5827	0.943704	3	26.1421	0.882472	3	33.5819	1.08465	3	7.22415	1.2639	3	0.486333
C7J408	Os06g0169001 protein	12.5128	15.83	2	2	2	9	139	14.1254	9.5249	0.815433	9	15.1024	1.20014	9	14.1176	1.14644	9	11.1299	0.857288	9	8.26588	0.943862	9	6.86742	0.930471	9	12.0394
Q0DJF5	Os05g0292800 protein	1.85463	8.93	1	1	1	3	112	12.1018	10.4331	0.909109	3	9.13562	1.22634	3	2.63525	1.06558	3	1.64841	0.875134	3	10.5192	1.12777	3	5.24498	0.859725	3	3.95036
C7IX78	Os01g0615050 protein (Fragment)	56.0797	70.97	1	5	5	26	62	7.08484	6.65381	0.859921	26	23.6835	1.1526	26	25.568	1.19009	26	15.0091	0.817652	26	8.81959	0.971897	26	7.68789	0.912023	26	21.5839
Q6ZKC0	14-3-3-like protein GF14-C	106.448	58.98	3	4	14	58	256	28.8084	4.84326	0.805164	13	10.0894	1.13687	13	17.252	1.15711	13	9.31611	0.818547	13	13.2806	1.28215	13	19.1736	0.931189	13	10.644
Q33B25	Armadillo/beta-catenin-like repeat family protein, expressed	2.14234	2.88	6	1	2	2	660	69.9141	7.37158	0.912273	1		1.22789	1		0.940175	1		1.0378	1		0.931618	1		0.956403	1
Q6ER90	Os02g0538000 protein	1.76082	1.63	1	1	1	1	674	76.8894	6.88818	0.823581	1		1.1084	1		0.919345	1		1.07225	1		1.20794	1		0.916989	1
Q7XZW1	NADH-ubiquinone oxidoreductase 23 kDa subunit, mitochondrial, putative, expressed	0	5.38	1	1	1	1	223	25.5226	5.41455	0.906428	1		1.21911	1		1.17746	1		0.853395	1		0.864442	1		0.982762	1
Q8S3P3	DUF26-like protein	75.2647	37.98	1	9	10	40	258	27.2885	5.14795	0.890507	37	10.924	1.15283	37	11.5236	1.13053	37	12.3891	0.901473	37	9.18624	0.995977	37	12.0471	0.980558	37	12.9978
O22386	50S ribosomal protein L12, chloroplastic	239.24	60.54	3	8	8	103	185	18.579	5.42725	0.813561	94	18.7712	1.09171	94	12.6197	1.0807	94	12.5667	0.841013	94	14.6072	1.31526	94	20.4346	0.946377	94	15.455
Q67U26	Villin-3	6.76351	2.16	2	1	2	4	970	108.654	7.59131	0.816915	1		1.09272	1		0.836678	1		1.17254	1		0.938076	1		1.16574	1
Q69LA6	Probable pyridoxal 5'-phosphate synthase subunit PDX1.1	88.6025	37.74	3	3	11	59	318	33.7153	6.88818	0.959032	11	11.8088	1.22294	11	6.35938	0.95537	11	5.81093	0.981072	11	5.01808	1.07496	11	13.3467	0.86112	11	11.2167
Q6ESP9	Os02g0670500 protein	11.9351	22.69	2	2	2	7	119	11.8039	8.85107	0.826851	7	11.6185	1.08938	7	14.6048	1.08262	7	9.48869	0.901957	7	19.2814	1.24666	7	8.66016	0.86366	7	8.09213
Q6K5H9	Os02g0600100 protein	0	6.96	2	2	2	2	388	44.1218	5.79541	0.845552	2	11.3134	1.12903	2	3.31123	1.04346	2	11.0679	0.885851	2	5.34914	1.0459	2	16.7428	1.07732	2	13.0291
Q67IU5	Ribulose bisphosphate carboxylase small chain	1.614	8.74	1	2	2	4	183	20.5811	8.73389	0.75104	4	11.6959	1.00253	4	1.6403	0.9152	4	3.47937	0.954548	4	1.95846	1.35518	4	1.61883	1.09532	4	3.70004
Q0JHH7	Os01g0863300 protein	7.96761	7.43	18	1	1	2	148	16.7416	9.18799	0.894062	2	9.28575	1.19175	2	5.70664	0.927336	2	3.3997	0.955754	2	2.04167	1.12218	2	5.89286	0.944984	2	7.19481
Q6Z4G6	Os07g0604500 protein	2.16976	4.04	1	1	1	1	223	22.8043	5.33838	0.879873	1		1.17207	1		0.847685	1		0.826596	1		1.47506	1		0.898937	1
A0A0N7KFE7	Os02g0528200 protein (Fragment)	0	6.11	1	1	1	1	180	20.8909	6.52197	0.82103	1		1.09323	1		1.0674	1		0.97707	1		0.955733	1		1.11334	1
Q2R0A3	Leucine Rich Repeat family protein, expressed	1.75526	1.3	1	1	1	1	848	96.4427	8.83643	0.732619	1		0.974777	1		1.33995	1		0.930049	1		0.898289	1		1.14789	1
A0A0P0VUN4	Os03g0214600 protein (Fragment)	7.47414	8.23	3	3	3	5	328	37.0426	5.8208	0.884968	5	11.4825	1.17609	5	3.46444	1.11681	5	6.79968	0.838913	5	14.2131	1.08086	5	2.48744	0.893853	5	12.4885
Q42993	Chitinase 1	6.21435	3.1	2	1	1	3	323	33.7425	7.37158	0.780036	3	1.72989	1.04771	3	0.290534	1.1031	3	1.17259	0.963713	3	7.57811	1.17776	3	12.548	0.999254	3	6.8646
Q7XTK1	Elongation factor	253.868	45.31	7	1	32	142	843	93.9126	6.16357	0.977995	4	5.57153	1.31585	4	2.32619	0.899907	4	2.46294	0.873132	4	2.20052	1.32074	4	5.51855	0.652861	4	7.74181
Q6K1Q5	Glycolipid transfer protein-like	2.29503	8.91	1	2	2	2	202	22.6874	6.53662	0.882541	2	4.15081	1.16883	2	11.0947	1.06103	2	0.184738	0.870171	2	2.4902	1.01086	2	0.410566	1.03225	2	13.2806
Q2QQS1	KE2 family protein, expressed	8.10721	15.65	1	1	2	3	147	16.4353	5.26221	0.850987	1		1.12648	1		1.01633	1		0.880351	1		1.22019	1		0.968241	1
Q6ESR4	Dehydration-stress inducible protein 1	4.1482	3.1	1	1	1	4	290	30.9036	6.03662	0.888206	4	9.67815	1.18668	4	2.37461	1.02153	4	7.04782	0.844829	4	14.8294	0.986454	4	10.8265	1.07806	4	7.48441
Q6K623	Os02g0612900 protein	16.8633	33.33	1	5	5	8	195	22.2072	5.38916	0.800306	6	11.495	1.08492	6	8.14494	1.18006	6	16.7068	0.860818	6	2.99284	1.03591	6	11.6999	1.07816	6	17.0226
Q7XLR1	Probable aquaporin PIP2-6	19.7374	14.18	2	3	3	8	282	29.9437	8.96826	0.935367	8	25.7024	1.08064	8	18.369	0.981617	8	16.0866	0.936463	8	15.5288	0.986873	8	5.30756	0.978744	8	16.3406
Q10KY5	10 kDa chaperonin, putative, expressed	18.1852	65.31	1	5	6	14	98	10.8139	7.25439	0.82181	11	15.0183	1.13072	11	6.08507	1.13759	11	9.56081	0.841563	11	9.6536	1.17237	11	6.5605	0.94186	11	10.0836
Q2QPW9	Mitochondrial import inner membrane translocase subunit Tim17/Tim22/Tim23 family protein, putative, expressed	3.46028	4.68	1	1	1	3	235	24.1473	8.33838	0.83114	3	2.83989	1.13911	3	0.116216	0.942268	3	1.93285	0.8975	3	1.04613	1.447	3	6.70351	0.851347	3	4.60529
A0A0P0VFH4	Os02g0181800 protein (Fragment)	3.73518	9.88	1	2	2	2	324	36.054	6.02393	0.839045	2	24.1353	1.10403	2	10.2242	0.94096	2	1.95819	0.966556	2	7.35046	1.16572	2	1.7877	1.02548	2	3.02796
Q8S7N5	Os10g0571300 protein	2.14537	2.73	1	1	1	1	512	56.1644	6.34131	0.735363	1		0.966686	1		1.09661	1		0.972448	1		1.094	1		1.19474	1
A0A0P0VY68	Phospho-2-dehydro-3-deoxyheptonate aldolase (Fragment)	15.5026	13.11	4	1	5	10	450	50.2474	7.23975	0.900211	2	6.57375	1.18285	2	8.30127	0.888483	2	1.1302	1.03907	2	0.641442	1.00104	2	11.1349	1.00212	2	15.2828
A0A0P0XQR7	Os09g0535900 protein	5.1067	16.04	2	4	4	7	318	35.6444	6.94678	0.881559	7	14.5933	1.15239	7	9.41092	1.0012	7	14.1105	1.00903	7	3.4549	0.919568	7	13.7131	0.914991	7	10.7386
Q6Z4A7	Probable 5'-adenylylsulfate reductase 1, chloroplastic	10.7811	17.68	2	6	6	6	475	50.56	8.14795	0.946211	6	12.1151	1.26073	6	4.98384	0.86678	6	9.06088	0.999329	6	13.5709	0.988834	6	13.4631	0.832289	6	11.6553
Q10SM7	Peroxisomal membrane protein 11-1	9.47803	15.19	1	2	4	5	237	26.4084	9.96436	0.827546	3	2.14419	1.05726	3	19.2408	1.01215	3	1.16979	1.02046	3	4.11724	1.07248	3	26.887	0.981333	3	30.3044
A0A0P0WE64	Os04g0592400 protein (Fragment)	0	3.37	2	1	1	1	416	46.7294	4.80518	1.01032	1		1.31977	1		0.985195	1		0.892731	1		0.960589	1		0.838387	1
B7E905	Os09g0501100 protein	5.73438	21.05	4	2	2	2	133	15.7206	10.5796	0.896692	2	11.6399	1.17133	2	3.05316	0.926652	2	17.0001	0.956571	2	4.64842	1.12309	2	14.1554	0.954963	2	4.2907
Q6K4S7	Os02g0285300 protein	29.3446	25.43	1	5	5	21	232	24.0335	4.7417	0.865232	21	13.9603	1.17097	21	6.83989	1.03148	21	10.0331	0.869435	21	11.416	1.10232	21	6.81572	0.913379	21	7.09673
Q6ZL81	Os07g0469100 protein	7.24544	22	2	3	3	3	150	15.7195	9.33447	0.883314	3	26.6625	0.956277	3	6.11599	0.772577	3	43.759	0.940414	3	14.4712	1.45746	3	4.01983	1.02358	3	11.5893
Q941Z0	Probable NADPH:quinone oxidoreductase 1	47.3602	63.96	1	7	7	21	197	21.3111	7.81104	0.869016	20	16.0252	1.09658	20	12.1458	1.01296	20	11.6044	0.940959	20	10.0279	1.06713	20	5.94357	0.932627	20	16.2769
A0A0N7KEV9	Os02g0199900 protein (Fragment)	36.5504	30.36	5	7	8	32	303	33.6405	6.12549	0.880617	17	11.0673	1.17646	17	4.40923	1.048	17	7.54718	0.910882	17	4.6445	1.04971	17	7.05196	0.956003	17	9.02669
Q7XC37	Nucleoside diphosphate kinase	105.845	42.38	1	5	6	57	151	16.7688	7.50342	0.812022	29	11.2262	1.04706	29	6.16192	0.959551	29	7.26926	0.979415	29	7.51391	1.13025	29	12.5138	1.04092	29	8.10506
Q8LNF2	Os10g0502000 protein	38.5005	40.68	1	9	9	32	236	24.5183	7.54736	0.874402	31	14.7093	1.12095	31	5.50551	1.01576	31	11.3906	0.891757	31	10.3179	1.17529	31	17.7097	0.925286	31	8.37265
Q67VC7	Os06g0237300 protein	1.92838	1	1	1	1	1	1303	140.367	4.61475	0.862494	1		1.11822	1		1.06883	1		0.900693	1		1.05341	1		1.03791	1
Q0DFC9	Plastocyanin, chloroplastic	193.508	20.78	1	2	2	70	154	15.5668	5.87158	0.816754	70	13.9546	1.05249	70	8.20693	0.947399	70	13.7168	1.04934	70	10.2013	1.14335	70	11.9633	0.998579	70	14.3482
A0A0P0XJ91	Os09g0267600 protein	6.18153	20.42	3	3	3	6	191	21.1078	4.79248	0.925636	6	6.86001	1.15452	6	8.85825	1.06785	6	6.03753	0.846362	6	7.05246	1.06572	6	8.28225	0.885628	6	19.4773
Q0DSC3	Os03g0320100 protein (Fragment)	2.15488	5.49	1	1	1	2	273	29.6316	4.97021	0.852183	2	14.6329	1.10386	2	8.00848	0.929985	2	1.16785	0.972476	2	2.49493	1.15369	2	5.00447	1.03576	2	8.86166
Q67UK9	Os06g0232600 protein	22.7788	26.84	1	5	6	16	272	29.6636	7.95752	0.859517	7	9.7809	1.11185	7	5.90948	1.10942	7	6.57571	0.926622	7	8.66467	1.08592	7	13.6561	0.908613	7	15.9819
Q6Z2M5	Os02g0126700 protein	6.96915	26.14	2	2	2	3	88	10.3356	9.70068	0.897117	3	2.09171	1.1615	3	5.35121	1.12439	3	7.55534	0.860099	3	6.82564	1.02493	3	6.75879	0.963347	3	0.851466
Q0DYB1	Soluble inorganic pyrophosphatase	21.9023	56.54	6	5	8	20	214	24.1443	5.85889	0.881194	8	13.0297	1.1299	8	5.92702	1.00868	8	11.4107	0.906043	8	8.56374	1.03722	8	4.42789	0.943321	8	9.064
Q0DIY4	Os05g0350600 protein	16.8712	24.55	2	4	5	18	220	24.0679	4.77979	0.891914	16	23.4595	1.22107	16	11.6933	1.10504	16	14.4411	0.830463	16	14.2918	1.08671	16	15.4369	0.788018	16	15.2539
Q8S1Y5	Os01g0925800 protein	1.71787	5.13	1	1	1	1	195	21.3096	5.08447	0.855111	1		1.1045	1		0.905544	1		0.969777	1		1.28089	1		0.954316	1
A0A0P0W4H7	Os03g0805600 protein	1.62058	10.24	2	1	2	2	205	21.8545	8.67529	0.88607	1		1.14319	1		0.712313	1		1.01865	1		1.35136	1		0.970047	1
Q84VG1	ESCRT-related protein CHMP1	1.82177	8.29	1	2	2	2	205	22.8276	8.06006	1.0087	2	5.61828	1.30069	2	23.0209	0.945235	2	6.9205	0.793164	2	12.6884	1.09363	2	11.9247	0.867131	2	14.7479
A0A0N7KTY6	Os12g0427450 protein	2.85486	2.09	1	1	1	1	383	41.9588	9.48096	0.910381	1		1.17369	1		0.967155	1		0.895988	1		0.888729	1		1.19216	1
P18566	Ribulose bisphosphate carboxylase small chain A, chloroplastic	766.38	61.71	10	16	16	693	175	19.618	8.85107	0.909239	521	15.8888	1.17057	521	9.52046	0.916162	521	11.3743	1.11059	521	10.0464	0.853312	521	26.1718	1.00234	518	14.6768
O04138	Chitinase 4	10.668	6.67	2	2	2	5	285	30.4311	8.08936	0.764329	5	2.94697	1.02973	5	6.88709	1.02346	5	18.0421	0.911273	5	10.2275	1.04818	5	20.3624	1.15916	5	4.33117
P20907	Cysteine proteinase inhibitor 2	10.5163	24.5	2	4	4	10	151	16.5505	8.74854	0.863514	10	12.4855	1.09931	10	6.05389	0.972858	10	9.27098	0.93216	10	11.4906	1.19401	10	8.45086	1.02685	10	4.52968
Q7XXS0	ATP synthase subunit d, mitochondrial	67.4517	71.01	1	12	12	54	169	19.7129	5.26221	0.886596	47	13.5569	1.14562	47	9.75882	1.07035	47	8.37145	0.835021	47	12.9188	1.13404	47	16.7586	0.978247	47	13.7351
Q75IP4	Acyl carrier protein	0	11.43	1	1	1	1	140	14.8105	4.55127	0.799057	1		1.02618	1		0.926177	1		0.872279	1		1.40067	1		1.08116	1
Q8S718	Glutathione S-transferase GSTU6, putative, expressed	50.4078	44.81	5	9	10	27	241	25.6554	5.51611	0.907491	25	13.1671	1.15647	25	10.3194	1.04609	25	4.75489	0.802744	25	7.47959	1.21939	25	12.2674	0.932152	25	12.3158
Q7XUV4	OSJNBa0072F16.12 protein	0	12.57	2	2	2	2	183	19.9433	7.34229	0.890448	2	15.9488	1.14252	2	37.7713	0.809848	2	28.9157	1.13414	2	6.05137	0.964431	2	2.0609	1.01864	2	0.176206
Q8H8E0	Glutathione S-transferase, N-terminal domain containing protein, expressed	21.968	34.82	1	7	7	24	224	24.9736	6.07471	0.899375	20	8.73601	1.15968	20	5.40978	1.0592	20	9.42988	0.864802	20	9.94441	1.08772	20	19.7559	0.959992	20	9.48226
A0A0P0VEA4	Os02g0131100 protein (Fragment)	2.38228	3.08	1	1	1	1	487	54.3877	4.48779	0.876222	1		1.12378	1		1.07804	1		1.03149	1		0.911916	1		0.988201	1
Q69TG9	Glycine-rich protein-like	6.70891	12.75	1	2	2	4	149	16.5362	9.29053	0.840474	4	14.4709	1.07641	4	3.71911	0.908278	4	14.1554	1.07247	4	8.46018	1.06559	4	10.5356	1.07417	4	14.2881
P51823	ADP-ribosylation factor 2	31.3841	39.23	7	8	8	17	181	20.6947	6.94678	0.830921	17	17.2023	1.06659	17	11.9296	1.0194	17	7.96153	0.994907	17	9.31437	0.912405	17	16.6357	1.06268	17	13.4748
Q9FRA7	REF/SRPP-like protein Os05g0151300/LOC_Os05g05940	0	4.74	1	1	1	2	253	26.8432	6.62451	0.890765	2	9.76046	1.13785	2	2.86777	1.00197	2	11.3179	0.908393	2	1.57224	1.09873	2	9.71764	1.00036	2	8.32995
Q7G3Y4	ATP synthase gamma chain	40.1237	31.79	1	8	8	22	324	35.2383	9.02686	0.932817	20	8.24715	1.16448	20	13.8136	1.079	20	5.37748	0.917277	20	8.99518	0.903248	20	12.2434	0.960142	20	11.2124
Q69SU2	Os02g0554100 protein	6.81254	5.52	1	1	3	4	453	48.2406	5.70654	0.862974	1		1.10207	1		1.06651	1		0.933503	1		1.08672	1		0.99109	1
Q69WH7	Os06g0332400 protein	2.46417	3.81	1	1	1	1	683	73.6795	5.2749	1.08585	1		1.38669	1		1.28322	1		1.02908	1		0.625406	1		0.507858	1
A0A0P0W2T6	Os03g0741600 protein	1.74639	2.94	1	1	1	1	340	35.8206	9.80322	0.893531	1		1.14085	1		0.885267	1		1.10359	1		1.05404	1		0.950631	1
Q8H3X4	Dirigent protein	9.3379	8.3	1	2	2	4	229	23.1334	5.75732	0.815146	4	11.0945	1.05841	4	3.25885	0.936422	4	8.36086	1.11602	4	6.31869	1.14559	4	18.4878	1.00073	4	2.8176
P40392	Ras-related protein RIC1	57.4173	30.69	6	2	5	29	202	22.4622	5.2749	0.910813	6	8.81632	1.23326	6	11.3953	1.0414	6	8.08904	0.849907	6	17.1445	1.09166	6	3.9055	0.914943	6	5.82169
Q10PG5	Expressed protein	2.69728	5.28	1	1	1	1	246	27.9676	4.95752	0.884737	1		1.12641	1		0.908385	1		0.9111	1		1.29798	1		0.946533	1
Q75M01	Os05g0157200 protein	12.2594	34.13	1	4	4	7	167	17.9924	5.37646	0.909036	6	13.4597	1.14019	6	2.78781	1.10931	6	6.93033	0.82085	6	5.3964	1.08213	6	2.98893	0.874463	6	2.13708
P0C401	Cytochrome b559 subunit beta	26.1898	20.51	1	1	1	24	39	4.48139	10.7407	0.817446	19	19.3031	1.05506	19	5.97728	1.09013	19	4.97423	0.939993	19	7.95287	1.019	19	5.7288	1.15439	19	5.7352
Q0DHV7	Os05g0437300 protein	2.14406	1.58	1	1	1	1	444	49.723	6.90283	0.922987	1		1.17274	1		1.13022	1		0.871344	1		0.951961	1		0.971496	1
Q75GK3	Sec-independent protein translocase protein TATA, chloroplastic	2.03421	4.12	1	1	1	1	170	16.6484	8.29443	0.781398	1		0.991274	1		0.956661	1		1.01136	1		1.42152	1		0.929326	1
Q2QNS7	Os12g0555500 protein	8.84505	15.19	1	2	2	5	158	16.6772	4.99561	0.783196	4	3.52083	0.992374	4	0.561081	0.995516	4	5.32307	1.22276	4	10.089	1.27989	4	5.65889	0.722298	4	24.5542
Q7XXR0	Os03g0744600 protein	7.38457	14.74	1	3	3	3	251	26.4162	6.52197	0.883857	3	11.1475	1.11979	3	25.6303	0.948721	3	2.90635	1.04857	3	2.57853	1.135	3	0.441399	0.900018	3	11.3236
Q0DK74	Phosphotransferase	3.20826	4.81	4	1	2	2	374	40.4898	5.04639	0.848846	1		1.07521	1		0.91393	1		0.976081	1		1.28481	1		0.974892	1
Q108W6	Nuclear protein E3-3, isoform a, putative, expressed	2.43226	11.57	1	1	1	1	121	13.5081	9.40771	0.860864	1		1.08998	1		1.13262	1		0.907721	1		0.895422	1		1.13891	1
A0A0P0X8Y8	Os07g0621300 protein (Fragment)	7.90155	8.27	2	2	2	4	254	28.1174	9.34912	0.901	4	6.59088	1.08782	4	7.55693	1.104	4	5.58298	0.919259	4	6.29881	1.06116	4	2.82326	0.9841	4	18.9572
Q8GVZ0	Os07g0546000 protein	16.8283	40.76	2	7	7	14	238	27.3237	5.021	0.959113	12	16.2663	1.16029	12	9.45779	1.04579	12	8.67345	0.857831	12	7.02077	1.14308	12	9.85614	0.876763	12	9.31975
Q6YZ97	Germin-like protein 8-10	4.05266	17.41	7	1	4	7	224	24.2014	6.40479	0.925719	1		1.17013	1		1.04101	1		1.02385	1		0.891646	1		0.951725	1
Q5KQD2	Os05g0548100 protein	9.24956	16.11	1	3	3	4	211	21.6719	4.70361	0.864816	4	22.0419	1.10692	4	5.80618	1.05342	4	8.84342	0.742889	4	10.57	1.3555	4	18.376	0.872119	4	9.73395
Q0D3V0	Os07g0664400 protein	7.46148	8.39	1	1	3	4	298	31.0951	7.28369	0.882663	2	20.0139	1.11394	2	1.027	1.01523	2	8.84902	0.988883	2	0.379505	0.97471	2	7.44195	1.04182	2	2.16674
Q8GS72	Os07g0640100 protein	21.2776	41.22	1	4	4	16	131	14.9546	9.01221	0.935689	16	15.3879	1.14139	16	9.33363	0.990721	16	18.2999	0.868987	16	12.096	1.00845	16	21.9413	0.982827	16	15.6923
A0A0P0XNY8	Os09g0444200 protein (Fragment)	0	6.29	2	1	1	1	286	31.831	6.53662	0.952291	1		1.20163	1		0.936459	1		1.07881	1		0.945887	1		0.890816	1
Q0D3X3	Os07g0661300 protein (Fragment)	1.88552	1.84	1	1	1	1	489	53.2965	8.26514	0.878606	1		1.1083	1		0.93025	1		1.00802	1		1.05417	1		1.06276	1
Q9FW24	Os05g0102900 protein	2.34898	4.74	1	1	1	2	232	26.1059	4.84326	0.877409	2	9.21355	1.10677	2	2.37757	0.907439	2	6.91854	1.04058	2	7.02759	1.11584	2	3.8441	0.988453	2	13.9957
Q69LD9	Os07g0169600 protein	2.75054	5.88	1	1	1	1	340	37.5618	5.56689	0.874336	1		1.10281	1		1.06546	1		1.0231	1		0.919033	1		1.03143	1
Q9XGX7	Mitochondrial import inner membrane translocase subunit Tim9	10.2609	41.94	1	3	3	6	93	10.8322	6.11279	0.957636	6	6.75342	1.17434	6	5.76099	1.09808	6	5.33013	0.879024	6	4.83448	1.03875	6	10.3301	0.878869	6	6.54022
Q10SU0	Os03g0111200 protein	2.05434	6.86	1	1	1	1	175	19.5215	8.1626	0.950452	1		1.19802	1		1.08639	1		0.936918	1		0.859656	1		0.972183	1
Q5KQJ9	Os05g0181000 protein	12.9683	10.43	1	1	7	12	853	94.0649	4.95752	0.786939	1		0.991106	1		0.950518	1		0.935895	1		1.25841	1		1.16549	1
Q6ASR1	Chaperonin protein	25.9641	22.43	2	11	11	15	535	59.1959	6.68311	0.904906	14	13.1504	1.13948	14	7.06692	1.03949	14	6.54656	0.922493	14	8.48271	1.02454	14	10.1826	0.96973	14	4.96907
Q84SD6	NADH dehydrogenase [ubiquinone] iron-sulfur protein 6, mitochondrial	5.82697	17.95	1	2	2	7	117	12.5185	9.0708	0.876628	7	11.3118	1.05968	7	7.5433	1.05823	7	5.57153	0.974872	7	10.0891	1.00475	7	10.6219	1.02323	7	7.11405
Q10LP1	Os03g0340700 protein	0	1.83	1	1	1	1	492	49.4431	8.99756	0.906338	1		1.14083	1		0.975835	1		0.938901	1		1.10623	1		0.977437	1
Q0JAI3	OSJNba0093F12.14 protein	0	12.61	1	1	1	1	119	12.0333	9.40771	0.820383	1		1.0324	1		1.21997	1		0.821817	1		1.12474	1		1.03912	1
Q5Z4C9	Os06g0306600 protein	1.78283	3.33	1	1	1	1	360	39.1628	6.88818	0.900039	1		1.13164	1		1.02017	1		1.00282	1		1.00064	1		0.969824	1
Q0DKJ1	Os05g0160000 protein (Fragment)	1.65847	12.5	1	1	1	1	72	7.74106	6.34131	0.838501	1		1.05367	1		1.06478	1		1.06	1		1.04504	1		0.968788	1
Q5N6Z8	Copine III-like	2.05641	3.36	1	1	1	1	446	48.0461	6.354	0.913587	1		1.14531	1		0.792562	1		1.03434	1		1.2826	1		0.896517	1
Q688Y2	Os05g0561500 protein	2.24092	10.1	1	2	2	2	297	32.3196	6.31592	0.860388	2	8.46474	1.07809	2	7.32332	1.09106	2	0.114442	0.946952	2	12.1877	1.19556	2	4.79386	0.870295	2	11.2602
Q6ZDG9	Os08g0474700 protein	2.66198	3.93	1	1	2	2	763	84.4366	5.56689	0.877603	1		1.09924	1		1.01703	1		1.07115	1		1.00573	1		0.951623	1
Q7FAY6	Probable UDP-arabinopyranose mutase 2	1.76318	3.46	1	1	1	1	347	38.8816	6.44287	0.943003	1		1.17922	1		0.927846	1		1.0767	1		1.04095	1		0.851322	1
Q84QK0	12-oxophytodienoate reductase 1	25.6605	12.89	7	1	4	7	380	42.4383	6.20166	0.938023	1		1.17232	1		1.05891	1		0.794092	1		0.997902	1		1.08075	1
A0A0P0XNM8	Os09g0481200 protein (Fragment)	18.3052	10.43	1	3	3	8	163	17.7754	11.0483	0.903746	8	5.00541	1.09191	8	28.6154	0.958939	8	2.93229	1.14436	8	8.74807	0.933829	8	19.1241	0.999917	8	47.7459
A0A0P0VVB0	Os03g0231150 protein (Fragment)	7.27027	12.15	2	1	1	3	107	11.4657	8.03076	0.989282	3	8.22619	1.26059	3	5.15011	0.671851	3	3.725	1.04053	3	3.42994	1.11958	3	9.13592	0.931902	3	6.12032
Q0J2F7	Os09g0347500 protein (Fragment)	3.9039	2.57	4	1	1	2	350	38.3653	8.74854	0.931592	2	18.8796	1.16188	2	14.833	0.998608	2	20.7766	0.862824	2	23.9371	0.973873	2	18.5431	1.05851	2	17.1597
Q75GX3	Os03g0663400 protein	20.763	21.62	1	3	3	8	222	22.751	7.35693	0.766941	7	16.4281	0.863792	7	4.14488	0.931482	7	11.9735	1.22416	7	14.7013	1.01545	7	7.56949	1.04162	7	21.2189
Q5Z6H0	Xyloglucan endotransglucosylase/hydrolase	2.2814	6.94	1	2	2	2	288	31.8793	6.53662	0.823118	2	0.688011	1.02595	2	8.93936	1.08142	2	4.39843	0.976128	2	9.01698	1.12402	2	1.65865	1.01518	2	8.09114
Q7Y0F2	Probable nucleoredoxin 1-2	29.6674	8.78	1	2	4	14	581	64.3811	4.93213	0.905535	3	1.93743	1.12833	3	7.88969	1.14688	3	4.47796	0.932288	3	2.6648	0.920241	3	9.85355	0.869912	3	2.40805
Q7XV11	Chlorophyll a-b binding protein, chloroplastic	138.225	27.78	1	5	5	62	252	27.043	7.40088	0.888395	61	12.4014	1.14591	61	10.774	1.0223	61	6.24854	0.988903	61	6.9048	0.921339	61	8.29118	0.987931	61	10.0481
B7E914	Os04g0310500 protein	11.3897	47.47	2	4	4	10	99	11.0438	9.24658	0.878707	9	27.1773	1.1259	9	11.4825	1.05577	9	6.47019	0.887436	9	18.966	1.0772	9	15.9723	0.990349	9	10.5603
Q6K6C2	Os02g0815400 protein	0	4.89	1	1	1	1	307	33.1343	8.73389	0.835768	1		1.04039	1		0.998253	1		0.978926	1		1.13554	1		1.06943	1
Q0D3N0	Peroxidase 2	74.8161	23.25	1	2	5	36	314	32.5859	5.85889	0.785597	4	21.5323	1.04069	4	7.18641	0.862775	4	13.2622	0.997788	4	3.32206	1.33808	4	11.052	0.99395	4	2.69943
Q10N30	Os03g0284400 protein	60.2843	43.64	1	9	9	39	220	24.2058	9.18799	0.885841	38	17.6767	1.12869	38	8.02025	1.05754	38	11.6002	0.848435	38	18.5211	1.27803	38	13.0143	0.814034	38	13.6678
Q6ZG90	ATP synthase	54.4364	44.17	1	10	10	30	240	27.3226	6.93213	0.93741	26	18.9129	1.12923	26	9.62933	1.05715	26	9.59072	0.833547	26	13.7442	1.11308	26	21.5483	0.920814	26	16.1688
Q2R105	NB-ARC domain containing protein	2.19358	1.04	1	1	1	1	1054	118.982	7.31299	0.846874	1		1.05313	1		1.17287	1		1.02692	1		0.942343	1		0.973634	1
A0A0N7KJV4	Os04g0661900 protein	5.12832	22.35	1	2	2	4	170	19.2509	8.00146	0.940313	4	20.4584	1.11185	4	14.3236	1.03655	4	3.2962	0.967253	4	5.08956	0.987904	4	12.4131	0.945344	4	1.06058
Q0JDV3	Os04g0372700 protein (Fragment)	2.56417	9.3	1	1	1	2	129	13.521	8.51416	0.898269	2	16.0954	1.11601	2	4.27659	1.02805	2	3.96098	0.911041	2	0.97425	1.01345	2	1.60415	1.06729	2	1.96498
Q6YSZ8	Os08g0547800 protein	0	4.24	1	1	1	2	330	34.1422	5.33838	0.86165	2	12.5552	1.07028	2	4.29833	1.07061	2	0.454689	1.02216	2	2.35755	1.1767	2	0.987352	0.832813	2	17.0395
Q8LMW8	Os10g0191300 protein	173.824	46.59	2	6	7	78	176	18.7312	8.85107	0.897899	74	9.69947	1.11012	74	9.59261	1.00709	74	6.35765	1.05312	74	4.77745	1.06848	74	5.83956	0.87051	74	11.6351
Q5ZA98	Chlorophyll a-b binding protein, chloroplastic	11.9203	13.69	1	5	5	30	241	26.1691	6.1001	0.82213	19	15.1803	1.0349	19	13.3089	0.962548	19	6.22781	1.03911	19	7.02563	0.97501	19	17.4291	1.12141	19	23.9455
Q5QLG3	Os01g0682500 protein	13.579	16.99	1	5	5	7	418	46.1346	6.90283	0.887354	7	12.5861	1.12305	7	6.67959	1.03255	7	7.83016	0.968961	7	7.54612	1.13417	7	19.1681	0.975219	7	7.11856
Q65X46	Os05g0543700 protein	6.44393	10.65	1	2	2	2	338	37.8793	6.58057	0.904495	2	13.0952	1.12167	2	3.74025	0.933782	2	16.0458	1.03978	2	5.77558	1.07831	2	25.9033	0.931633	2	9.21402
Q851W1	SEC1 family transport protein SLY1	0	4.17	1	2	2	2	623	67.774	6.1001	0.934339	2	3.00359	1.1581	2	7.47151	0.98419	2	18.6734	0.87185	2	11.482	1.07532	2	15.7954	1.00439	2	6.17159
Q6ATY4	UPF0603 protein Os05g0401100, chloroplastic	69.6078	20.74	1	6	6	46	299	31.7496	8.45557	0.907393	41	12.8081	1.12743	41	5.62566	1.0165	41	3.21758	0.912055	41	6.72192	1.18744	41	10.908	0.899177	41	7.26096
Q01859	ATP synthase subunit beta, mitochondrial	646.479	63.41	2	2	23	271	552	58.8978	6.3667	0.871352	2	18.9831	1.07827	2	5.1126	0.846592	2	45.0447	0.978784	2	3.95882	1.20515	2	54.8279	0.977871	2	2.47288
Q69TH4	Putative 12-oxophytodienoate reductase 2	24.084	11.7	8	1	4	7	376	42.042	6.03662	0.870401	1		1.07689	1		1.01454	1		0.856607	1		1.22556	1		1.03036	1
Q53K63	Prefoldin subunit 4	8.28543	9.52	1	1	1	4	126	14.6603	4.66553	0.908041	4	8.52551	1.10763	4	2.0779	1.18338	4	8.42757	0.775175	4	7.532	0.991677	4	8.10378	1.02729	4	5.93576
Q8L3W2	Peroxidase	88.4033	30.47	1	8	8	39	361	37.5521	6.02393	0.872595	38	10.5109	1.07583	38	6.34843	1.09887	38	8.91403	1.00582	38	6.0064	0.892533	38	6.30255	1.08222	38	5.42428
Q6K7H2	UMP-CMP kinase 4	2.52005	7.48	2	2	2	3	214	23.5411	5.24951	0.874937	3	5.43908	1.16124	3	1.6523	1.11061	3	0.320138	0.996042	3	5.83833	0.907688	3	7.41004	0.950763	3	2.26462
Q6Z302	Os02g0767700 protein	0	2.49	1	1	1	1	321	34.8932	7.40088	0.862664	1		1.0642	1		0.852505	1		1.05985	1		1.33289	1		0.90207	1
Q9XGY5	Mitochondrial import inner membrane translocase subunit Tim13	12.4916	33.33	2	2	2	8	84	8.93027	6.48096	0.853402	5	9.13821	1.09418	5	5.84361	1.20437	5	9.04994	0.858728	5	10.5335	1.1166	5	12.3917	0.939473	5	7.89464
Q7X720	Phenylalanine ammonia-lyase	63.1033	16.41	2	3	9	36	707	75.9911	6.41748	1.00144	3	4.85977	1.27492	3	8.64051	0.816715	3	1.70581	0.96089	3	2.82908	0.990368	3	6.80487	1.00873	3	7.89161
Q5Z8V3	Os06g0705100 protein	62.5591	29.71	1	5	5	34	239	24.8268	8.55811	0.987364	34	21.3226	1.14214	34	9.33073	0.973288	34	7.04757	0.923295	34	9.06309	1.11427	34	18.7692	0.87006	34	15.1806
Q10SM6	Os03g0117200 protein	2.38442	5.44	1	2	2	2	423	45.4982	7.00537	0.968866	2	9.85213	1.19296	2	3.54181	0.951779	2	1.52855	1.08084	2	14.3918	0.863799	2	29.7268	0.91627	2	2.58942
Q84ST4	Chlorophyll(ide) b reductase NOL, chloroplastic	2.25629	2.92	1	1	1	1	343	36.9802	9.74463	0.80463	1		0.990355	1		0.829389	1		1.06042	1		1.42824	1		0.984735	1
Q6ATQ2	5-azacytidine resistance protein, putative, expressed	2.46935	2.3	1	1	1	1	479	50.8894	8.11865	0.847911	1		1.04348	1		0.955275	1		1.10091	1		1.11851	1		0.97775	1
A0A0P0VJZ7	Os02g0526400 protein (Fragment)	18.1436	6.33	3	3	4	8	822	89.9057	5.84619	0.900039	4	9.17558	1.10591	4	4.10312	0.896502	4	11.2657	0.906118	4	9.52536	1.07068	4	13.9102	0.906899	4	18.521
A0A0P0VT94	Os03g0158500 protein (Fragment)	5.64653	9.26	4	3	3	3	432	48.0317	9.51025	0.899805	3	14.5732	1.11124	3	0.653309	0.939199	3	3.35008	0.931705	3	5.90792	1.13215	3	2.82686	0.946824	3	1.91562
Q7XR61	Methylthioribose kinase 1	4.65611	12.56	3	5	5	6	430	48.3824	6.53662	0.925601	5	3.01995	1.13656	5	9.03244	0.969169	5	13.194	0.976501	5	10.6745	1.15719	5	7.82065	0.98622	5	7.20484
Q0DCI1	Pyrophosphate--fructose 6-phosphate 1-phosphotransferase subunit alpha	12.995	12.38	1	1	5	7	622	67.5155	7.25439	0.946192	1		1.15939	1		1.06602	1		0.942342	1		0.983944	1		0.924146	1
Q7Y1E3	Os03g0860600 protein	2.06799	4.16	1	1	1	1	361	39.2952	6.354	0.883908	1		1.08283	1		1.0141	1		0.991651	1		1.27589	1		0.810808	1
Q2QZL4	Splicing factor U2af large subunit B	5.31903	7.12	2	1	3	3	548	61.3219	9.1001	0.925177	1		1.13337	1		1.02688	1		0.835406	1		1.18924	1		0.952545	1
A0A0P0XEA1	Os08g0320400 protein	2.4461	4.76	1	1	1	1	231	25.1392	6.3667	0.862714	1		1.05553	1		0.903391	1		1.06261	1		0.991104	1		1.16564	1
Q10QU9	40S ribosomal protein SA	154.823	50.16	3	1	12	78	305	33.1225	5.0083	1.09228	1		1.33627	1		1.01789	1		0.977851	1		0.849989	1		0.7044	1
Q69Q88	26S proteasome regulatory subunit-like protein	0	3.76	1	1	1	1	213	22.9799	5.19873	0.787746	1		0.963387	1		0.932195	1		0.977241	1		1.13729	1		1.28093	1
A0A0P0VQT9	Os02g0793700 protein (Fragment)	14.078	30.69	2	2	2	12	101	10.6904	6.7417	0.918138	10	7.26624	1.10838	10	10.6929	0.911318	10	8.46352	0.985075	10	5.88355	1.14765	10	7.84316	0.922865	10	7.46826
Q6K3F7	Os02g0812400 protein	2.07071	2.05	1	1	1	1	732	81.41	4.71631	0.957473	1		1.16962	1		0.92899	1		1.11021	1		0.959203	1		0.883253	1
B9FA98	Os03g0102000 protein	3.97476	35.09	1	1	1	1	57	5.89399	9.99365	0.831869	1		1.01577	1		1.13873	1		0.974531	1		0.984923	1		1.09052	1
Q2QMC5	Os12g0609500 protein	0	3.23	1	1	1	1	279	29.8467	9.01221	0.787036	1		0.960972	1		0.916377	1		1.35083	1		0.704424	1		1.27341	1
Q5W6R5	Os05g0346100 protein	3.03476	3.7	1	1	1	1	540	58.9489	5.77002	0.918783	1		1.1215	1		1.21459	1		0.93224	1		0.823594	1		0.991084	1
P14717	Phenylalanine ammonia-lyase	167.737	35.95	3	16	21	92	701	75.4509	6.49365	0.956718	58	15.2857	1.17703	58	10.3693	0.908266	58	7.67092	0.973979	58	5.58867	1.03323	58	14.0844	0.958313	58	9.97016
Q8H903	60 kDa chaperonin	148.163	56.27	1	9	25	92	574	60.812	5.87158	0.924024	27	14.0333	1.08736	27	11.392	1.11186	27	10.2197	0.898266	27	6.18601	1.02662	27	17.8034	0.947715	27	8.62092
P0C497	50S ribosomal protein L2, chloroplastic	3.40624	11.36	1	2	2	2	273	29.9233	11.312	0.829877	2	14.3863	1.01167	2	7.43436	0.976481	2	0.350629	0.866969	2	1.22236	1.54787	2	30.5881	0.83759	2	24.3421
Q69JF3	Os09g0538000 protein	31.6121	35.86	2	8	8	22	251	27.5677	7.92822	1.11065	17	9.46688	1.26433	17	14.4092	1.03711	17	9.82124	0.850778	17	13.4344	0.940429	17	11.9579	0.769527	17	18.8002
Q8H3C6	Os07g0656700 protein	3.07145	4.9	1	1	1	1	286	30.2658	9.08545	0.8496	1		1.03484	1		0.888573	1		1.18306	1		1.11416	1		0.970078	1
Q6ESJ0	Glutathione peroxidase	14.7205	12.18	1	2	3	9	238	25.8224	9.36377	0.854367	6	7.61932	1.02007	6	2.86647	1.00103	6	5.30237	0.966351	6	7.44031	1.11548	6	5.94071	1.06155	6	2.73132
Q6ETK8	Os02g0179600 protein	2.34119	1.83	1	1	1	1	656	71.0869	9.49561	0.843979	1		1.02708	1		1.05532	1		0.893283	1		1.14597	1		1.10164	1
Q0JB49	Glutathione peroxidase	10.7433	44.05	2	4	5	16	168	18.4714	8.20654	0.875229	12	3.0472	1.05659	12	6.14897	1.08628	12	8.54539	0.938817	12	11.3422	1.03852	12	12.3992	0.998811	12	10.813
Q0DI31	Cytochrome c	27.177	20.54	1	2	2	12	112	12.2632	9.31982	0.854055	12	5.47095	1.02678	12	2.80703	1.13377	12	4.75002	1.00543	12	9.38217	0.969719	12	5.52334	1.07869	12	7.0244
Q9S7H0	Os01g0254900 protein	2.28333	3.21	1	1	1	1	280	30.3861	6.55127	0.918754	1		1.1178	1		1.07849	1		0.932354	1		1.03283	1		0.95347	1
Q6YT73	Peroxisomal (S)-2-hydroxy-acid oxidase GLO5	203.877	60.98	4	13	19	120	369	40.2192	8.48486	0.950537	50	12.4749	1.14621	50	15.1612	0.894175	50	8.36681	1.0379	50	8.78472	1.02949	50	13.1194	0.914217	50	12.8087
Q7XQ93	OSJNBa0018M05.15 protein	14.9015	10.39	1	4	4	5	558	60.384	7.89893	0.956945	5	19.1857	1.09256	5	9.349	0.958724	5	14.765	0.942988	5	1.5046	0.965186	5	16.2668	1.01137	5	6.09763
A0A0P0UYI9	Os01g0159200 protein (Fragment)	3.28279	13.83	1	1	1	1	188	19.1929	5.37646	0.902776	1		1.09759	1		1.00681	1		1.09357	1		0.831251	1		1.07328	1
A0A0P0VL75	Os02g0596500 protein (Fragment)	2.52653	3	1	1	1	1	233	25.9876	4.7417	0.869757	1		1.05697	1		1.06877	1		0.805862	1		1.23721	1		1.04165	1
Q0DVH3	Os03g0129900 protein (Fragment)	22.7434	24.49	1	3	3	12	147	16.6876	9.46631	0.886104	12	14.8982	1.05975	12	9.43988	1.0961	12	8.32331	0.907543	12	6.17061	1.08672	12	6.95661	1.01423	12	7.68295
Q657X8	Os01g0107000 protein	3.37599	7.54	2	1	2	2	451	48.8421	6.03662	0.798526	1		0.969212	1		0.937298	1		0.920973	1		1.38984	1		1.09053	1
Q10MC6	Os03g0314100 protein	3.08727	3.37	1	1	1	1	564	62.6653	7.15186	0.814973	1		0.988519	1		0.967781	1		1.03392	1		1.07009	1		1.18193	1
Q10CE4	Peroxisomal (S)-2-hydroxy-acid oxidase GLO1	261.383	59.89	3	13	19	144	369	40.3581	8.47021	0.938043	72	14.9625	1.14355	72	13.0396	0.936824	72	7.77845	1.03864	72	7.98641	1.03089	72	20.3657	0.952001	72	9.63417
Q6Z401	Os07g0559700 protein	5.94183	7.36	1	2	3	3	530	57.6944	9.39307	0.975742	2	24.6887	1.18264	2	8.59207	0.967303	2	5.21621	0.813074	2	10.6042	1.04515	2	8.29022	1.04249	2	12.35
Q6YT00	Proteasome subunit alpha type-7-A	18.3804	24.9	2	5	5	9	249	27.2791	7.43018	0.870037	8	10.5243	1.1217	8	8.10979	0.967726	8	6.9787	0.938834	8	10.5718	1.08426	8	10.2773	1.02203	8	10.0211
Q8W084	Os01g0382400 protein	6.37218	14.37	2	1	2	9	167	18.3227	8.29443	0.914213	6	16.0874	1.08008	6	12.4903	1.21169	6	7.33889	0.75179	6	19.458	1.04371	6	11.2897	1.01192	6	3.70101
Q10LV7	Os03g0333400 protein	83.4292	23.64	1	4	4	38	165	17.6423	9.90576	0.962004	38	15.2955	1.19398	38	11.1509	0.935147	38	7.417	0.909295	38	8.56659	1.05324	38	17.742	0.909967	38	11.3172
Q75M67	Expressed protein	4.58957	12.14	1	2	2	3	173	19.3133	4.4624	0.94176	3	3.99253	1.07407	3	5.21076	1.24368	3	2.40399	0.865633	3	1.42578	0.953134	3	7.80355	0.974812	3	20.1598
Q9SLX0	Importin subunit alpha-1b	20.2577	22.66	1	6	9	17	534	58.5299	5.31299	0.982331	10	9.68248	1.16578	10	7.45035	1.0608	10	7.32109	0.903782	10	8.01922	0.987788	10	6.56934	0.903751	10	7.94673
Q6ZEZ7	Extensin-like protein	6.47038	13.11	1	4	4	6	328	35.361	5.61768	0.895476	6	7.32434	1.06891	6	2.91317	0.971601	6	4.02129	0.969698	6	7.1211	1.05842	6	13.0484	1.03338	6	5.59844
Q6ZBF6	Proton pump-interactor BIP131	0	2.58	1	1	1	1	621	69.2702	8.71924	0.893193	1		1.07852	1		1.01521	1		0.951103	1		1.05545	1		1.0528	1
Q84UR8	Cold shock domain protein 2	121.65	30.96	1	3	3	38	197	18.6823	6.75635	0.844484	37	12.0706	1.01156	37	10.8089	0.924145	37	10.8858	1.06858	37	8.52891	1.09227	37	19.9732	1.05131	37	12.0753
A0A0P0WLH0	Os05g0373300 protein	2.84239	2.01	1	1	1	1	596	64.8957	5.73193	0.92132	1		1.1105	1		1.16048	1		0.79717	1		1.05137	1		1.00588	1
Q69P73	Os09g0441400 protein	6.07406	5.06	2	2	2	2	514	58.0325	8.77783	0.939689	2	5.34187	1.13254	2	13.4134	0.899451	2	5.42748	1.01641	2	1.81965	0.992268	2	1.9408	1.04383	2	10.6217
Q8RYZ1	Cytosolic factor-like protein	20.2854	14.19	2	4	8	11	613	66.4168	4.66553	0.911239	7	10.7248	1.09887	7	4.41256	1.08518	7	12.1272	0.96645	7	4.97652	0.907516	7	15.8037	0.968749	7	4.15438
Q0JNQ7	ATP-dependent Clp protease proteolytic subunit	9.61868	12.42	1	3	3	5	298	32.2389	9.02686	0.917207	4	16.5841	1.10523	4	11.9235	0.965681	4	1.61549	0.887994	4	7.73671	1.20017	4	4.71902	0.963172	4	3.84137
Q8H8U0	Cardiolipin synthase (CMP-forming), mitochondrial	2.23097	5.17	1	1	1	1	329	34.3426	10.3745	0.924463	1		1.11257	1		0.977702	1		1.09954	1		0.920722	1		0.977146	1
Q69XJ4	Heme oxygenase 1, chloroplastic	19.9447	22.49	1	6	6	10	289	31.8981	6.7417	0.957173	10	7.2628	1.1367	10	13.8155	1.0016	10	4.98311	0.822676	10	8.6238	1.21802	10	14.6463	0.888699	10	13.8306
Q2R134	Os11g0620100 protein	4.96888	4.99	3	2	2	3	441	47.5313	7.32764	0.920435	3	8.68737	1.08348	3	2.0923	1.02439	3	5.03093	0.907415	3	1.83067	1.10659	3	10.311	0.975889	3	10.3294
A0A0P0WIG6	Os05g0156700 protein (Fragment)	1.8307	5.58	1	1	1	2	233	24.8339	6.01123	0.826682	2	0.269787	0.99389	2	3.95172	0.937605	2	0.0396456	1.02236	2	3.39739	1.45572	2	2.32742	0.856137	2	4.5802
P0C482	30S ribosomal protein S2, chloroplastic	27.859	27.12	1	6	6	19	236	26.9754	9.90576	0.88595	17	14.5267	1.05829	17	8.33444	1.00234	17	6.1096	0.83192	17	9.73164	1.19739	17	6.76846	0.97025	17	6.08672
A0A0P0XP95	Os09g0491100 protein (Fragment)	0	2.36	3	1	1	1	297	33.1599	8.27979	0.875466	1		1.05183	1		0.731933	1		0.990873	1		1.38335	1		1.06812	1
A0A0P0XWB6	Os10g0503300 protein (Fragment)	0	26	1	1	1	1	50	5.24762	6.49365	1.06579	1		1.28048	1		0.90085	1		0.915915	1		1.07466	1		0.789855	1
Q8S3R7	Ethylene-responsive protein-like	0	11.3	1	2	2	3	177	19.8619	6.41748	0.976683	3	4.29637	1.16908	3	0.54494	1.06988	3	18.3445	0.930624	3	0.618815	0.720599	3	8.13206	0.973266	3	9.75704
Q69QQ2	Os09g0482200 protein	4.87575	4.74	1	2	2	3	485	49.7118	7.69385	0.791232	2	0.0394341	0.94882	2	5.4386	1.04129	2	10.6329	0.969215	2	15.0401	1.07126	2	17.8468	1.22104	2	15.6427
Q8W423	26S proteasome regulatory particle non-ATPase subunit12	13.205	18.35	1	4	4	7	267	30.7526	5.07178	0.990255	7	7.60129	1.1204	7	14.3131	0.959941	7	4.83302	0.890978	7	11.0053	1.16008	7	7.2069	0.952282	7	9.12667
P29545	Elongation factor 1-beta	123.101	47.32	1	7	8	67	224	23.785	4.76709	0.888571	49	10.5437	1.08327	49	10.5864	1.06916	49	7.89465	0.945448	49	8.2016	1.06608	49	13.7144	0.946479	49	12.6348
A0A0P0XZA8	Os11g0158666 protein (Fragment)	0	2.93	1	1	1	1	376	41.8894	11.9565	0.778551	1		0.932443	1		1.37006	1		0.976225	1		0.825186	1		1.13193	1
Q84QM8	Os08g0224500 protein	7.28341	7.69	1	3	3	4	494	52.3852	5.45264	0.90498	4	7.63007	1.08904	4	9.46249	1.00245	4	28.582	0.798993	4	21.213	1.08874	4	7.98215	0.953761	4	11.3812
A0A0P0Y9G9	Os12g0407500 protein (Fragment)	0	3.01	2	1	1	1	366	40.1768	6.7124	0.841868	1		1.00773	1		0.643737	1		1.08665	1		1.3524	1		1.17012	1
Q5NB69	Os01g0231700 protein	47.4507	22.69	1	1	3	20	119	11.8688	4.41162	0.906519	2	6.00125	1.08463	2	0.682541	0.659156	2	33.1117	0.86122	2	2.84272	1.64116	2	20.6832	0.95658	2	5.63898
Q53JF1	Expressed protein	0	9.43	1	1	1	2	106	11.3107	7.76709	0.83754	2	9.34877	1.00198	2	7.73626	1.02852	2	1.50771	0.934671	2	0.515206	1.22149	2	11.8777	1.04342	2	4.69729
Q8LQN2	Os01g0784800 protein	46.9288	28.08	1	3	5	25	203	21.6908	6.53662	0.93867	12	7.73721	1.05185	12	11.8023	1.09746	12	16.5265	0.915345	12	6.09001	1.0494	12	15.944	1.0043	12	5.93114
Q2R1N0	Glycosyltransferase	2.66615	3.67	1	1	1	1	490	52.5009	6.15088	0.850153	1		1.01586	1		1.06034	1		0.991682	1		1.26491	1		0.882446	1
A0A0P0VR61	Os02g0806600 protein (Fragment)	2.34321	1.73	2	1	1	1	637	64.8766	5.46533	0.913414	1		1.09064	1		1.02662	1		0.987869	1		0.991286	1		1.0225	1
Q10KP0	Os03g0376600 protein	2.28176	3.77	1	1	1	1	265	28.5391	4.55127	1.05444	1		1.25867	1		0.725297	1		1.09939	1		1.21302	1		0.684788	1
Q10Q53	Methionyl-tRNA synthetase, putative, expressed	1.84016	6.64	2	3	3	3	602	66.6957	6.66846	0.828744	2	53.4485	0.989081	2	0.449178	1.07548	2	11.5489	1.03413	2	5.58776	1.11194	2	41.6638	0.919425	2	6.22209
Q5W659	Protein G1-like9	0	6.34	1	1	1	1	284	29.4225	6.41748	0.900765	1		1.07424	1		0.890973	1		1.05008	1		1.02268	1		1.10414	1
A0A0P0VMS9	Os02g0664100 protein	2.2144	3.15	1	1	1	1	539	59.6766	6.20166	0.92055	1		1.09686	1		0.976964	1		0.961457	1		1.07559	1		1.01544	1
B7EPB0	Os09g0482640 protein	0	2.02	1	1	1	1	445	49.1634	6.55127	0.890065	1		1.06045	1		0.846697	1		1.06075	1		1.18586	1		1.0184	1
B9EWG6	Os01g0950866 protein	2.18932	7.79	4	1	2	2	244	26.3455	8.52881	0.889199	1		1.05861	1		0.892023	1		1.10249	1		1.18588	1		0.92422	1
Q7XUU0	Putative cellulose synthase-like protein H3	0	1.89	1	1	1	1	792	88.4305	8.08936	0.886038	1		1.05476	1		1.07789	1		1.12499	1		0.834393	1		1.02361	1
Q5QLS1	Arabinogalactan protein-like	4.65998	8.1	1	2	2	8	247	24.9607	7.18115	0.92071	8	19.3673	1.09807	8	11.3463	1.00498	8	3.97042	1.08422	8	15.393	0.876922	8	20.9548	1.055	8	13.9361
Q6ZDG3	Os08g0475400 protein	8.10273	16.51	1	5	5	5	327	35.2134	5.30029	0.864005	5	31.1755	1.02777	5	9.23284	1.01179	5	5.48433	1.01849	5	2.47458	1.01408	5	39.605	1.07405	5	8.73569
Q8LHL4	Os07g0623000 protein	1.70246	6.77	1	1	1	1	133	14.5145	5.2749	0.868514	1		1.03239	1		1.01977	1		0.960708	1		1.11124	1		1.06476	1
A0A0P0VY31	Os03g0376800 protein (Fragment)	2.36411	7.31	2	2	2	2	424	44.9308	6.53662	0.86235	2	2.1517	1.02453	2	2.4448	1.02562	2	2.94017	0.971125	2	2.28474	1.14958	2	10.6854	1.01785	2	15.7929
Q6H450	Annexin	5.05233	9.52	1	3	3	3	315	35.6433	8.79248	0.910013	3	17.705	1.08306	3	0.264096	0.907684	3	0.799545	0.93099	3	6.99048	1.11163	3	0.960291	1.07002	3	12.9341
Q5Z9Z3	Thioredoxin-like protein Clot	15.0462	36.69	1	4	4	7	139	15.2227	5.10986	0.911583	7	11.9077	1.09138	7	3.97921	1.20884	7	19.2426	0.873699	7	12.0344	1.02162	7	13.3444	1.06095	7	5.60841
Q9FWK4	Cyanate hydratase	18.4713	41.67	1	5	5	12	168	18.5963	5.88428	0.896386	10	27.0078	1.03635	10	8.64409	0.986339	10	6.84197	0.988818	10	10.3008	1.1391	10	8.795	0.98978	10	5.33743
Q0D5W6	Protein translation factor SUI1 homolog	16.7246	46.96	4	1	5	8	115	12.7236	8.79248	0.986128	2	6.05316	1.17072	2	6.5807	0.920899	2	1.81305	0.955122	2	4.60271	1.05954	2	4.0004	0.941441	2	8.51943
Q6EUP4	14-3-3-like protein GF14-E	76.902	57.25	2	2	14	61	262	29.6738	4.76709	0.942823	2	23.1709	1.11908	2	1.18014	1.28824	2	3.58945	0.777843	2	14.052	1.06554	2	1.66992	0.820904	2	17.9096
Q0JR41	Os01g0121100 protein (Fragment)	1.77529	4.55	2	1	1	1	286	30.7149	4.83057	0.916899	1		1.08826	1		0.863901	1		1.05399	1		0.975376	1		1.13994	1
Q0JAF4	Os04g0602100 protein	98.6104	48.73	2	13	13	53	353	38.1578	8.45557	0.915549	51	10.8492	1.05831	51	6.7784	1.04799	51	8.39031	0.954598	51	9.06182	1.0629	51	13.6067	0.936947	51	11.5328
Q8HCQ9	ORFB protein	4.30795	13.55	1	1	2	6	155	18.0535	9.94971	0.895996	5	8.20105	1.08552	5	3.18844	1.03942	5	9.26819	0.952403	5	2.16763	1.18352	5	13.3066	0.903327	5	4.67643
B9ET62	Os01g0764900 protein	2.20268	4.41	1	2	2	2	454	49.6943	5.36377	0.847537	2	22.2091	1.00354	2	16.3223	1.06667	2	15.1426	0.936188	2	0.396493	0.855211	2	8.43194	1.26451	2	39.4756
Q9LI00	6-phosphogluconate dehydrogenase, decarboxylating 1	128.33	41.88	2	15	16	75	480	52.6878	6.17627	0.912593	59	8.56162	1.09142	59	9.96692	1.0799	59	8.26239	0.952066	59	8.03823	0.974275	59	9.99554	0.996431	59	9.60796
Q9LWT2	Os06g0114500 protein	15.2085	24.05	2	1	2	9	79	8.78046	8.77783	0.938682	8	4.94414	1.11751	8	4.78292	1.03484	8	10.1208	0.884167	8	2.03298	1.05547	8	15.3069	0.902196	8	6.94553
Q75HJ3	Os03g0804800 protein	20.6541	17.22	2	9	9	13	546	58.7463	5.42725	0.886869	12	10.0632	1.06801	12	5.45967	0.963994	12	5.98099	0.980715	12	6.8083	1.07451	12	11.6136	0.985233	12	7.47327
Q6Z3F9	Os08g0553800 protein	17.0667	9.84	1	3	3	9	386	42.7954	8.74854	0.882493	9	13.4531	1.04446	9	11.8567	0.962434	9	4.33622	0.99897	9	9.66819	1.13265	9	8.70357	0.992334	9	11.0831
Q5QMK7	Os01g0817700 protein	113.605	31.66	2	8	17	67	559	60.7519	5.68115	0.896593	32	6.88337	1.0344	32	6.23555	1.06434	32	5.92337	0.94128	32	5.15933	1.13252	32	7.51011	0.984161	32	9.29056
Q6AVV6	Nitrate transporter, putative	4.48356	3.75	2	2	2	2	587	63.5219	8.89502	0.845056	2	7.65408	0.999022	2	7.7922	0.864313	2	1.92717	1.1045	2	9.47881	1.14439	2	12.6487	1.09288	2	10.3243
Q8RU26	Os01g0687400 protein	2.26912	8.94	1	2	2	2	302	31.3102	4.85596	0.812294	2	10.3605	0.96014	2	5.06382	0.807264	2	43.0508	0.831554	2	13.8708	1.40021	2	33.3865	1.24072	2	18.1079
A0A0P0WAD7	Os04g0423600 protein	2.43955	29.29	1	3	3	4	140	14.646	4.37354	0.858142	4	3.64278	0.99891	4	3.24818	0.789377	4	15.7584	1.02696	4	8.47462	1.37047	4	5.59997	1.09737	4	4.28271
A0A0P0X334	Os07g0176900 protein (Fragment)	178.339	33.95	2	8	8	76	271	28.671	5.85889	0.911787	74	16.222	1.09349	74	9.76521	1.03822	74	8.81799	0.923266	74	11.433	1.19177	74	15.7732	0.866769	74	17.4378
Q6K6K7	Ubiquitin-like modifier-activating enzyme 5	5.26315	9.74	2	2	2	3	421	45.5946	4.75439	1.10659	3	10.8014	1.12586	3	11.2304	0.989248	3	37.5101	1.03291	3	11.6307	0.835831	3	12.8506	0.923706	3	13.6951
Q6EUQ7	Os02g0175600 protein	11.8438	31.94	1	1	4	7	144	15.7856	11.1362	0.940439	1		1.10946	1		1.00426	1		0.959026	1		1.13649	1		0.897624	1
A0A0P0X9S9	Os07g0663800 protein (Fragment)	13.1165	17.96	1	3	4	9	284	29.6469	6.27783	0.909465	8	10.4449	1.11259	8	8.62818	1.08421	8	7.24085	0.932396	8	7.55916	1.04439	8	5.62462	0.975987	8	7.90585
A0A0P0VC90	Os01g0924900 protein (Fragment)	0	5.29	2	1	1	1	227	24.6083	6.43018	0.941697	1		1.11065	1		1.07915	1		1.03597	1		1.11436	1		0.745558	1
A3BYP4	Os09g0407700 protein	4.22516	5.95	1	1	1	2	252	27.4953	5.04639	0.872514	2	0.815689	1.02857	2	6.0706	1.05419	2	6.96701	0.875712	2	10.1804	1.18374	2	15.0114	1.04665	2	5.7555
Q0J0W2	Os09g0480700 protein (Fragment)	10.5955	12.5	2	2	2	3	168	18.8057	6.34131	0.96402	3	2.73387	1.04482	3	10.8686	1.26054	3	16.8913	0.761876	3	23.7051	1.05947	3	1.87475	0.920028	3	4.13205
Q5ZAJ0	Respiratory burst oxidase homolog protein B	1.93409	0.88	1	1	1	1	905	101.694	9.27588	0.822748	1		0.96984	1		1.01462	1		1.18141	1		0.925317	1		1.10927	1
Q2QNI2	Os12g0564600 protein	0	1.21	1	1	1	1	1159	128.376	7.45947	0.975767	1		1.15018	1		1.11879	1		1.03578	1		0.847114	1		0.865869	1
Q6I5H0	Os05g0533700 protein	14.2498	23.53	1	1	5	13	204	22.137	9.43701	0.906644	2	2.25329	1.06866	2	1.37296	1.05841	2	9.267	0.998819	2	10.3461	0.929661	2	3.35463	1.05793	2	5.37483
Q7XXQ9	Os03g0390700 protein	3.95185	9.28	1	2	2	3	334	36.3404	8.04541	0.919098	3	4.70263	1.0495	3	8.30149	1.03597	3	6.29631	0.980456	3	11.5947	1.03762	3	0.555351	1.03236	3	2.33815
B9GDC1	Os12g0507300 protein	2.23732	4.01	1	1	1	1	399	44.2234	7.59131	0.901977	1		1.06166	1		1.11102	1		1.00198	1		0.959875	1		0.987912	1
Q0JH55	Os01g0882500 protein	15.655	21.33	1	4	4	7	211	23.5803	8.96826	0.971001	7	7.42952	1.16318	7	6.8497	0.87958	7	16.0943	1.01437	7	10.0617	1.09527	7	40.5957	0.962491	7	17.2681
Q7XSQ9	Probable aquaporin PIP1-2	32.3474	10.07	1	2	2	15	288	30.7279	8.63135	0.871598	14	14.0848	1.02841	14	8.72849	0.996784	14	6.25083	1.08429	14	5.79839	0.939296	14	14.1829	1.08514	14	12.5454
Q6YXZ6	Os02g0139300 protein	4.30411	1.64	1	1	1	2	489	53.3402	5.46533	0.880737	2	8.31199	1.0364	2	1.3896	1.06379	2	3.6425	0.877564	2	4.40981	1.15209	2	2.39564	1.05112	2	10.9602
A0A0P0XRR7	Os09g0568900 protein (Fragment)	13.3486	23.17	1	1	1	4	82	8.44934	9.0415	0.829289	4	1.19266	0.973279	4	4.96715	1.02808	4	8.86233	0.989415	4	7.25577	0.957778	4	8.68227	1.28975	4	5.9828
Q84PB7	Protein THYLAKOID FORMATION1, chloroplastic	33.4005	21.95	2	6	6	21	287	32.0795	8.85107	0.911137	21	29.294	1.05522	21	11.8135	1.05551	21	9.50696	0.925927	21	8.94403	1.12984	21	23.7232	0.968224	21	12.944
Q6MWE1	B1358B12.16 protein	0	1.79	1	1	1	1	669	70.3099	8.67529	0.835472	1		0.982373	1		0.941075	1		1.1177	1		1.06862	1		1.1038	1
Q67WR2	Probable GDP-L-fucose synthase 1	10.7632	13.72	1	4	4	6	328	35.6925	7.13721	0.900828	5	9.41163	1.03238	5	8.89453	1.04623	5	4.93398	0.939782	5	5.75568	1.06018	5	6.57366	1.07179	5	2.80239
Q75HJ0	DEAD-box ATP-dependent RNA helicase 37	13.2059	15.54	8	1	9	15	637	67.6237	7.88428	0.886906	2	2.87037	1.04248	2	8.94369	1.01848	2	6.66754	0.922621	2	0.695303	1.15534	2	2.41974	1.03462	2	3.96729
Q9SXX7	Cytochrome c oxidase subunit 5C	4.48412	36.51	1	3	3	4	63	6.97365	8.88037	0.922982	4	6.18214	1.08477	4	3.87006	0.881292	4	8.95671	1.17011	4	9.0195	0.948579	4	2.7509	1.07527	4	14.5727
Q6H852	Proteasome subunit alpha type	38.8063	42.13	1	1	7	19	235	25.8283	5.47803	0.894011	4	6.56065	1.03102	4	2.7127	1.0983	4	5.47193	0.967025	4	3.44126	1.10344	4	10.6236	0.982338	4	5.84472
Q5ZCD9	Os01g0155600 protein	0	5.25	1	3	3	5	324	36.8709	11.2681	0.9713	5	12.3603	1.09356	5	6.13827	1.04863	5	2.31754	0.985467	5	7.53755	0.89171	5	5.54549	0.978461	5	2.44854
Q7XB62	Os07g0204500 protein	3.95812	3.28	1	1	1	2	305	32.6423	5.30029	0.898287	2	14.0881	1.05273	2	11.364	1.02665	2	13.0578	0.943925	2	7.00058	1.09471	2	6.2813	1.02321	2	1.96092
Q6YZ54	Replication factor C subunit 3	6.72374	3.88	1	1	1	3	361	39.6006	8.98291	0.948804	1		1.11126	1		0.98574	1		0.988556	1		0.833945	1		1.15049	1
Q84R32	CBS domain containing protein, expressed	58.9908	34.63	2	5	5	26	205	22.2936	9.15869	0.967209	26	11.1587	1.08247	26	10.1782	1.1449	26	10.2241	0.963879	26	4.81113	0.94357	26	10.7206	0.960597	26	5.66126
Q6ETK1	Os02g0180200 protein	62.2613	55.14	1	8	8	28	185	20.1412	7.82568	0.934784	27	9.24113	1.08628	27	8.01041	1.10802	27	6.75903	0.873074	27	8.99977	1.07776	27	14.0738	0.955108	27	13.6249
A0A0N7KK22	Os05g0120100 protein (Fragment)	2.12497	2.25	3	1	1	1	311	34.5337	10.4771	1.02316	1		1.19735	1		1.00346	1		0.990086	1		0.840773	1		0.947063	1
Q69X83	Glycosyltransferase	2.32835	2.89	3	1	1	1	485	51.5981	6.23975	0.94092	1		1.10107	1		1.04494	1		0.951766	1		0.99611	1		0.998844	1
Q10PE7	NADH-dependent oxidoreductase 1, putative, expressed	0	10.06	3	3	3	3	318	35.3989	7.38623	0.935912	3	11.3737	1.09487	3	6.14028	1.08178	3	3.66235	0.934946	3	1.33664	1.06125	3	3.01936	0.984828	3	2.07642
Q6ZL94	Succinate--CoA ligase [ADP-forming] subunit alpha, mitochondrial	28.2954	21.75	1	6	6	18	331	34.2247	8.22119	0.898196	18	14.5628	1.05902	18	9.59896	1.07169	18	10.8592	1.03448	18	8.99375	0.990227	18	13.2446	0.923733	18	8.13322
Q8S125	Os01g0787600 protein	2.22861	6.84	1	1	1	1	263	28.8057	5.65576	0.912077	1		1.06635	1		1.14376	1		0.961748	1		0.92708	1		1.01188	1
Q0J5H3	Malate dehydrogenase (Fragment)	52.2315	34.55	1	3	9	29	356	37.4128	6.69775	1.01151	3	8.83641	1.09735	3	10.9876	0.941724	3	6.4399	1.18046	3	1.6303	0.924507	3	0.460502	1.01622	3	0.778583
P92683	Cytochrome c oxidase subunit Vb	20.6716	27.81	1	3	3	11	169	18.0358	5.14795	1.00002	11	5.93698	1.07887	11	5.48123	1.0682	11	4.86257	0.967418	11	2.04689	0.955204	11	15.8732	0.981269	11	8.84518
Q688M9	'putative endo-1,31,4-beta-D-glucanase	11.4951	16.67	1	3	3	11	240	25.7531	5.8335	0.860222	11	6.89267	1.00416	11	7.28352	1.12442	11	9.63958	0.991326	11	5.73402	1.03329	11	8.62368	1.08544	11	5.57859
Q0IZF1	Os09g0572700 protein	2.28046	5.81	1	1	1	1	172	17.5277	6.90283	0.842629	1		0.983479	1		1.11603	1		0.925712	1		1.24283	1		0.961788	1
Q53RK7	Peptidylprolyl isomerase	0	8.73	1	1	1	1	252	26.6076	7.95752	0.874116	1		1.01988	1		1.16961	1		0.94918	1		1.00944	1		1.01523	1
A0A0P0W683	Os04g0127600 protein (Fragment)	13.4317	10.68	2	1	2	11	234	25.1279	7.09326	0.895169	5	7.33045	1.04444	5	3.56971	1.08344	5	7.88015	0.951479	5	7.01458	1.01826	5	3.2249	0.988029	5	9.23907
P31691	ADP,ATP carrier protein, mitochondrial	93.1688	37.43	1	8	14	63	382	41.4841	9.77393	0.915405	28	19.5273	1.05921	28	7.89826	0.970615	28	6.87302	1.12418	28	7.32619	0.765757	28	17.431	1.07998	28	14.6302
Q2QLS7	Os12g0630200 protein	22.4784	29.41	1	6	6	20	238	24.992	8.06006	0.988177	15	13.9505	1.07597	15	8.77372	1.14995	15	5.00593	0.843069	15	9.06395	1.09392	15	6.45429	0.910678	15	14.9767
Q10MF8	Enoyl-CoA hydratase/isomerase family protein, expressed	2.05138	16.04	1	3	3	4	268	28.8711	8.54346	0.876771	4	8.58274	1.05236	4	15.0371	1.01775	4	4.1057	0.955181	4	3.83161	1.12045	4	6.4144	0.96943	4	10.1983
Q94DK4	Os01g0358100 protein	20.3795	24.14	5	3	3	9	116	11.8369	5.0083	0.902393	8	10.0388	1.0643	8	20.4615	0.988943	8	23.9699	0.882116	8	31.9972	1.07475	8	29.1555	1.01861	8	24.1932
Q2QYL0	Non-specific lipid-transfer protein	13.2	16.95	2	2	2	12	118	11.4988	9.0708	0.863283	12	13.1339	1.01048	12	7.80162	1.0905	12	5.42452	0.871479	12	9.37798	0.862281	12	7.95943	1.26618	12	8.1424
A0A0P0WG85	Os04g0663100 protein	4.75441	2.69	1	2	2	2	893	98.4213	4.90674	0.94453	2	2.44532	1.10005	2	5.83896	0.870962	2	11.4665	1.01425	2	6.52596	1.04854	2	9.53275	1.06114	2	3.90554
Q7XD55	Os10g0490800 protein	2.11982	11.4	1	1	2	3	228	24.4768	4.79248	0.899753	1		1.04768	1		1.15501	1		0.955312	1		1.01286	1		0.962713	1
Q0DD57	Os06g0254300 protein (Fragment)	4.29171	14.01	3	2	2	2	157	17.749	7.02002	0.889201	2	8.38019	1.03502	2	3.04719	0.954101	2	5.64386	0.987935	2	4.01363	1.26176	2	1.2807	0.941323	2	0.689468
Q6ZLQ0	Os07g0150100 protein	9.3676	9.17	1	6	6	7	731	82.0621	9.29053	0.964548	7	9.74479	1.12251	7	15.6065	0.914058	7	7.07559	0.965339	7	2.87202	1.10724	7	5.39836	0.998145	7	26.1385
Q0E094	Os02g0567900 protein (Fragment)	1.66073	3.47	2	1	1	1	259	28.2668	9.12939	0.983998	1		1.14505	1		0.83826	1		1.02363	1		1.05135	1		0.998681	1
Q7XIE2	Os07g0164300 protein	0	4.62	1	1	1	1	303	34.2289	7.94287	0.835537	1		0.972087	1		1.05374	1		0.82545	1		1.17427	1		1.22725	1
B7E4J4	Os05g0382600 protein	0	12.85	1	3	3	3	319	35.347	6.96143	0.965082	3	7.96454	1.1164	3	0.834627	1.01541	3	4.43625	0.973003	3	2.93393	1.0425	3	0.089561	1.02925	3	8.31651
Q6ZFI6	Os08g0502700 protein	204.97	47.01	2	14	14	84	402	44.2381	8.11865	0.924289	79	16.0403	1.04978	79	12.6883	0.907697	79	10.3302	1.02443	79	11.1228	1.03129	79	18.7541	1.00597	79	14.7715
Q5VS68	Os06g0105900 protein	2.26995	1.57	1	1	1	1	1018	110.698	6.04932	0.954832	1		1.11024	1		0.942897	1		0.79111	1		1.54714	1		0.764673	1
A0A0P0VB96	Os01g0885000 protein (Fragment)	2.41522	21.62	2	1	1	2	37	4.1532	9.5249	0.87938	2	2.55167	1.02148	2	8.45542	1.04716	2	4.39907	0.905787	2	10.5014	1.09175	2	19.7946	1.10233	2	3.62217
Q6L5F0	Os05g0578000 protein	4.36189	13.65	1	3	3	3	271	29.8552	4.66553	0.877276	3	15.7169	0.917076	3	18.0052	0.943523	3	9.27194	0.905114	3	1.82657	1.39224	3	19.6441	0.973261	3	4.6318
P35687	40S ribosomal protein S21	10.9631	13.41	2	1	1	4	82	9.24763	7.34229	0.939301	4	3.03073	1.0891	4	2.37437	1.08846	4	0.404383	0.861758	4	7.9971	1.25222	4	7.50405	0.864192	4	1.35507
Q2QUN2	Laccase-24	3.62624	4.66	3	2	2	2	579	63.4182	6.01123	0.815136	2	5.92057	0.946411	2	13.9	1.09575	2	9.09922	1.06892	2	4.3363	1.12625	2	3.43147	0.990692	2	0.46692
Q2QNE1	Os12g0568900 protein	26.0298	17.83	1	3	3	8	230	22.9794	5.43994	0.889795	7	15.5432	1.06878	7	6.9767	0.960933	7	6.69915	1.00822	7	5.9892	1.31275	7	21.183	0.930873	7	5.70515
Q7G649	Expressed protein	196.867	50.3	1	8	8	109	165	16.512	4.77979	0.972749	107	12.8959	1.10083	107	11.65	1.07385	107	12.2599	0.908342	107	9.69251	0.99705	107	10.8019	0.945333	107	13.3798
Q5Z7L0	Beta-galactosidase 9	18.469	10.49	3	5	5	11	715	78.2303	7.6499	0.960853	11	7.27508	1.02882	11	14.6964	0.923541	11	14.51	1.14549	11	14.3451	0.825024	11	13.9118	0.92195	11	9.72026
Q0DHF7	Os05g0468800 protein	3.41207	7.19	1	1	1	1	167	18.2343	6.13818	0.955994	1		1.10842	1		0.909336	1		0.992917	1		1.14883	1		0.937527	1
Q6ZBH5	Os08g0544900 protein	2.04537	3	1	1	1	1	467	51.9715	6.25244	0.946068	1		1.09674	1		0.972892	1		1.00552	1		0.866962	1		1.13486	1
A0A0P0W8C6	Os04g0307634 protein	0	1.35	2	1	1	1	812	93.475	8.76318	0.874818	1		1.01395	1		1.05416	1		1.06601	1		1.10597	1		0.927315	1
Q0JCV5	Os04g0447700 protein	4.5852	9.24	1	1	2	2	357	39.5165	8.41162	1.00419	1		1.16388	1		0.982366	1		0.949629	1		0.84714	1		1.06866	1
Q0DKH4	Os05g0163300 protein	4.9991	19.64	1	3	3	4	275	27.6956	9.56885	0.953316	4	9.23069	1.13995	4	4.85782	1.19102	4	10.5011	0.81763	4	17.9229	1.00783	4	7.07149	0.917756	4	11.0142
Q0E032	Os02g0581100 protein	41.9655	10.08	1	1	1	60	119	11.6757	9.26123	0.982673	32	10.1757	1.13828	32	12.5655	1.05477	32	10.3178	0.874524	32	12.3017	0.905386	32	14.9474	0.963213	32	12.0676
Q5JMM6	Os01g0753100 protein	6.74725	6.3	1	2	2	6	365	38.7905	9.08545	0.94052	6	10.6383	1.1035	6	8.66398	1.00971	6	0.853919	0.846673	6	7.80705	1.27953	6	21.4191	0.84835	6	12.1349
Q2R8Q9	Expressed protein	0	5.94	1	1	1	1	219	23.5856	8.73389	0.984017	1		1.13972	1		0.892972	1		0.891767	1		1.2684	1		0.896049	1
A0A0P0V7A3	Os01g0711400 protein (Fragment)	173.33	53.42	1	1	17	90	322	34.8184	6.17627	0.99086	3	9.8589	1.09195	3	3.20543	0.988406	3	3.36483	1.02686	3	4.92192	0.977719	3	9.57915	0.886881	3	6.5553
P56724	60S acidic ribosomal protein P3	45.2927	22.69	1	1	3	19	119	11.8867	4.41162	0.953582	1		1.10415	1		0.612658	1		0.798638	1		1.78936	1		0.905766	1
Q7XWV6	OSJNBb0067G11.11 protein	10.9866	15.31	1	4	4	5	209	22.7089	6.91748	0.889236	5	7.47595	1.06197	5	4.67292	1.09215	5	5.40095	0.939949	5	11.3899	1.07683	5	7.2868	0.956219	5	5.7902
Q945W6	Glutathione S-transferase, N-terminal domain containing protein, expressed	8.9477	14.59	4	2	3	4	233	25.0739	5.08447	0.97141	3	0.01942	1.1035	3	5.89539	0.931325	3	6.72052	0.787042	3	4.16099	1.36789	3	12.8545	0.741619	3	24.3791
Q0J0Z5	Os09g0474300 protein	61.5035	26.15	1	1	13	35	654	74.7586	8.86572	0.966085	1		1.11767	1		1.29781	1		0.99638	1		0.747404	1		0.852899	1
A0A0P0WM04	Os05g0400800 protein (Fragment)	0	5.19	1	1	1	1	154	17.397	5.88428	0.871146	1		1.00762	1		1.08573	1		1.03288	1		1.01354	1		1.02589	1
Q5KQH5	'putative 2,3-bisphosphoglycerate-independent phosphoglycerate mutase	55.7872	22.18	2	4	13	43	559	60.7748	5.47803	0.95822	8	3.63556	1.09091	8	6.21751	0.963256	8	5.3647	0.948992	8	4.2475	1.18504	8	9.83954	0.911614	8	3.95744
Q2QMV8	Adenine phosphoribosyltransferase 1, putative, expressed	53.1159	19.17	2	3	3	20	240	25.3825	9.11475	0.980963	20	9.99601	1.13272	20	6.15051	0.932143	20	5.38042	1.0171	20	10.3123	1.14264	20	12.5468	0.84125	20	9.13372
Q6ESB7	Os02g0833300 protein	2.23846	7.46	1	2	2	2	402	43.7084	6.75635	0.987602	2	9.96458	1.14113	2	21.1491	1.10738	2	8.61413	0.805774	2	16.1585	1.05409	2	3.84916	0.923138	2	10.8398
Q5Z858	Os06g0699500 protein	37.0124	20	1	2	2	18	115	12.0122	5.40186	0.862532	18	12.0417	1.01447	18	4.88273	1.06613	18	9.32374	0.989235	18	4.06317	1.03419	18	9.55266	0.96595	18	12.912
Q0JF92	Os04g0127200 protein (Fragment)	14.8034	6.77	3	2	3	12	650	69.1732	5.8335	0.928701	6	6.90305	1.04828	6	2.40066	1.24428	6	11.7634	0.963199	6	9.22923	0.939265	6	5.1556	0.920283	6	3.1927
Q5Z7T4	Complex 1 family protein-like	25.0893	46.02	1	5	5	10	113	13.1777	8.42627	0.958073	10	6.41386	1.10358	10	5.12971	1.02824	10	7.6604	0.914622	10	6.36677	0.98881	10	4.84201	0.981978	10	18.2727
Q8W0E8	Os01g0720300 protein	17.1908	26.13	1	1	5	13	199	21.862	9.5249	0.888265	1		1.02501	1		0.921883	1		1.05392	1		1.14083	1		1.02791	1
A0A0P0X592	Os07g0435300 protein (Fragment)	110.987	59.49	1	4	4	45	79	8.76366	9.75928	0.922885	41	10.4673	1.032	41	10.6274	1.05605	41	10.6324	1.03865	41	5.54413	0.943761	41	10.8823	1.00594	41	12.9744
Q5SN39	Os01g0663500 protein	0	6.32	1	1	1	1	190	21.274	8.80713	0.938262	1		1.08222	1		1.10841	1		0.884906	1		1.02809	1		1.0005	1
Q5Z6P4	Os06g0264800 protein	9.5876	19.23	1	2	2	5	156	16.6562	9.43701	0.899624	5	7.01925	1.05695	5	3.41117	1.01968	5	7.59878	0.957689	5	4.2458	1.10982	5	1.17066	0.909947	5	9.93504
A0A0P0X8Q0	Os07g0609000 protein	29.6081	14.78	2	3	3	14	230	23.2753	6.32861	0.861076	14	6.99175	1.00904	14	12.3961	0.96081	14	7.86919	0.978524	14	6.8408	1.15003	14	13.4932	1.02032	14	5.61952
A0A0P0Y1Y5	Adenosylhomocysteinase (Fragment)	206.788	47.18	2	20	20	110	515	56.7342	7.1958	0.932909	106	11.5756	1.08244	106	11.9329	0.960735	106	7.68685	1.02597	106	8.74311	0.922518	106	16.0017	1.03156	106	9.41359
Q69JX7	Drought-induced S-like ribonuclease	75.5859	27.38	5	7	7	67	252	28.3798	5.43994	1.10226	55	9.443	1.26624	55	13.6429	1.02598	55	7.79187	0.915669	55	8.67056	0.843247	55	19.7266	0.802085	55	19.0918
Q67IZ8	Os09g0461700 protein	1.60354	2.51	1	1	1	1	319	33.8619	4.99561	0.757753	1		0.873355	1		0.917119	1		1.23143	1		0.929652	1		1.33419	1
Q6Z4F3	Os07g0187700 protein	2.232	3.1	1	1	1	1	387	42.9206	6.62451	0.922242	1		1.06264	1		1.05321	1		1.00043	1		0.947994	1		1.0423	1
Q8RUI4	NAC transcription factor	69.1335	40.59	1	3	6	32	202	22.0789	4.55127	0.889207	9	5.87824	1.03669	9	8.84405	1.07209	9	10.5285	1.03473	9	4.26066	1.07023	9	10.3715	1.01765	9	8.2574
A0A0N7KCX2	Os01g0347600 protein	0	2.33	1	1	1	1	343	37.298	6.90283	0.785842	1		0.905099	1		1.05096	1		1.11114	1		0.876566	1		1.30674	1
Q7XEL9	Chitinase 1, putative, expressed	19.0689	16.67	4	4	4	10	288	31.1934	4.67822	0.941727	8	2.51494	1.09324	8	5.53907	1.05709	8	4.07287	0.953563	8	3.00988	1.04985	8	8.87855	0.970639	8	7.33869
Q6YPF1	Fructose-bisphosphate aldolase	117.371	20.99	1	3	8	76	362	38.3698	7.06396	0.923014	3	2.36018	1.04607	3	4.04179	0.948711	3	5.45415	1.00548	3	5.83795	1.05385	3	0.114168	1.04418	3	0.0646591
A0A0P0XQB2	Transmembrane 9 superfamily member (Fragment)	2.52962	4.41	1	2	2	2	476	53.7646	6.80029	0.96147	2	12.095	1.10702	2	17.418	0.93235	2	28.3724	1.04289	2	6.49168	0.95145	2	18.6902	0.993255	2	5.80751
Q5N7L3	Os01g0687700 protein	2.72871	5.96	1	1	1	1	319	34.9441	8.22119	1.00232	1		1.15364	1		1.01844	1		1.07581	1		0.834619	1		0.911044	1
Q5Z907	Os06g0562600 protein	8.7252	9.16	1	5	5	6	535	59.0936	6.02393	1.00499	6	8.74451	1.07265	6	7.35097	0.97459	6	7.49086	0.968209	6	1.53933	1.07303	6	3.26526	0.983544	6	9.2703
Q6K667	Os02g0503400 protein	3.8287	12.2	2	2	2	2	123	14.2354	11.2534	0.827131	2	17.2061	0.951702	2	8.28112	1.06496	2	5.44843	0.88923	2	9.04842	0.966605	2	0.00970745	1.35364	2	5.96414
Q7XBR2	ATP-dependent Clp protease proteolytic subunit	2.80631	4.1	1	1	1	4	293	31.0842	5.09717	0.913668	1		1.05125	1		0.994068	1		1.00585	1		1.11994	1		0.96589	1
Q8H588	Os07g0173700 protein	7.25479	18.24	2	3	3	5	148	17.2813	10.7407	0.765189	5	3.69843	0.863484	5	10.4122	0.933765	5	7.03537	1.05417	5	11.4353	0.951172	5	9.11271	1.42987	5	6.65906
Q0JFE2	Os04g0111200 protein (Fragment)	40.9973	36.89	1	6	8	20	225	24.9387	8.55811	0.938034	12	11.9812	1.1014	12	7.94928	1.00926	12	14.7439	1.05481	12	12.8234	0.969369	12	13.6419	0.92753	12	7.707
Q6Z728	Os02g0122500 protein	4.12561	11.83	1	3	3	4	279	29.1585	9.74463	0.932551	4	8.77653	1.08027	4	11.7311	0.95763	4	5.32803	1.12799	4	0.734138	0.956236	4	19.8537	0.984563	4	13.9185
Q6AUW7	Glycosyltransferase	2.61126	4.94	1	1	1	1	486	51.5885	5.07178	0.935229	1		1.07582	1		1.09246	1		0.918489	1		1.10224	1		0.92263	1
Q5NBT9	Protein TPR1	5.13643	3.28	1	1	3	4	1129	125.016	7.18115	0.995598	1		1.14504	1		1.10577	1		0.886385	1		1.08497	1		0.818152	1
Q0DG05	Photosystem I reaction center subunit VI, chloroplastic	127.483	38.73	1	3	3	60	142	15.0341	10.1694	0.916721	60	11.9534	1.0633	60	6.95775	1.04423	60	8.03282	1.01944	60	6.45078	0.949665	60	5.6148	1.03571	60	11.0983
Q84ZC0	Probable V-type proton ATPase subunit H	4.47459	6.64	1	2	2	2	452	51.3568	7.41553	0.991864	2	22.8408	1.14014	2	14.0789	0.958721	2	23.5918	0.85613	2	3.91893	1.06146	2	8.63209	1.00904	2	12.2305
Q8HCR5	Uncharacterized protein	16.4883	24.87	1	5	5	10	197	22.2649	8.92432	0.889692	10	10.2324	1.09295	10	4.3259	1.06846	10	3.75047	0.887464	10	4.06327	1.07394	10	11.0335	1.04224	10	8.28175
Q69XJ9	Os06g0602600 protein	13.8211	23.48	1	2	4	6	132	14.5976	5.60498	0.923241	4	21.2805	1.05335	4	5.39611	1.10739	4	3.58321	0.979779	4	10.1369	0.917842	4	3.54201	0.969502	4	3.28092
Q6ASS1	Os05g0145600 protein	0	1.98	1	1	1	1	454	50.8815	7.72314	0.90026	1		1.03422	1		1.08976	1		1.06077	1		0.927476	1		1.00789	1
Q8H3I7	10 kDa chaperonin	28.3074	66.33	2	5	6	15	98	10.637	8.39697	0.852798	12	21.0535	0.996043	12	6.07238	1.14811	12	11.3894	0.925735	12	6.92215	1.03068	12	11.8597	1.08578	12	11.985
P0C2Z3	ATP synthase epsilon chain, chloroplastic	58.8906	83.94	1	8	8	26	137	15.2081	5.09717	0.934525	26	25.0358	1.08024	26	10.1567	0.964453	26	9.47479	0.875882	26	8.67778	1.14525	26	11.9827	0.905542	26	7.78806
Q0JNR8	Os01g0269000 protein	2.53112	1.53	1	1	1	2	459	47.9835	8.45557	0.884198	2	10.139	1.01492	2	4.9319	1.06692	2	4.63385	0.956052	2	3.25878	1.04871	2	1.72156	1.07621	2	0.263093
Q6EQG6	Os09g0345500 protein	7.2171	20.5	1	3	3	7	200	21.5374	9.61279	0.952366	5	16.7258	1.17788	5	11.9842	0.997766	5	5.92956	0.955889	5	3.15678	1.04876	5	5.14716	0.901109	5	4.81182
Q7F8R1	Citrate synthase	69.1001	34.11	2	13	13	47	472	52.1961	7.37158	0.943189	40	14.6951	1.06965	40	10.9715	1.04557	40	8.28404	0.98992	40	9.03285	0.974334	40	11.4113	1.00313	40	8.24186
Q8LP96	Moco containing protein	25.4476	22.67	3	8	8	15	397	43.7524	8.03076	0.896883	14	15.5701	1.00466	14	4.36003	1.07323	14	7.95381	0.98934	14	7.59159	1.02519	14	18.7015	1.02403	14	5.92582
Q6Z4C0	Os07g0510400 protein	1.76444	3.53	3	2	2	2	482	51.9538	6.26514	0.948288	2	14.228	1.08696	2	6.32203	0.977068	2	9.76615	1.10584	2	3.40348	0.924103	2	10.1254	0.961958	2	7.22251
Q6ZJI9	Acyl carrier protein	0	10.87	1	1	1	1	138	14.4744	5.12256	0.94761	1		1.0853	1		0.931809	1		0.965164	1		1.1158	1		1.01004	1
Q6Z9S4	Os08g0470200 protein	4.5376	8.73	4	2	3	4	275	31.3498	6.75635	0.957992	2	3.37526	1.09701	2	10.3982	0.988026	2	5.12015	0.934786	2	1.20592	1.04815	2	8.75453	1.01438	2	3.85672
Q5QLS8	Malate dehydrogenase	50.3365	30.05	1	2	8	28	396	41.7611	7.76709	0.969373	2	3.86134	1.10951	2	3.71175	1.00301	2	2.69954	0.990251	2	9.58455	0.968833	2	4.45271	0.983174	2	4.92744
Q6ETL6	Os02g0179100 protein	0	14.47	1	2	2	3	228	24.8617	6.69775	0.907151	3	3.10115	1.0381	3	3.73105	0.995356	3	3.85468	1.01794	3	6.50378	0.940602	3	3.55775	1.11706	3	0.970322
Q6ZJX4	33-kDa secretory protein	14.3996	28.1	2	3	6	7	274	29.8093	7.89893	0.805866	3	17.068	0.881238	3	20.5547	1.3502	3	27.0877	0.948756	3	9.21287	1.08012	3	9.5031	0.984774	3	3.69557
Q8L4L4	60S ribosomal protein L5-2	18.9984	11.84	1	1	3	10	304	34.7157	9.1001	0.94111	1		1.07647	1		0.979195	1		0.950102	1		1.10256	1		1.00412	1
B9G4P3	Os09g0529100 protein	7.37087	6.69	3	2	2	6	269	29.0039	5.70654	0.944086	6	7.36106	1.03435	6	8.76903	1.07728	6	5.4403	0.893824	6	16.1304	1.0271	6	6.71328	1.02834	6	2.03791
Q2QZ84	Glycosyl hydrolase family 3 C terminal domain containing protein	0	0.86	1	1	1	2	816	88.7021	6.65381	0.877587	1		1.00353	1		1.02411	1		0.926805	1		1.10534	1		1.12832	1
P42862	Glucose-6-phosphate isomerase, cytosolic A	46.7313	25.22	1	1	12	26	567	62.4844	7.28369	0.916826	1		1.0482	1		1.09323	1		1.00734	1		0.974975	1		0.98818	1
Q2QNT0	Os12g0555200 protein	11.305	26.58	1	4	4	8	158	16.9706	5.05908	0.907215	8	2.14514	1.03035	8	2.66217	0.863429	8	13.1013	1.15618	8	10.6887	1.1524	8	4.57629	0.894169	8	14.8771
A0A0P0YAA5	Os12g0488300 protein	1.89094	4.76	2	1	1	1	147	17.3394	10.3599	0.85831	1		0.980846	1		1.09093	1		1.03796	1		1.04029	1		1.03422	1
Q5JLB5	Zinc finger CCCH domain-containing protein 12	7.47936	10.71	3	4	4	4	439	47.8207	8.5874	0.934909	4	2.58058	1.02756	4	3.48152	0.996023	4	4.5201	0.977381	4	7.38042	1.16917	4	7.92607	0.954116	4	4.4719
Q2R3A1	Chalcone synthase 1	0	2.01	1	1	1	1	398	43.2368	6.25244	0.908306	1		1.03783	1		0.89536	1		1.1795	1		1.07169	1		0.942345	1
Q6K7P6	Os02g0828500 protein	1.64914	2.42	2	1	1	1	414	46.1655	6.15088	0.909836	1		1.0395	1		0.914052	1		1.00562	1		1.19206	1		1.00569	1
Q6H748	Chlorophyll a-b binding protein, chloroplastic	227.584	42.38	2	8	8	140	269	29.191	7.56201	1.0086	112	13.9196	1.13661	112	9.33928	1.03419	112	9.48848	1.01624	112	7.86558	0.86795	112	18.9651	0.899424	112	11.2478
Q75M28	Os05g0103600 protein	4.53153	5	4	3	3	3	460	49.0371	5.61768	0.927543	3	4.33552	1.05935	3	1.1806	1.1605	3	0.681969	0.848659	3	3.09888	1.0326	3	9.18117	1.03774	3	5.94526
Q0DZN5	Os02g0608600 protein (Fragment)	13.7178	12.65	1	4	4	7	340	37.3997	5.50342	0.92125	7	5.54882	1.03575	7	5.28598	0.922073	7	9.42982	1.13002	7	11.2073	1.02941	7	14.5142	0.964877	7	1.9432
Q84J76	Os07g0124900 protein	130.438	57.54	1	5	5	33	179	19.0159	4.52588	1.03257	32	13.071	1.16281	32	11.041	1.07201	32	11.0614	0.935046	32	10.6645	1.00301	32	19.8437	0.842659	32	15.2557
A0A0P0X6M7	Os07g0520800 protein (Fragment)	5.70868	7.88	2	1	1	2	165	17.7849	5.26221	0.914316	2	5.83154	1.04356	2	0.768036	0.900451	2	5.10264	1.11047	2	4.01896	0.963937	2	0.085313	1.09464	2	13.4412
A0A0P0XBI1	Os08g0110800 protein (Fragment)	1.61888	2.14	1	1	1	1	420	43.8962	8.646	0.940074	1		1.07288	1		1.04298	1		1.02402	1		1.00266	1		0.946695	1
Q6AUG1	Os05g0564100 protein	2.11994	7.59	1	1	1	1	224	24.638	7.10791	1.00396	1		1.14535	1		0.857276	1		0.824752	1		1.39398	1		0.869689	1
Q0DXF4	Os02g0756800 protein	18.3435	10.98	1	3	3	10	328	34.1622	8.76318	0.95496	10	12.6379	1.07414	10	3.61588	1.00276	10	8.32028	0.957828	10	10.9734	1.06196	10	10.3745	0.92488	10	7.46045
Q6K4K9	Os09g0249700 protein	11.1067	19.08	2	8	8	9	587	65.6581	5.03369	0.930472	9	18.0514	0.994243	9	3.9066	1.05552	9	9.22404	0.886421	9	6.04968	1.15002	9	12.7871	0.955189	9	12.8817
Q7XBY6	Bet v I allergen family protein, putative, expressed	37.3335	40.57	1	6	6	24	212	23.0697	5.74463	0.931396	18	3.42993	1.03396	18	10.9296	0.984819	18	5.30069	1.00199	18	6.50151	1.12361	18	10.5503	0.974378	18	10.8367
Q0JG75	Photosystem II reaction center PSB28 protein, chloroplastic	0	6.11	1	1	1	2	180	19.7239	9.75928	1.01359	1		1.15607	1		1.02612	1		0.866207	1		1.0828	1		0.899402	1
Q6ZA50	Os07g0172500 protein	6.89042	22.5	1	3	3	5	120	14.0692	7.56201	0.961086	5	11.4745	1.04156	5	9.74609	1.0955	5	6.00837	0.84873	5	7.68302	1.0724	5	9.73803	1.03561	5	3.51388
Q5JK34	Os01g0930000 protein	1.64716	5.52	1	1	1	1	145	14.8285	9.20264	0.907594	1		1.03461	1		1.09295	1		1.02157	1		1.03259	1		0.944872	1
P50156	Probable aquaporin TIP1-1	11.4477	6.8	1	1	1	7	250	25.6834	6.50732	0.941458	7	7.70882	1.09306	7	4.16708	1.00834	7	18.3123	1.09459	7	3.54629	0.893029	7	9.45212	1.09811	7	18.1752
Q6YXG8	Os09g0467100 protein	3.07137	3.47	1	1	1	2	403	44.1345	6.46826	0.927169	2	1.03774	1.05671	2	0.139687	0.941773	2	5.26675	0.996628	2	9.38634	0.976567	2	26.8778	1.11167	2	25.5263
Q53JF7	ABA/WDS induced protein, expressed	6.24383	13.77	1	1	1	4	138	15.4555	6.69775	0.949307	4	11.4994	1.05387	4	2.44344	1.11342	4	2.67995	0.965501	4	8.02577	0.943162	4	10.3505	0.94247	4	14.9505
Q7EYR6	Os07g0262200 protein	55.9503	30.8	1	3	6	21	289	31.9352	9.77393	0.971369	12	7.75106	1.152	12	10.4635	1.1324	12	8.81766	0.812153	12	29.0744	0.933871	12	21.1515	0.984392	12	8.94658
Q10MY4	Os03g0289400 protein	1.72787	7.58	1	2	2	2	211	22.4086	8.77783	0.947466	2	12.1758	1.07922	2	7.05117	0.934105	2	15.682	0.977949	2	2.34752	1.04869	2	8.78383	1.04829	2	7.05735
Q9ARZ9	Ubiquitin-40S ribosomal protein S27a-1	208.791	55.48	10	2	8	121	155	17.6574	9.77393	0.86864	2	21.4714	0.988868	2	14.6544	1.06898	2	2.31858	0.944722	2	7.12144	1.2026	2	21.1289	0.962819	2	16.888
Q655Y3	Dreg-2 like protein	8.09494	26.44	2	6	6	13	261	29.2737	7.28369	0.96075	13	15.5411	1.02242	13	9.04239	1.00286	13	7.4692	1.02604	13	6.77184	1.00066	13	11.0978	1.00814	13	8.03173
Q6K9N6	Succinate--CoA ligase [ADP-forming] subunit beta, mitochondrial	100.026	47.87	1	17	17	49	422	45.0627	6.31592	0.917942	48	15.2018	1.0368	48	7.90271	1.08339	48	12.3698	0.992318	48	9.35999	1.08685	48	21.2778	0.912683	48	10.1853
C7J6Y0	Os09g0482780 protein	2.57949	3.33	1	1	1	1	240	25.8536	9.75928	0.854408	1		0.971414	1		0.931165	1		1.21704	1		0.887898	1		1.16068	1
Q10RP0	Cell division cycle protein 48, putative, expressed	140.442	36.46	2	19	23	83	809	89.6877	5.26221	1.00072	56	12.8754	1.10856	56	8.87671	1.02377	56	8.57181	0.941552	56	9.82096	1.03245	56	16.9934	0.875333	56	12.4554
Q84NW1	Os07g0513000 protein	141.316	37.15	2	11	11	81	358	39.682	8.32373	0.995739	79	15.6759	1.12172	79	9.97795	0.92976	79	9.17042	1.03323	79	7.20165	0.975212	79	15.5227	0.939937	79	8.95751
Q7XMK5	OSJNBb0039L24.13 protein	72.2473	44.17	2	8	8	31	206	22.4017	5.50342	0.909425	31	13.0434	1.05492	31	13.7796	0.996333	31	10.8666	0.981563	31	8.41455	1.0524	31	22.9181	1.04133	31	23.291
Q2QZ12	Mitochondrial carrier protein, expressed	6.77266	26.58	1	6	6	6	301	32.071	9.43701	0.968883	6	12.5486	1.09253	6	12.1693	1.12157	6	2.02932	1.02856	6	7.50885	0.897863	6	6.46619	0.906523	6	20.5525
Q6YYV8	Os08g0562500 protein	4.03449	6.52	1	2	2	6	445	47.5851	6.60986	0.928645	6	6.51827	1.04203	6	6.08432	0.841593	6	15.3061	0.928752	6	10.229	1.43215	6	6.26529	0.989882	6	9.18959
Q9AUN8	Dehydration stress-induced protein	10.9641	12.2	2	1	1	4	164	17.5516	7.75244	0.931229	4	24.0251	1.04888	4	1.86354	1.25366	4	5.80957	0.849083	4	9.50696	0.888092	4	7.01373	0.973772	4	14.0773
Q5ZA96	Os06g0320700 protein	5.11833	4.95	1	3	3	3	626	69.4523	6.72705	0.919702	3	0.919185	1.02733	3	3.73421	0.998869	3	10.8847	1.052	3	2.35254	1.05726	3	9.4758	1.05276	3	4.48553
Q5Z6U5	T-complex protein 1 subunit gamma	60.6668	27.78	2	14	14	30	558	60.8599	6.65381	0.96784	28	10.7604	1.07648	28	7.08209	1.03246	28	6.87588	0.93652	28	6.20302	1.05222	28	19.6344	0.991743	28	9.56418
Q0J4I3	Os08g0512400 protein (Fragment)	0	4.79	5	1	1	1	292	29.6023	10.3013	0.968721	1		1.09921	1		1.0213	1		0.925076	1		1.11721	1		0.918307	1
A0A0P0WC10	Os04g0504800 protein (Fragment)	2.98806	9.92	3	1	1	1	252	26.9666	7.63525	0.933317	1		1.05893	1		1.25188	1		0.834298	1		1.03194	1		0.92905	1
Q6ETX3	U1 small nuclear ribonucleoprotein C	3.36371	7.89	1	1	1	2	228	23.8679	9.08545	0.910656	1		1.03322	1		0.99229	1		0.961017	1		0.877905	1		1.26416	1
Q53NG8	Aldehyde dehydrogenase	20.3281	18.67	1	8	8	12	482	52.4808	8.17725	0.945493	12	14.5357	1.04911	12	5.08506	1.08196	12	3.47682	0.950839	12	7.6325	0.985896	12	6.9518	0.983087	12	11.2711
A0A0P0V846	Os01g0744850 protein	0	0.95	1	1	1	1	946	104.927	6.03662	0.911712	1		1.0336	1		0.971593	1		1.03375	1		0.980871	1		1.10863	1
Q0JCW9	3-oxoacyl-[acyl-carrier-protein] synthase	11.0637	23.08	2	3	8	10	442	46.8414	6.07471	0.883983	3	17.3471	1.00202	3	9.89525	0.984925	3	1.6883	1.0615	3	1.54697	1.10746	3	22.7257	0.974193	3	9.21008
Q7XSU8	Peroxidase	106.323	44.41	2	8	9	48	340	35.2052	8.104	0.972261	35	13.1545	1.12305	35	11.9269	1.14107	35	12.8088	0.912788	35	8.95994	0.870996	35	15.269	0.90798	35	14.1076
Q9AWN0	Os01g0513700 protein	2.15306	6.15	2	1	1	1	179	19.7723	9.17334	0.951507	1		1.07835	1		0.975817	1		0.910807	1		1.03147	1		1.1047	1
Q6ZAE3	Os08g0366100 protein	4.47204	30.28	1	3	3	4	142	15.6193	9.94971	1.04385	4	10.621	1.10051	4	13.9189	0.943747	4	11.0788	1.0036	4	4.47743	0.832693	4	7.61301	1.0667	4	10.9952
P30298	Sucrose synthase 2	184.389	44.43	3	21	31	134	808	92.071	6.39209	0.945705	72	10.6343	1.07416	72	9.37068	1.06649	72	6.94155	0.974294	72	7.65631	0.878794	72	17.4965	1.02739	72	10.1841
A0A0N7KH16	Os03g0279950 protein	12.3501	16.28	1	3	3	6	172	18.6824	6.13818	0.906742	6	15.7543	1.00443	6	4.72551	0.942027	6	6.7532	1.08414	6	5.60976	1.16788	6	10.9024	0.941998	6	14.9163
Q10HD0	Chlorophyll a-b binding protein, chloroplastic	258.185	46.01	2	5	8	148	263	28.4774	5.90967	0.906065	67	10.117	1.03618	67	12.8341	0.960959	67	9.71444	1.14275	67	9.39922	0.805239	67	15.2318	1.05852	67	15.762
Q5JN19	Os01g0764400 protein	2.38415	4.15	1	1	1	1	313	35.452	5.73193	0.862207	1		0.976226	1		1.04169	1		1.00459	1		1.00061	1		1.16393	1
Q0J2C6	Probable protein arginine N-methyltransferase 1	2.18109	3.62	1	1	1	1	387	42.9862	5.42725	0.979394	1		1.10883	1		0.961542	1		1.0824	1		0.947681	1		0.93825	1
Q9FWU4	Os10g0491000 protein	2.11982	9.17	1	1	2	2	229	24.6513	6.18896	0.894384	1		1.0125	1		1.10242	1		0.867247	1		1.10451	1		1.08315	1
Q0JFH5	Eukaryotic translation initiation factor 3 subunit M	16.0332	18.03	1	7	7	10	416	46.334	5.23682	0.941054	10	19.0322	1.0699	10	3.28487	1.07298	10	5.88617	0.999002	10	5.51273	0.958356	10	5.41558	1.00966	10	18.6288
Q8W0C2	40S ribosomal protein S24	1.62696	16.67	3	2	2	4	138	15.7088	10.5649	0.826197	4	3.76799	0.943261	4	4.8564	1.03165	4	1.81885	1.02271	4	1.75389	1.09387	4	4.58235	1.10583	4	8.00227
Q9ZP20	Thioredoxin M5, chloroplastic	139.551	33.72	2	6	6	71	172	18.5174	7.92822	0.938243	62	15.6676	1.07652	62	12.8371	0.982378	62	8.69034	1.01379	62	9.2564	1.08513	62	17.3045	0.907194	62	16.2173
Q6ET43	Os02g0158400 protein	0	3.51	1	1	1	1	228	25.1819	9.67139	0.856802	1		0.969609	1		1.08276	1		0.974115	1		1.12582	1		1.05213	1
A0A0P0X2E4	Os07g0160000 protein	2.37868	1.47	1	1	1	2	885	98.9106	5.5542	0.899059	1		1.01737	1		0.717957	1		1.22395	1		0.921099	1		1.2577	1
Q0JFH4	Os04g0103300 protein	0	4.72	1	1	1	1	318	34.7631	6.22705	0.88657	1		1.00315	1		0.974027	1		1.03602	1		1.10655	1		1.04952	1
Q8LR62	Os01g0933900 protein	4.02424	5.43	1	1	1	2	221	24.0676	6.72705	0.965171	2	2.15381	1.09162	2	11.3178	0.951529	2	3.59621	1.01388	2	5.19354	1.01319	2	3.04485	0.993667	2	11.5509
A0A0P0WKK9	Os05g0313500 protein (Fragment)	2.18341	9.25	1	2	2	3	335	35.222	9.39307	0.981226	3	0.0197528	1.10987	3	6.03279	1.00033	3	6.77105	0.872343	3	4.26211	1.2029	3	10.0697	0.968216	3	3.01864
Q6YZA9	Germin-like protein 8-2	26.1299	11.31	1	2	2	10	221	23.6974	6.93213	0.627113	10	65.0459	0.692183	10	30.2373	2.12637	10	43.676	0.750511	10	22.0592	0.730015	10	21.4386	0.856503	10	14.8202
Q6YY41	Glycosyltransferase	28.4648	22.04	5	7	8	16	431	46.0775	5.8208	0.960416	15	6.20089	1.12721	15	4.8849	1.01172	15	7.70008	1.00057	15	6.9312	0.9179	15	15.4162	1.00941	15	8.86659
Q84M34	Cytochrome b-c1 complex subunit 7	12.1685	36.51	1	4	4	6	126	15.0257	9.5249	1.00778	5	13.1772	1.08467	5	11.0018	0.924818	5	6.47468	0.970323	5	6.8857	0.977435	5	23.8503	1.07889	5	13.6912
Q69LE4	Os07g0168600 protein	28.2392	16.08	3	7	7	18	479	51.2819	5.47803	0.927263	15	10.4007	1.0506	15	4.02955	1.12607	15	4.89163	0.948383	15	9.89148	0.940767	15	9.59926	1.00743	15	8.58863
Q0ISQ1	Os11g0482100 protein (Fragment)	1.68148	1.73	1	1	1	1	577	64.2609	5.97314	1.00947	1		1.14051	1		1.03165	1		0.818517	1		1.03362	1		1.0148	1
Q8H8D8	Glutathione S-transferase GSTF15	18.5959	26.67	1	6	6	13	225	25.6411	7.18115	1.01001	10	5.25516	1.16586	10	10.7708	0.996797	10	6.34085	0.995723	10	6.42564	0.801471	10	20.1665	1.04222	10	5.49504
A0A0P0XF80	Os08g0347500 protein	45.2899	27.72	4	7	7	30	303	33.8374	8.5874	0.906805	27	16.1946	0.967313	27	6.57702	1.05455	27	6.55771	1.00912	27	9.61503	1.07892	27	8.88955	1.08037	27	12.2423
Q8W2X4	Expressed protein	1.6297	4.65	1	1	1	2	172	17.9385	8.1333	0.929864	2	13.1094	1.04935	2	8.9549	0.951091	2	3.31504	1.20174	2	2.72617	0.934084	2	0.812326	0.939874	2	1.96187
Q42456	Aspartic proteinase oryzasin-1	6.69047	5.89	2	2	2	3	509	54.0389	5.32568	0.895494	3	15.108	1.08639	3	4.52422	0.99028	3	15.7711	1.1026	3	1.51004	1.01249	3	2.94162	0.900755	3	0.803282
Q8H4V1	Os08g0366000 protein	96.1057	29.88	6	18	24	57	964	109.986	5.79541	0.939999	48	12.9815	1.07456	48	8.11619	1.0748	48	6.84351	0.914912	48	10.5059	0.96972	48	12.3195	1.00002	48	10.8129
Q9LSU0	Proteasome subunit alpha type-3	23.7985	19.28	1	3	5	22	249	27.2208	6.0874	0.942811	5	1.48861	1.06338	5	1.01868	0.95326	5	8.03141	1.10415	5	7.68414	0.93054	5	14.4638	1.05828	5	5.36804
Q0DJJ0	Os05g0273800 protein	2.21925	3.93	1	1	1	1	331	36.5658	6.69775	0.946471	1		1.06749	1		1.0274	1		0.921278	1		0.998433	1		1.08414	1
Q6H4L2	Elongation factor 2	258.705	46.14	6	2	33	147	843	93.9605	6.16357	0.966255	9	8.85324	1.15215	9	20.8357	0.920028	9	8.37782	0.942904	9	7.09451	1.22019	9	15.8016	0.87479	9	26.546
Q6YYB0	Uncharacterized protein Os08g0359500	4.78181	15.02	1	3	3	5	213	22.7794	4.48779	0.940288	4	2.49968	1.06718	4	2.4028	1.03379	4	4.2849	1.03543	4	7.65112	1.0927	4	6.16664	0.90717	4	4.60419
Q5SNH5	ATP-dependent 6-phosphofructokinase	14.9388	9.04	5	1	4	8	531	57.8045	7.86963	0.992072	1		1.11837	1		0.936369	1		0.942762	1		1.14704	1		0.91816	1
A0A0N7KNQ0	Os07g0571100 protein (Fragment)	0	2.29	1	1	1	1	1094	114.193	9.39307	1.04611	1		1.17923	1		1.05181	1		0.818075	1		0.925591	1		1.00952	1
Q9LSU1	Proteasome subunit alpha type-5	69.189	55.7	1	10	10	31	237	25.977	4.75439	0.922514	30	12.4963	1.01185	30	8.98462	1.04818	30	8.15239	0.94157	30	9.13356	1.03168	30	13.5269	0.99286	30	9.83555
Q7XT14	OSJNBb0050O03.8 protein	28.056	26.92	1	1	1	12	52	5.28691	10.1255	0.957113	12	8.40626	1.08766	12	6.05992	1.0972	12	6.17384	0.860162	12	5.63991	1.04255	12	2.96869	1.01891	12	6.62525
Q60DA3	Os05g0189300 protein	30.9179	32.27	1	4	6	20	251	28.2174	8.42627	0.901036	9	3.64804	0.999975	9	10.3804	1.05095	9	13.548	0.894722	9	14.4763	1.03569	9	10.5091	0.935867	9	18.2539
P25776	Oryzain alpha chain	109.369	14.19	3	5	5	53	458	50.0989	5.2749	0.941644	53	10.1924	1.03659	53	7.98789	1.11127	53	11.7456	0.97336	53	7.84491	1.02288	53	9.88529	0.962517	53	10.6733
Q94DH6	Os01g0971500 protein	11.8065	40	1	2	4	4	135	15.0096	5.30029	1.02733	2	7.80865	1.15772	2	7.97236	1.02392	2	4.6398	0.833384	2	1.99004	1.02996	2	12.6815	0.963961	2	2.28387
Q75K68	Os05g0529400 protein	1.73853	9.73	2	1	1	2	113	12.6094	7.28369	0.870994	1		0.981481	1		0.968202	1		0.918381	1		1.1731	1		1.16976	1
A0A0P0WTE0	Os06g0170500 protein (Fragment)	0	2.46	3	1	1	2	406	44.967	7.2251	0.956218	2	0.382058	1.07704	2	1.64668	1.00039	2	0.40217	0.98208	2	1.54763	1.06499	2	6.52633	0.95971	2	9.73977
Q10CF1	Expressed protein	0	0.95	2	1	1	1	943	99.9982	5.09717	0.969377	1		1.09185	1		0.870061	1		0.994502	1		1.24288	1		0.898602	1
P14656	Glutamine synthetase cytosolic isozyme 1-1	36.3146	28.65	1	7	9	30	356	39.1764	5.73193	0.927056	24	12.4435	1.02247	24	11.1027	0.93663	24	16.2852	0.979333	24	16.5777	1.02314	24	4.291	1.03577	24	26.6225
A0A0P0VAJ9	Os01g0856850 protein (Fragment)	2.0727	38.3	2	2	2	2	47	5.15873	9.99365	0.736517	2	3.20231	0.829116	2	8.3779	0.875267	2	2.40055	1.05764	2	3.02822	1.03428	2	0.0224543	1.55171	2	5.89292
Q7XPI5	OSJNBb0004A17.4 protein	32.8835	18.6	1	7	7	12	387	41.3025	5.5415	0.918821	12	13.1474	1.03858	12	9.78337	0.995671	12	7.90513	1.01385	12	8.18573	1.06737	12	5.9384	0.994552	12	10.3651
B7F074	Os09g0494300 protein	5.16912	18.78	2	3	3	5	245	27.7829	6.13818	0.896646	5	18.3248	0.995298	5	2.03127	1.00186	5	7.97915	0.984744	5	5.24832	1.2301	5	11.713	0.940266	5	0.248717
Q0IWL9	Monothiol glutaredoxin-S11	14.7386	16.29	2	6	6	12	491	53.1211	5.24951	0.97666	12	10.1731	1.08907	12	17.0737	1.12203	12	5.4679	0.900266	12	18.9882	1.04685	12	13.4428	0.922921	12	4.64484
Q6ZF30	Chlorophyll a-b binding protein, chloroplastic	244.052	39.1	1	7	7	130	266	28.7597	6.21436	0.992209	113	13.3649	1.13945	113	8.66715	0.997659	113	8.65769	1.08185	113	9.68209	0.83715	113	20.5866	0.969737	113	10.2968
Q75LJ7	Os03g0836200 protein	6.65405	8.78	1	2	2	6	205	21.8101	8.11865	1.03236	6	17.2506	1.09551	6	7.95409	0.898852	6	6.90668	0.931382	6	7.176	1.0847	6	20.6702	0.884533	6	19.9396
A0A0P0VRQ0	Os02g0822300 protein	24.3172	21.59	1	6	6	15	352	37.6669	6.44287	0.959558	15	11.8322	1.06447	15	9.28414	1.08409	15	6.34049	0.927725	15	8.71269	1.02665	15	15.9803	0.879997	15	8.29064
Q84VC8	Gamma hydroxybutyrate dehydrogenase-like protein	15.1995	28.67	1	6	6	18	293	30.4767	6.59521	0.89704	17	11.6964	1.06269	17	8.39472	1.0212	17	8.11421	0.923664	17	11.9092	1.11466	17	13.3566	0.93671	17	14.6078
Q8H3I3	40S ribosomal protein SA	148.934	39.02	2	2	10	73	305	32.9514	5.08447	0.944707	6	7.52009	1.06035	6	2.7658	1.06231	6	12.4471	1.02301	6	8.62016	0.993163	6	4.45034	0.973281	6	8.02403
Q7XKA3	OSJNBb0020J19.7 protein	3.46363	1.67	1	1	1	1	1021	113.205	9.26123	1.01892	1		1.1439	1		0.960928	1		0.869541	1		1.10358	1		0.95701	1
A0A0P0XUN5	Os10g0416100 protein	1.77472	19.23	2	4	4	4	286	31.5538	5.10986	0.978688	4	9.30586	1.03909	4	14.7205	0.980856	4	11.7824	1.11521	4	7.105	0.88017	4	10.9293	0.986467	4	15.0742
Q6K2G7	Os02g0508000 protein	7.77184	13.18	1	2	2	4	258	27.4813	7.76709	0.877218	3	0.175267	1.04548	3	2.44301	1.11391	3	3.08741	0.983272	3	5.71801	1.09907	3	7.39619	0.923164	3	0.0703966
Q6YYB9	Tryptophan synthase	13.7311	19.75	3	8	8	13	471	49.9684	6.771	1.00285	13	13.5584	1.12527	13	19.8694	0.949722	13	2.6616	1.0207	13	7.35942	0.933522	13	8.05677	0.945579	13	15.9493
A0A0P0WXJ2	Os06g0538900 protein (Fragment)	18.0279	20	1	3	3	6	190	20.1713	5.96045	0.912027	6	17.5643	1.06255	6	5.14593	0.812415	6	5.73651	1.04797	6	5.1654	1.07935	6	14.6965	1.08981	6	9.04034
Q60EJ3	'putative 1,4-benzoquinone reductase	28.9167	32.2	1	3	5	23	205	21.6158	6.80029	0.982228	10	11.2771	1.0793	10	5.03222	0.990738	10	8.59517	1.01182	10	5.78542	1.1225	10	3.65004	0.920192	10	6.87643
Q67WZ5	Os06g0647400 protein	2.29751	4.08	1	2	2	4	539	58.9873	6.20166	0.867294	4	9.4964	0.984499	4	12.4769	1.13096	4	1.46488	0.965654	4	12.1333	1.13437	4	14.5463	0.982503	4	6.04748
Q6H6L8	Os02g0662100 protein	18.0569	10.16	1	1	1	12	128	13.1377	7.76709	0.879129	12	14.1304	0.963547	12	2.51217	1.02678	12	5.7301	0.958133	12	4.48676	1.19104	12	11.7863	1.06713	12	5.48478
Q7XPY2	Plasma membrane ATPase	209.997	37.64	6	16	27	123	951	104.752	6.78564	0.966546	83	12.0442	1.08957	83	6.65331	1.07783	83	7.43892	0.967911	83	8.05314	0.944778	83	15.2433	0.991523	83	11.1855
Q8LRH2	Os01g0510600 protein	2.37834	6.17	1	2	2	2	324	35.7334	9.02686	0.968389	2	17.245	1.08607	2	0.755644	1.00578	2	8.07557	1.00854	2	4.2302	0.956337	2	0.0279573	0.990318	2	13.9304
A0A0P0XN12	Os09g0472700 protein	0	9.35	1	1	1	2	214	23.4054	7.57666	0.917202	1		1.02857	1		1.11834	1		1.13845	1		1.15999	1		0.665023	1
Q7XQV1	OSJNBb0079B02.1 protein	0	1.25	1	1	1	1	720	80.5526	7.44482	0.909954	1		1.02017	1		1.04204	1		1.08385	1		0.998585	1		0.975612	1
Q0D8H0	Os07g0160400 protein	5.20235	15.43	1	4	4	5	188	20.2735	9.12939	0.922304	5	2.50627	1.11463	5	5.28388	0.879908	5	10.3564	1.04697	5	8.97106	0.965263	5	13.8321	0.949214	5	20.4901
Q9SDK0	Os01g0256400 protein	2.12576	4.62	1	1	1	1	130	14.159	8.14795	0.976103	1		1.09385	1		1.01246	1		0.930055	1		1.02852	1		1.00222	1
A0A0P0Y7F4	Dirigent protein (Fragment)	11.8945	19.74	1	3	3	5	152	16.155	7.57666	0.886564	5	8.83638	0.995951	5	8.03134	1.04309	5	13.8797	0.954098	5	1.78151	1.09636	5	7.38563	1.02007	5	7.2562
Q7F9I1	Chaperone protein ClpC1, chloroplastic	232.569	48.58	3	14	37	129	918	101.739	6.50732	0.955623	26	9.66446	1.02943	26	12.9584	0.996849	26	8.67152	1.04285	26	9.5527	1.01774	26	14.5819	1.00187	26	10.5056
Q7XDQ8	NAD dependent epimerase/dehydratase family protein, expressed	7.76642	16.86	1	3	3	3	261	26.6768	6.58057	0.963954	3	7.96435	1.02226	3	4.79898	0.960713	3	9.50057	1.07523	3	11.9674	1.16258	3	15.2159	0.918611	3	7.52247
Q6YZ09	Os08g0141400 protein	0	3.08	1	1	1	2	357	39.5552	7.07861	0.903543	2	13.5606	1.01096	2	4.28531	1.146	2	4.98212	0.872506	2	4.79064	1.01203	2	1.45306	1.10026	2	4.64226
Q7F731	Germin-like protein 1-1	98.9043	23.15	1	5	5	40	216	22.4627	7.91357	0.962879	34	8.2155	1.05956	34	5.54928	1.09018	34	6.80649	0.946844	34	10.3368	0.978816	34	6.09325	0.973231	34	7.5884
Q94CW5	Os01g0862200 protein	2.27176	4.3	1	1	1	1	186	20.0186	8.48486	0.903766	1		1.01051	1		1.00897	1		1.122	1		1.04016	1		0.948135	1
Q69WS1	Os07g0194000 protein	4.98741	14.55	2	3	3	5	220	24.7619	8.88037	0.956889	5	4.95326	1.09082	5	4.46568	1.01303	5	3.61593	0.959503	5	4.68282	1.03542	5	3.15797	0.928502	5	8.02795
Q7XV16	OSJNBa0064H22.4 protein	9.95157	16.1	1	3	4	4	323	36.1006	6.12549	1.09417	3	2.61799	1.24506	3	18.2299	1.06602	3	5.77166	0.954975	3	0.946045	0.854397	3	19.0377	0.79622	3	2.94977
A0A0P0WR49	Os05g0591900 protein (Fragment)	17.0023	19.1	3	3	4	10	267	29.2322	6.69775	0.974439	7	7.21812	1.08846	7	8.61728	1.11614	7	6.81673	0.926833	7	3.06985	1.02411	7	18.7075	0.923541	7	15.0433
A0A0P0W3T1	Os03g0781000 protein	3.11965	7.43	1	1	1	1	148	16.0013	11.8101	0.895646	1		1.00032	1		0.987523	1		1.02555	1		1.36072	1		0.80825	1
Q7F9U3	Electron transfer flavoprotein subunit beta, mitochondrial	6.17076	9.49	1	2	2	4	253	27.4518	6.62451	0.910469	4	3.10805	1.02773	4	1.41174	1.14061	4	1.4431	0.962792	4	2.02566	1.09365	4	11.9664	0.938587	4	3.77547
Q6K489	Os09g0248100 protein	24.8952	15.46	1	4	4	11	401	42.3999	7.95752	1.00219	11	7.49667	1.04495	11	23.9774	1.05143	11	8.54691	0.982602	11	12.6333	0.890611	11	7.75663	0.904502	11	21.1647
A0A0P0YAQ7	Os12g0533100 protein	2.63119	8.89	11	1	1	1	90	10.1082	11.2681	0.908761	1		1.01448	1		1.02542	1		0.946622	1		1.05427	1		1.10662	1
Q2R052	Glycoside hydrolase family 28 protein, putative, expressed	5.07732	3.34	1	1	1	2	449	48.3212	5.64307	0.957296	2	4.61563	1.0686	2	8.48706	1.15755	2	9.88514	0.86953	2	11.5312	0.976323	2	9.09921	0.997132	2	5.7737
A0A0P0XWA7	Os10g0492000 protein (Fragment)	100.126	34.06	1	15	16	56	593	66.7778	5.8335	0.966283	42	11.3824	1.07765	42	5.71233	0.998838	42	7.55807	0.951269	42	8.36047	1.06151	42	11.6153	0.959962	42	8.13038
Q5VR12	NADH-cytochrome b5 reductase	24.4708	46.62	1	11	11	23	311	33.8307	8.80713	0.963875	22	10.4826	1.04504	22	4.85978	1.03704	22	7.75836	0.935228	22	7.56399	1.11149	22	8.08266	0.926638	22	11.4183
Q7X8R5	Thioredoxin M2, chloroplastic	1.78873	13.89	1	1	2	2	180	19.1347	8.96826	0.862492	1		0.961911	1		1.21646	1		0.818182	1		1.12601	1		1.08537	1
Q6YYV0	CBS domain containing protein-like	18.7575	15.86	1	3	3	10	227	24.1527	9.23193	0.96399	10	11.8929	1.13572	10	10.7736	1.01307	10	6.91431	0.911415	10	14.999	1.02488	10	20.0223	0.964487	10	7.52877
Q2R8Z5	Alcohol dehydrogenase 1	15	18.73	2	4	6	10	379	40.9576	6.65381	0.915555	8	6.39008	1.05347	8	8.25694	1.00768	8	10.9733	0.974285	8	5.72618	0.990735	8	13.723	0.982044	8	8.85258
Q6Z234	Probable bifunctional riboflavin biosynthesis protein RIBA 1, chloroplastic	6.04231	8.92	4	3	3	3	538	58.8467	5.94775	1.05566	3	17.977	1.0608	3	15.4413	0.910827	3	16.7978	0.965912	3	0.153456	1.09503	3	17.4511	0.812768	3	12.0868
Q6ZHC0	Os02g0686600 protein	9.42264	11.65	1	4	4	5	352	39.4537	6.3667	0.939083	5	1.59838	1.04645	5	5.4882	0.923032	5	15.924	1.07834	5	8.18671	1.05436	5	6.42013	1.04983	5	5.72555
A0A0P0XP34	Os09g0515100 protein (Fragment)	0	1.31	2	1	1	1	914	102.101	7.84033	0.895066	1		0.997201	1		0.978498	1		1.06493	1		0.888096	1		1.20984	1
Q0DLP2	Os03g0853800 protein	0	5.41	2	1	1	1	222	24.7039	9.84717	0.863249	1		0.961619	1		1.01531	1		1.03831	1		1.01264	1		1.15959	1
Q7XJX6	OSJNBa0033G05.3 protein	1.64908	2.97	1	1	1	1	269	29.1626	9.80322	0.886424	1		0.987425	1		0.802381	1		0.936247	1		0.987223	1		1.47897	1
Q8GS22	Dirigent protein	14.7043	14.86	2	3	3	12	175	18.1372	6.52197	0.892097	7	10.3148	1.00839	7	3.16498	0.980415	7	13.2763	1.0279	7	12.3315	1.08214	7	6.92338	0.936856	7	4.4873
Q8H8U5	Protein IN2-1 homolog B	13.7426	21.31	1	4	4	8	244	27.344	5.52881	0.936935	7	15.3069	1.04557	7	1.87658	1.12303	7	8.51849	0.985695	7	2.10229	1.02045	7	13.1048	0.930809	7	4.87644
Q0JCY4	Protein phosphatase methylesterase 1	2.50668	2.92	1	1	1	1	343	37.6092	6.63916	0.931013	1		1.03691	1		1.02731	1		1.1346	1		0.787085	1		1.08663	1
Q2QYF8	Cytidylyltransferase family protein, expressed	5.88658	6.6	2	2	2	2	424	47.0461	8.06006	0.971958	2	4.40717	1.08247	2	6.69003	0.929886	2	14.1208	1.06525	2	1.523	1.10617	2	14.7707	0.873448	2	7.3806
A0A0P0VAX3	Os01g0866600 protein (Fragment)	13.1736	28.77	1	1	1	5	73	7.77398	6.771	0.93487	5	5.51986	1.00423	5	5.99411	1.00135	5	11.9052	1.0584	5	1.00533	1.10777	5	6.52775	0.941204	5	8.01743
Q6ZI51	Os02g0595800 protein	6.78468	11.56	1	4	4	6	519	55.7106	9.14404	0.897818	4	4.7933	1.00983	4	1.50526	0.906538	4	10.6628	1.03467	4	5.08666	1.19647	4	5.12846	0.95407	4	4.67719
Q0JGZ6	Fructokinase-1	30.373	44.89	1	10	12	21	323	34.698	5.18604	0.939209	16	10.2502	1.05231	16	4.81355	1.0016	16	11.7819	1.01015	16	5.8342	1.04399	16	9.94442	1.02709	16	7.48225
Q6F2U7	Inositol monophosphatase 3, putative, expressed	0	4.12	1	1	1	1	267	28.9547	5.68115	1.01767	1		1.13273	1		0.960552	1		0.865942	1		1.29963	1		0.79654	1
Q0DXV3	Os02g0731600 protein (Fragment)	8.08158	19.44	1	1	1	2	108	11.7642	5.22412	0.847069	2	19.0922	0.94278	2	13.7049	1.20098	2	11.1699	0.992932	2	1.81337	1.05514	2	9.41683	0.988366	2	6.4441
Q10RW9	Chaperonin	120.429	39.51	1	3	19	67	577	61.0071	5.71924	0.942693	3	4.86703	1.04905	3	3.56067	1.06131	3	0.919087	0.926261	3	6.73905	1.09278	3	6.48824	0.935654	3	0.347806
Q53NP7	Dirigent protein	5.24494	15.17	1	2	2	2	178	18.4042	6.55127	0.907123	2	0.183964	1.00932	2	3.5018	1.04136	2	10.6036	0.988626	2	0.380108	1.1714	2	3.24272	0.938056	2	4.53687
Q10MW8	Os03g0292800 protein	7.23299	19.14	1	2	3	9	209	23.4145	4.79248	1.00597	8	11.0633	1.15195	8	10.3092	1.06185	8	13.4157	0.938388	8	14.0779	0.976753	8	16.0562	0.872708	8	20.4626
Q6Z011	Os08g0388300 protein	0	1.85	1	1	1	1	974	111.063	7.2251	0.970758	1		1.07974	1		1.12624	1		0.990503	1		0.956423	1		0.896403	1
Q10NA9	70 kDa heat shock protein	279.464	46.15	2	6	23	151	650	71.0559	5.21143	0.941046	24	15.3056	1.07767	24	10.7266	1.07387	24	11.3498	0.925263	24	7.99067	0.988875	24	15.9637	0.907978	24	10.1949
A0A0P0V179	Cysteine proteinase inhibitor (Fragment)	33.4275	27.42	2	5	5	17	248	26.965	6.37939	0.947528	17	21.4635	1.05616	17	8.94544	0.989951	17	13.2618	0.930023	17	15.7672	1.13369	17	25.2149	0.917556	17	7.17922
Q69MU0	Glyoxalase II	9.21717	14.58	1	4	4	6	336	36.8707	7.94287	0.971307	5	3.52961	1.07935	5	7.05529	0.918888	5	4.61702	1.0077	5	4.19397	1.04139	5	3.42548	0.974652	5	8.61823
Q6L4R9	Os05g0592500 protein	3.40881	2.21	1	2	2	2	770	85.0748	4.51318	0.951283	2	6.03553	1.05686	2	2.64698	0.992717	2	0.262095	1.03384	2	5.8308	0.981285	2	3.33067	1.01479	2	5.44859
A0A0P0X2H6	Os07g0162900 protein (Fragment)	4.84629	6.77	1	2	2	2	399	42.5854	6.27783	0.915834	2	9.46884	1.01734	2	6.68348	0.968207	2	19.5125	1.03144	2	12.3813	1.07149	2	1.89014	1.02948	2	6.93172
Q9LST6	Proteasome subunit beta type-2	47.8598	49.53	2	8	8	20	212	23.4629	5.64307	0.970743	18	7.62629	1.07215	18	10.1202	0.98813	18	6.17926	0.96775	18	6.82032	1.0239	18	10.2568	1.00008	18	10.6277
Q5VRH4	Homogentisate 1,2-dioxygenase	4.85445	6.17	2	2	2	2	470	51.7375	6.52197	0.913754	2	2.40045	1.01497	2	5.90464	1.01805	2	4.3374	1.02662	2	2.90032	0.932651	2	6.7405	1.12508	2	8.20164
Q6Z0R0	Os08g0455800 protein	0	3.61	1	1	1	8	194	21.5126	5.35107	0.922361	4	2.17439	1.02431	4	0.777308	1.02089	4	2.96833	0.93701	4	2.24974	1.08892	4	3.27465	1.03123	4	3.25865
Q5VQL0	Os01g0798500 protein	5.24555	2.96	2	1	1	2	270	29.0578	4.60205	0.898166	2	2.74312	0.997376	2	11.3801	1.21925	2	14.1507	0.967531	2	16.1018	0.938033	2	3.87348	0.981156	2	20.8531
Q651C3	Os09g0542000 protein	4.36561	4.83	1	2	2	2	269	29.4258	9.86182	0.850928	2	1.24757	0.94478	2	13.5478	0.911196	2	11.3157	1.13723	2	7.56591	1.02546	2	43.2423	1.11239	2	31.2807
Q0JCK5	Os04g0464500 protein	16.2831	17.68	1	3	3	7	311	33.0023	5.5415	0.88552	7	11.8626	0.99412	7	7.22725	1.02852	7	2.47565	1.03654	7	12.0343	1.07663	7	6.0518	1.01778	7	5.06063
A0A0P0W1R1	Os03g0692700 protein	2.60896	8.77	2	1	1	3	171	17.492	5.14795	0.947205	2	11.664	1.0514	2	7.33476	1.15053	2	18.1078	0.969442	2	2.25137	0.935181	2	4.54153	0.955397	2	4.15865
Q8H4J8	Aldo/keto reductase family-like protein	8.83083	14.89	1	4	5	12	376	40.5277	7.04932	1.00223	9	19.7347	1.03336	9	8.6012	0.857442	9	16.1543	1.10285	9	15.295	1.12976	9	19.9685	0.912562	9	3.98045
Q0D5P8	Oxygen-evolving enhancer protein 3, chloroplastic	677.558	50.23	1	12	12	338	217	22.9675	9.80322	0.899592	301	15.4059	1.02743	301	9.18561	1.00658	301	10.2808	0.957431	301	8.79206	1.05738	301	12.6897	1.03428	301	13.6679
Q7XII6	Os07g0568900 protein	0	8.98	1	1	1	1	167	18.3264	5.40186	0.91764	1		1.01793	1		1.1241	1		0.94736	1		1.0646	1		0.974895	1
Q2RAT1	HSR203J, putative, expressed	8.6172	6.74	1	1	2	4	356	38.622	5.45264	0.923821	2	1.61241	1.02462	2	6.0284	0.98698	2	8.43873	1.05432	2	3.23107	0.885136	2	13.2953	1.14566	2	9.01355
Q69SH3	Os09g0533300 protein	2.84517	4.27	1	1	1	1	398	43.1037	8.1333	0.896816	1		0.994648	1		1.12267	1		0.99104	1		1.04517	1		0.992952	1
Q7XUA6	Probable aquaporin PIP2-3	16.6167	16.55	1	2	3	19	290	30.3968	7.92822	0.917336	2	10.5953	1.01732	2	8.90469	0.97462	2	1.91614	1.11055	2	12.0593	0.912499	2	3.53172	1.08491	2	0.223621
Q6EU94	Aquaporin PIP1-1	1.82667	3.46	1	1	1	1	289	30.74	8.82178	0.780345	1		0.865333	1		0.91705	1		1.12582	1		0.632952	1		1.71189	1
Q0DWG5	Os02g0816100 protein	2.3703	6.59	1	1	1	1	258	28.2454	6.30322	0.956135	1		1.0602	1		1.13099	1		0.939871	1		1.09116	1		0.863123	1
Q5N7E8	Os01g0283100 protein	17.549	22.05	1	5	5	12	263	28.4513	6.85889	0.934467	12	16.1601	1.03373	12	4.40207	0.958082	12	5.4807	1.03846	12	7.81711	1.05957	12	12.4021	0.990966	12	7.10735
Q654S1	Peroxidase	130.129	49.3	17	10	15	80	357	37.7067	6.66846	0.995943	31	10.59	1.09054	31	8.08872	1.0507	31	8.34689	0.932626	31	7.01404	1.03835	31	11.7278	0.941024	31	5.80142
A0A0P0WDE0	Os04g0558400 protein (Fragment)	2.24932	3.24	2	1	1	1	370	41.7306	8.38232	1.10786	1		1.22767	1		0.864464	1		1.1975	1		0.661752	1		0.906463	1
A0A0P0X1C3	Os06g0728600 protein	2.16734	1.9	1	1	2	3	894	96.6275	6.16357	0.937183	1		1.03842	1		0.886388	1		0.938121	1		1.25609	1		1.02765	1
Q9AS12	Peroxidase	144.846	23.93	15	5	8	76	351	37.1867	6.16357	0.932023	43	15.6936	1.04316	43	7.04341	1.05468	43	10.4907	0.908263	43	10.0556	1.06043	43	14.1611	0.999594	43	12.6034
Q7XTL6	OSJNBa0070M12.12 protein	26.5534	29.58	6	2	5	14	213	24.1783	5.89697	0.906635	5	3.64441	1.00437	5	5.3545	1.15084	5	5.84958	0.892196	5	6.41029	0.970384	5	5.18113	1.10747	5	4.52197
Q5VND0	Os06g0150100 protein	3.0161	9.47	1	1	1	1	285	31.1679	7.44482	0.928518	1		1.02827	1		0.926856	1		0.994232	1		1.4706	1		0.743974	1
Q0DRV6	Superoxide dismutase [Cu-Zn] 1	75.0148	51.32	1	2	5	36	152	15.2416	6.17627	0.925035	22	9.31697	1.03948	22	7.83415	1.09574	22	7.50439	0.919758	22	6.73749	1.03687	22	6.93237	1.01756	22	5.93839
A0A0P0VSF7	Os03g0112101 protein (Fragment)	0	9.72	1	3	3	3	391	44.8052	8.67529	0.993737	3	0.374865	1.09745	3	2.50906	0.970634	3	4.19142	1.03729	3	5.13463	0.922762	3	0.827985	0.979125	3	5.31994
Q94HF1	Eukaryotic translation initiation factor 3 subunit K	13.0703	24.78	1	5	5	8	226	25.8154	5.16064	0.938693	8	5.7541	1.00231	8	9.41016	0.998408	8	3.38699	0.987416	8	4.97341	0.987747	8	13.3287	1.07847	8	5.02066
Q2QP00	G14587-6, putative, expressed	0	0.54	1	1	1	1	1288	138.035	8.60205	0.931164	1		1.03074	1		0.971428	1		1.09081	1		1.1691	1		0.855465	1
Q75M19	Eukaryotic translation initiation factor 3 subunit F	9.72136	21.83	1	5	5	6	284	31.219	5.47803	0.952873	6	6.21856	1.09046	6	11.6721	0.987483	6	14.6897	1.00601	6	7.8512	0.938605	6	8.77222	1.0379	6	8.98616
Q84P97	Mitochondrial outer membrane protein porin 5	66.316	46.57	1	12	12	41	277	29.4565	9.17334	0.917948	38	10.4288	1.00345	38	7.95067	1.06	38	8.86401	0.976718	38	8.81972	1.00954	38	15.7306	1.01028	38	10.6727
Q8GZW5	Mitochondrial import inner membrane translocase subunit Tim17 family protein, expressed	0	6.7	1	1	1	1	194	20.3933	9.49561	0.978112	1		1.0823	1		1.09537	1		0.909564	1		1.05162	1		0.92471	1
A0A0P0UXW7	Os01g0144000 protein (Fragment)	2.21495	5.04	1	1	1	1	337	36.4401	9.78857	0.9343	1		1.03362	1		1.07303	1		0.941596	1		1.22074	1		0.859537	1
A0A0P0XUE2	Os10g0403700 protein	7.38094	8.68	1	3	3	6	380	40.987	7.00537	0.967985	6	5.85467	1.07123	6	6.54471	1.0686	6	12.0513	0.95691	6	2.92634	0.993432	6	18.039	0.954452	6	8.60441
A0A0P0XI54	Os08g0543600 protein (Fragment)	4.37933	5	2	2	2	2	540	57.4444	7.37158	0.913511	2	12.6104	1.01029	2	1.71117	1.00106	2	6.64388	1.02436	2	6.16928	1.06287	2	15.8434	1.02555	2	5.65987
Q10F16	Ferredoxin	3.62494	6.56	1	1	1	3	183	19.9129	6.37939	0.792685	3	7.50431	0.873352	3	0.553941	0.93103	3	2.23591	1.21151	3	5.37521	1.03779	3	11.4415	1.16683	3	3.73874
A2ZTZ7	Os01g0531500 protein	23.2602	27.57	2	4	4	20	243	26.148	5.56689	1.0066	20	19.6181	1.04403	20	6.59914	1.06452	20	7.09917	0.938794	20	5.30662	1.00496	20	13.1046	0.991103	20	10.381
Q7X6D9	OSJNBa0058K23.5 protein	0	5.03	1	1	1	2	298	33.1261	5.17334	0.948638	2	2.97166	1.0488	2	3.20207	1.00375	2	8.32938	0.93376	2	4.78723	1.14318	2	1.3678	0.980336	2	1.2776
Q9XJ54	Nuclear transport factor 2	9.84044	31.97	1	3	3	14	122	13.3454	5.69385	0.889482	9	3.99354	1.00804	9	7.50244	1.01243	9	3.54613	0.970166	9	7.75464	1.04901	9	3.08347	1.10279	9	6.04039
Q8HCR3	NADH-ubiquinone oxidoreductase chain 5	2.35658	1.49	1	1	1	1	670	74.6552	7.18115	0.80686	1		0.891892	1		0.835963	1		1.19657	1		0.972845	1		1.3519	1
Q2QPD2	Expressed protein	9.2801	23.26	1	2	2	3	172	18.3471	5.33838	0.991874	3	17.7657	1.04961	3	6.46027	1.03737	3	2.4355	0.925002	3	0.225244	0.956525	3	16.7084	0.93158	3	2.79222
Q7XVK1	OSJNBa0069D17.2 protein	20.6716	11.73	2	4	6	11	486	51.4145	5.18604	0.914214	7	15.048	0.995945	7	2.08864	1.03457	7	16.117	0.947336	7	8.44171	1.02327	7	8.18581	1.00971	7	14.912
Q0J845	Os08g0137400 protein	6.15745	12.64	1	2	2	4	174	17.942	6.771	0.920773	4	4.70571	1.01724	4	1.90051	1.01497	4	0.334733	0.96932	4	7.59254	1.16648	4	3.40215	0.985567	4	3.44756
Q6Z1L9	Os08g0277900 protein	1.72287	10.34	1	2	2	2	232	26.0217	8.42627	0.811597	2	26.0773	0.896611	2	32.6118	0.953088	2	12.7868	1.06785	2	1.28623	1.07393	2	19.693	1.21655	2	6.52977
Q7XBS8	Os10g0579600 protein	1.84017	2.28	1	1	1	2	569	61.5299	6.7124	0.878567	1		0.970524	1		1.02834	1		1.10734	1		0.87476	1		1.167	1
A0A0P0V8I5	Os01g0762400 protein	1.77735	2.49	1	1	1	1	361	40.4628	7.51807	0.954379	1		1.05417	1		0.982487	1		0.971312	1		1.05659	1		1.03097	1
Q7XUT4	OSJNBa0042L16.6 protein	2.75013	3.44	1	1	1	1	262	28.4903	9.01221	0.795857	1		0.878925	1		1.01011	1		1.07414	1		0.724967	1		1.55261	1
Q84R31	Os03g0737900 protein	2.37077	2.63	1	1	1	1	494	52.7832	4.70361	0.981289	1		1.08354	1		0.953449	1		0.954464	1		0.968153	1		1.10127	1
P35681	Translationally-controlled tumor protein homolog	34.7798	39.29	1	5	5	21	168	18.9345	4.67822	0.959406	21	13.5614	1.05657	21	7.39633	1.02665	21	3.95013	0.982177	21	9.84265	0.967381	21	9.72634	1.02072	21	6.35526
Q8S694	ABC transporter family protein, expressed	0	1.83	1	1	1	1	710	77.7681	6.62451	0.936938	1		1.03405	1		0.968007	1		0.978706	1		1.11818	1		1.02336	1
Q852G4	EF hand family protein, expressed	6.53294	10.76	1	2	2	5	158	16.5181	4.4624	1.04935	5	19.8478	1.30516	5	8.66398	1.08561	5	8.52954	0.768128	5	2.41992	1.01378	5	5.26435	0.84344	5	25.3549
Q6ATY3	Os05g0401300 protein	2.86547	7.51	1	2	2	2	253	27.114	8.76318	0.878925	2	3.97207	0.969762	2	3.17551	1.10726	2	0.500195	0.991368	2	3.30703	1.06704	2	1.7287	1.03562	2	2.59591
Q5Z800	Os06g0712400 protein	2.30235	2.2	1	1	1	1	728	80.0185	4.51318	0.983172	1		1.08468	1		1.02835	1		0.977156	1		1.03187	1		0.93172	1
A0A0P0V3J2	Os01g0530400 protein (Fragment)	2.99078	18.52	2	1	2	2	162	17.7469	5.84619	0.941484	1		1.03862	1		0.970132	1		1.05605	1		1.04109	1		0.993736	1
Q5SNJ4	Os01g0191500 protein	78.7944	38.81	2	15	15	38	505	53.9127	7.13721	0.992975	37	12.5323	1.05338	37	6.48423	1.00664	37	13.7273	0.989122	37	8.92031	1.01075	37	16.0348	0.988117	37	8.37875
Q10AZ4	Actin-3	173.766	49.07	2	2	17	96	377	41.679	5.49072	0.997797	4	4.22309	1.10037	4	12.6523	1.04691	4	8.27351	0.938999	4	4.24127	0.929646	4	6.27194	0.970021	4	9.1479
Q9LGQ6	Acyl transferase 9	56.0303	33.41	2	11	11	31	419	46.1363	5.92236	0.977964	28	8.67179	1.09374	28	9.33765	0.980992	28	6.70043	0.989321	28	7.91503	1.03305	28	12.2522	0.989747	28	8.72031
A0A0P0VD48	Os01g0963400 protein (Fragment)	3.92703	26.23	2	3	3	5	122	13.7242	8.26514	0.978517	3	15.5995	1.02603	3	7.40373	1.06438	3	4.80997	0.987832	3	0.0456091	0.999266	3	12.0974	1.05095	3	9.18142
Q0E3C3	Homeobox protein knotted-1-like 2	4.02249	6.39	4	2	2	2	313	33.8547	6.0874	0.927371	2	13.0183	1.02211	2	7.05344	0.972456	2	8.55807	0.976011	2	0.721495	1.16002	2	24.5645	0.982669	2	12.2719
Q6H7I9	ATP-dependent Clp protease proteolytic subunit	69.1006	26.17	1	4	6	35	298	31.9405	7.2251	0.83811	27	13.7544	1.02361	27	19.1081	1.17	27	9.57189	0.975047	27	6.45534	0.920202	27	18.4851	1.00531	27	15.0298
Q10L56	Glutathione peroxidase	2.73692	9.47	1	1	1	2	169	19.2219	8.60205	0.93007	2	0.405293	1.02461	2	3.42922	1.03074	2	4.49054	1.00115	2	12.4799	0.920221	2	18.9573	1.11634	2	0.98668
Q6YUR8	Cold shock domain protein 1	64.9038	34.44	1	6	6	28	241	22.7089	7.06396	0.921283	28	9.73477	1.01684	28	7.00464	0.983079	28	12.0223	0.969783	28	9.89083	1.12392	28	4.07276	1.01955	28	11.6878
Q43008	Superoxide dismutase [Mn], mitochondrial	49.5633	34.63	1	6	6	28	231	24.9819	7.02002	0.879576	25	10.1372	1.03895	25	11.2345	1.04376	25	7.64353	0.915831	25	7.54695	1.09588	25	8.84156	1.02129	25	10.4381
Q5JNJ1	Os01g0749400 protein	0	2.74	1	1	2	3	913	102.205	5.59229	0.876293	1		0.965217	1		0.885014	1		0.995404	1		1.36835	1		1.00872	1
Q6K6A7	Tubulin-specific chaperone A	2.2377	10	1	1	1	1	90	10.2923	7.94287	0.952953	1		1.04956	1		1.03921	1		0.866319	1		1.25413	1		0.914094	1
A0A0P0VTD6	Os03g0148700 protein (Fragment)	2.33877	5.16	4	1	1	1	155	17.4801	8.26514	0.970116	1		1.0683	1		0.948264	1		0.929098	1		0.946276	1		1.18491	1
Q10M57	14 kDa zinc-binding protein, putative, expressed	16.2156	24.81	1	2	2	9	129	14.1865	6.37939	0.85647	9	18.3457	0.959625	9	5.29771	0.933624	9	9.78326	1.04058	9	13.6932	0.986224	9	12.9606	1.17053	9	27.7606
B7F8U7	Os11g0198900 protein	0	1.71	1	1	1	1	469	51.312	9.72998	0.910868	1		1.00277	1		0.990676	1		1.03693	1		1.05559	1		1.05255	1
Q6L506	Probable monofunctional riboflavin biosynthesis protein RIBA 3, chloroplastic	6.96909	9.7	1	4	4	4	536	57.2913	5.52881	0.940025	4	6.30988	0.947292	4	3.11927	0.966174	4	6.82925	1.05445	4	5.82664	1.10207	4	8.75931	1.02521	4	14.1139
Q60EY9	Os05g0208000 protein	51.9199	34.31	3	5	9	30	306	32.781	9.5542	0.966275	19	15.9052	1.05449	19	13.243	1.01296	19	10.4418	0.971237	19	7.57474	0.975119	19	14.5124	0.957947	19	13.6235
Q0DJC0	Os05g0302700 protein	67.4216	29.74	1	5	11	58	380	40.951	9.74463	0.889368	21	8.66024	1.00685	21	4.34193	1.02361	21	5.65792	1.04623	21	6.80539	0.915757	21	11.7021	1.1368	21	10.863
Q5QM60	Non-specific lipid-transfer protein	4.20406	26.67	1	3	3	3	120	12.0842	8.92432	0.842933	3	0.321828	1.0253	3	26.6556	0.942877	3	19.1843	0.915625	3	1.45925	1.2087	3	11.1029	0.913861	3	12.4051
A0A0P0V1K4	Os01g0315800 protein (Fragment)	4.07493	8.44	2	1	2	2	225	25.3109	6.94678	0.972358	1		1.07024	1		0.803853	1		1.0711	1		1.1465	1		0.994658	1
P0C522	ATP synthase subunit alpha, mitochondrial	388.477	53.05	2	21	23	195	509	55.3389	6.1001	0.941979	185	13.6696	1.02612	185	6.60685	1.02349	185	7.57042	0.998477	185	6.9671	1.06136	185	12.7019	0.975984	185	8.29525
Q10LX5	Expressed protein	11.7128	40.69	1	4	4	7	145	16.4117	9.53955	0.993834	7	19.7017	1.02822	7	10.4397	1.06836	7	1.16067	0.993825	7	9.97058	0.974211	7	13.9048	0.888983	7	15.139
Q6Z4G3	UDP-arabinopyranose mutase 3	100.936	33.06	1	4	10	62	366	41.2527	6.43018	0.941658	4	1.82991	1.0299	4	11.1957	0.98478	4	2.45615	0.991173	4	4.90931	1.0507	4	13.3551	1.00076	4	10.3517
Q0JH49	Os01g0883900 protein	2.27598	1.49	1	1	1	1	806	90.2838	5.35107	0.991584	1		1.09111	1		0.938167	1		1.07555	1		0.851883	1		1.06757	1
Q10NY1	Chorismate synthase	29.9274	18.26	1	8	8	22	438	46.8947	7.97217	0.930089	22	13.367	1.02866	22	4.68062	1.00704	22	8.65278	1.02615	22	10.804	0.997449	22	6.2699	0.980035	22	6.5304
A0A0P0W8M8	Os04g0337500 protein (Fragment)	4.61485	19.38	2	2	4	4	258	28.6486	7.43018	0.846822	2	3.58361	0.931633	2	0.577351	0.944254	2	7.87173	1.11451	2	1.93732	1.00205	2	19.9044	1.18246	2	27.7893
Q8GRK9	Os03g0402000 protein	0	4.28	1	1	1	1	187	20.9123	4.51318	0.933746	1		1.02724	1		1.07887	1		0.915307	1		1.00872	1		1.08484	1
A0A0P0UYM7	Os01g0151500 protein	2.41607	1.45	1	1	1	1	550	57.7446	8.70459	0.932111	1		1.02542	1		0.986083	1		0.978975	1		1.01842	1		1.10938	1
A0A0P0XR31	Peroxidase (Fragment)	46.4122	26.65	5	8	8	25	334	35.4754	4.95752	0.848204	23	12.6874	0.981999	23	7.66456	0.974448	23	9.69914	1.0219	23	5.97808	1.13101	23	11.7602	1.01448	23	8.0227
A0A0P0WG60	Os04g0667800 protein (Fragment)	11.1857	40.28	6	1	2	9	72	8.20329	8.01611	0.945194	8	3.14342	1.05326	8	4.55221	0.973507	8	5.53705	1.08142	8	5.33812	0.988288	8	5.94931	1.02008	8	5.19845
Q6ZAX5	Os08g0269700 protein	12.9972	21.32	1	1	1	3	136	14.1795	10.4917	0.948167	3	8.69331	1.02548	3	4.66754	0.910376	3	9.63702	1.12206	3	4.37333	0.829275	3	0.572846	1.10739	3	0.790488
Q8W1L6	Peroxisomal fatty acid beta-oxidation multifunctional protein	77.442	22.87	2	14	14	40	726	78.4103	8.98291	0.964996	39	9.68225	1.03021	39	7.63568	1.02158	39	7.58721	1.03283	39	4.81626	0.851222	39	9.03902	1.05291	39	12.5597
P38419	Lipoxygenase 7, chloroplastic	10.9243	10.39	1	4	7	8	924	102.755	6.31592	0.999125	4	2.65494	1.08127	4	8.27313	1.05837	4	2.36661	0.992334	4	3.91402	0.900017	4	15.4286	1.02655	4	1.0734
A0A0P0WMW0	Os05g0432700 protein (Fragment)	15.0757	21.74	1	3	3	7	138	14.6756	5.73193	0.934331	7	17.308	1.04608	7	3.64	0.946909	7	2.02553	0.931802	7	9.97384	1.17715	7	7.59716	0.989806	7	2.89053
Q8L5K0	Ferritin	10.7488	17.25	2	4	4	6	255	28.1484	5.66846	0.943608	6	12.4087	0.973748	6	7.80325	0.887332	6	2.18434	0.974251	6	7.74059	0.935756	6	4.90552	1.22575	6	4.0884
Q6YVX4	Molybdopterin synthase sulfur carrier subunit	4.06487	18.35	2	1	1	1	109	11.0888	5.0083	0.92217	1		1.01328	1		0.86094	1		0.988557	1		1.27689	1		1.02389	1
P55142	Glutaredoxin-C6	130.532	79.46	1	7	7	57	112	11.7671	6.03662	0.973405	57	13.188	1.05005	57	5.46078	1.05604	57	8.59602	0.960435	57	8.11333	1.04142	57	13.4495	0.953086	57	7.78634
Q8H2J8	40S ribosomal protein S12	66.627	52.9	2	1	5	30	138	14.7695	5.51611	0.896367	5	7.33069	1.02061	5	7.07202	1.12504	5	1.31208	0.922767	5	2.6754	1.05621	5	6.6893	0.998905	5	6.31285
Q0J9M3	Os04g0643300 protein	4.30291	12.5	1	3	3	3	408	42.0455	6.93213	0.967811	3	3.13889	1.06747	3	0.734026	1.04137	3	0.0684073	1.00565	3	3.51169	1.01815	3	20.1931	0.907569	3	0.734299
Q69P55	Os09g0422000 protein	7.17172	6.59	6	2	3	5	440	47.4361	5.96045	1.0284	4	13.6801	1.12863	4	2.04373	0.951103	4	6.22837	0.915956	4	6.47713	1.0767	4	7.4948	1.00163	4	4.08432
P37832	Tubulin beta-7 chain	314.837	63.51	1	4	21	197	444	49.7897	4.86865	0.957817	8	14.4613	1.03455	8	10.4015	0.981182	8	9.3158	1.01977	8	4.51001	1.03712	8	4.10118	0.973979	8	16.2619
A0A0P0XCY1	Os08g0205800 protein (Fragment)	3.16812	17.27	1	1	1	1	110	12.246	8.23584	0.896936	1		0.984118	1		0.873673	1		1.07055	1		1.16429	1		1.07941	1
Q0D9K5	Os06g0711900 protein	14.4871	11.18	1	1	1	4	161	15.6519	8.60205	0.982583	4	10.9425	1.07783	4	4.7874	1.03885	4	3.13325	0.941305	4	3.88313	1.0136	4	0.608461	0.951783	4	3.57627
Q7XKB5	Pyruvate kinase	71.526	26.03	1	10	11	36	511	55.1909	7.91357	0.97719	35	11.788	1.06685	35	8.21029	0.970145	35	7.94406	0.94164	35	9.32781	0.995731	35	12.1931	1.02691	35	6.31189
Q8LHG8	DNA-damage-repair/toleration protein-like	32.8848	35.87	1	8	8	19	315	33.2605	5.51611	0.94047	15	16.288	0.990712	15	12.6764	0.964655	15	11.0758	0.963113	15	14.7904	1.13008	15	19.8402	1.03175	15	13.6623
Q6EPY8	Os02g0533200 protein	0	3.48	1	1	1	1	287	31.4662	9.0415	0.91363	1		1.00208	1		0.938797	1		0.999929	1		1.17734	1		1.03822	1
Q53NQ9	Dirigent protein	14.3099	21.62	1	4	4	7	185	20.0351	7.56201	0.887935	7	7.69584	1.00358	7	6.82494	0.787426	7	2.76686	1.06331	7	7.47458	1.33911	7	18.7946	0.995369	7	9.00877
A0A0P0X3D0	Plasma membrane ATPase (Fragment)	47.9317	18.37	3	2	12	33	811	89.2191	7.57666	0.93164	2	4.71242	1.02122	2	16.8158	1.09242	2	16.7324	0.85022	2	28.0423	0.985517	2	6.84214	1.1409	2	2.25847
Q2QLS3	Alpha-amylase/trypsin inhibitor, putative, expressed	20.2412	19.38	2	4	5	11	258	26.5026	5.43994	0.891616	9	9.98477	0.959698	9	8.2323	0.925852	9	8.09049	1.05686	9	5.46093	1.07475	9	21.2673	1.04447	9	17.7459
Q7XMI6	Eukaryotic translation initiation factor 3 subunit H	15.6202	10.66	2	3	3	9	347	39.1313	4.83057	1.03356	9	12.4015	1.02963	9	6.26607	1.01759	9	4.66124	0.942109	9	6.93028	1.02291	9	6.32547	0.960766	9	7.8771
A0A0P0WDS4	4-hydroxy-tetrahydrodipicolinate synthase	1.65256	2	2	1	1	1	350	38.5877	6.7417	0.932811	1		1.02171	1		0.922553	1		1.11549	1		1.05939	1		0.990296	1
A0A0P0Y573	Os11g0673200 protein	1.72489	3.01	1	2	2	3	664	70.1533	7.82568	0.933183	2	4.68611	1.02199	2	4.24775	0.930911	2	2.05533	1.08014	2	4.2488	1.10321	2	14.0798	0.971238	2	12.0414
Q53L24	Expressed protein	2.33632	6.76	1	1	1	1	148	16.9843	6.52197	0.954612	1		1.04522	1		1.07673	1		0.860477	1		1.1229	1		1.00288	1
Q10N98	33 kDa secretory protein, putative, expressed	55.9672	39.62	1	5	6	27	265	28.1725	8.23584	1.0027	26	4.82019	1.12568	26	6.94302	1.13669	26	8.50187	0.877781	26	11.9948	1.02365	26	8.23623	0.859757	26	15.3679
A0A0P0VFX7	Os02g0195500 protein (Fragment)	0	1.33	2	1	1	1	752	82.6733	6.22705	0.920071	1		1.00732	1		1.0572	1		0.895079	1		1.08095	1		1.10271	1
Q5ZDH9	Os01g0139200 protein	40.3527	15.65	2	9	9	16	671	70.3255	5.93506	0.915135	16	11.9499	1.007	16	11.0188	0.969944	16	12.4438	1.00974	16	11.1707	1.0787	16	10.9565	0.963846	16	13.211
Q8W0I1	Os01g0673600 protein	16.1225	26.8	1	3	3	14	153	17.149	7.34229	1.06448	14	9.41375	1.08514	14	14.4053	1.08174	14	7.30796	0.973096	14	9.63788	0.839968	14	17.5287	0.970323	14	6.32499
A0A0P0XEB3	Os08g0266300 protein	83.8793	43.19	1	9	9	36	301	31.8323	6.23975	0.942551	33	14.989	1.00937	33	9.50047	0.905374	33	12.0426	1.088	33	8.82674	1.19193	33	14.9145	0.890106	33	17.5262
Q6AUG4	Os05g0563550 protein	14.6048	14.34	1	3	3	10	251	25.0759	8.77783	0.981575	9	11.8379	1.03193	9	7.43131	1.01373	9	9.86094	0.97209	9	11.7331	1.03256	9	19.7905	0.989779	9	2.50449
Q0D7H8	Os07g0245100 protein (Fragment)	11.6716	17.2	3	2	2	3	186	20.188	6.20166	0.963925	3	0.894344	1.05994	3	17.6116	1.03054	3	5.10436	0.934207	3	1.06237	1.14403	3	8.0819	1.03946	3	8.41345
Q10N90	Os03g0278300 protein	21.3538	20.51	3	6	6	11	273	27.685	10.0522	0.976285	10	10.9402	1.08932	10	16.9811	0.86642	10	16.8615	1.09909	10	9.68702	0.872211	10	35.0302	0.964508	10	18.4764
Q6H6I1	3-isopropylmalate dehydratase, small subunit-like	16.291	36.19	1	5	5	8	257	26.4545	7.69385	0.936924	7	13.9628	1.02391	7	9.76392	1.061	7	17.1921	1.04994	7	17.2793	1.01652	7	21.5912	0.977959	7	6.52776
Q5Z8I4	Os06g0694500 protein	2.35909	5.48	2	1	1	1	219	23.2334	7.03467	1.03297	1		1.12846	1		0.963824	1		0.964239	1		1.14269	1		0.814261	1
Q9FU80	Os01g0143300 protein	13.928	12.88	2	4	4	8	264	29.4185	4.61475	0.900647	8	10.5775	0.988819	8	5.30209	1.08505	8	3.87209	0.986934	8	2.6803	1.07635	8	16.1866	1.11256	8	18.2838
A0A0P0WN55	Os05g0456300 protein (Fragment)	11.7375	19.69	4	4	4	5	325	35.8754	6.90283	0.962034	5	7.10801	1.03295	5	2.54429	1.0841	5	7.32358	0.920268	5	1.41791	1.01479	5	3.80861	0.920354	5	7.97272
Q6EUK2	Os02g0234800 protein	11.4001	33.45	1	7	7	18	284	31.9797	5.14795	0.99116	18	8.32168	1.07117	18	7.73887	1.00259	18	6.28425	0.987769	18	9.77796	0.976072	18	11.6178	1.00095	18	6.60926
Q75LJ9	Harpin-induced protein 1 containing protein, expressed	3.33292	4.72	1	1	1	1	212	22.7849	9.31982	0.910193	1		0.99409	1		1.07516	1		1.02992	1		0.892572	1		1.12759	1
Q9XGP7	Tricin synthase 1	44.2385	28.17	1	6	6	30	252	27.7543	5.31299	0.976574	22	14.7543	1.04727	22	9.56879	1.04926	22	9.49553	0.870132	22	9.99853	1.12044	22	11.3158	0.935309	22	6.06413
P28757	Superoxide dismutase [Cu-Zn] 2	61.9135	27.63	2	1	4	32	152	15.0714	6.41748	0.896085	18	9.071	0.988906	18	4.37634	1.05924	18	6.23123	0.983765	18	6.43659	0.995004	18	7.71914	1.05987	18	7.9042
Q6EPQ1	Os02g0678400 protein	4.47071	9.65	1	2	3	3	311	34.5374	6.25244	0.974692	2	10.4225	1.06421	2	0.869102	0.882252	2	8.992	1.094	2	3.2495	1.03563	2	9.32051	0.981576	2	5.17668
Q9AV81	Pre-mRNA-processing factor 19	0	7.21	1	4	4	4	527	57.7802	6.39209	0.98528	4	3.26197	1.0728	4	1.82334	0.96514	4	8.97798	0.93462	4	3.70474	1.17272	4	8.42642	0.904708	4	3.30936
P93438	S-adenosylmethionine synthase 2	132.216	37.31	3	4	11	68	394	42.8736	6.04932	1.02257	23	8.33697	1.12827	23	14.8181	0.958659	23	15.6999	0.934857	23	6.20201	1.15246	23	10.5683	0.835882	23	12.2439
Q6Z7L3	Thioredoxin-like 3-1, chloroplastic	0	11.4	2	2	2	3	193	21.2189	9.23193	0.947085	3	7.55874	1.10344	3	0.00703691	0.986536	3	6.92117	0.964219	3	4.19128	1.03514	3	3.98457	1.08985	3	7.84704
Q75KD7	Allene oxide cyclase, chloroplastic	26.754	38.75	1	8	8	13	240	26.0345	9.23193	0.917078	13	13.2696	1.00643	13	18.1167	1.01763	13	6.72982	1.00605	13	5.40304	0.983488	13	9.20098	1.00818	13	13.4336
Q6AWX8	Growth-regulating factor 11	2.68827	14.87	1	2	2	2	269	27.9836	4.83057	1.03979	2	5.06923	1.13458	2	6.88554	1.02654	2	12.6977	1.04134	2	4.81609	0.85173	2	4.80716	0.902508	2	2.36127
P25777	Oryzain beta chain	28.8298	13.95	2	5	5	17	466	49.7667	5.36377	0.915959	17	16.1618	1.02864	17	6.3783	1.05911	17	11.5761	1.02581	17	7.75122	0.984244	17	5.08169	1.00789	17	8.84614
Q7XKE9	Clathrin light chain 1	5.26426	6.64	1	2	2	3	301	32.5162	5.03369	0.939904	3	4.85903	1.03551	3	6.32294	0.978421	3	2.99397	1.04947	3	5.00653	1.00114	3	2.64569	1.03079	3	4.42719
Q5N747	Os01g0871500 protein	2.10987	3.49	1	2	2	2	545	58.9531	8.20654	0.873794	2	12.3184	0.953046	2	7.47188	0.840778	2	15.3499	1.16926	2	12.0913	0.968769	2	1.70009	1.22163	2	15.4686
B7F8E6	Macrophage migration inhibitory factor family protein, expressed	17.2287	10.43	2	1	1	8	115	12.1123	8.104	0.936486	8	3.67429	1.00747	8	6.41044	1.03651	8	7.72627	0.968517	8	8.1294	1.08337	8	9.77121	1.03533	8	7.35972
Q8H631	Acyl-coenzyme A oxidase	25.9102	21.97	3	13	13	15	669	74.347	7.1665	0.960408	13	6.91162	1.04257	13	4.80381	0.95172	13	8.58698	1.06763	13	8.53701	0.929302	13	7.38	1.03814	13	13.5129
Q7XAM2	Os07g0599000 protein	0	2.41	1	1	1	1	623	68.6779	6.43018	1.15713	1		1.2616	1		0.978755	1		0.917372	1		0.932858	1		0.761483	1
P37890	Serine carboxypeptidase 1	5.49059	8.63	2	3	3	5	510	55.6745	7.43018	0.897049	5	10.3737	0.9778	5	2.85355	0.9736	5	5.47254	0.97345	5	6.92865	1.08817	5	11.3406	1.01934	5	9.86122
Q5ZDX7	Os01g0614700 protein	2.43578	10	2	2	2	2	310	34.1989	5.0083	0.915803	2	1.09079	0.998076	2	5.06664	0.959454	2	9.03445	1.12561	2	7.03727	0.985794	2	11.1576	1.03859	2	14.9207
Q7Y180	Acidic leucine-rich nuclear phosphoprotein 32-related protein 2	4.65798	6.99	1	1	1	1	272	28.7252	4.09424	0.942061	1		1.02664	1		0.994976	1		1.0654	1		0.991255	1		1.01479	1
P52428	Proteasome subunit alpha type-1	45.3615	50.74	1	10	10	28	270	29.6117	5.5415	0.947989	24	14.3921	1.04258	24	7.60773	1.01429	24	7.32177	0.939633	24	7.98621	1.12429	24	10.1855	0.975182	24	10.1748
Q6ZDH0	Os08g0474500 protein	0	5.67	1	1	1	2	247	25.4307	10.3452	0.90636	1		0.987235	1		0.938625	1		1.17389	1		1.04019	1		0.990987	1
Q5KQI6	Serotonin N-acetyltransferase 1, chloroplastic	2.91299	4.72	1	1	1	1	254	27.6422	7.88428	0.880914	1		0.959468	1		1.00496	1		1.0276	1		1.15136	1		1.04083	1
Q7XW32	OSJNBb0062H02.10 protein	60.2163	45.91	5	10	11	35	281	29.1577	7.95752	1.01448	33	15.4748	1.12331	33	10.646	1.03873	33	14.3836	0.948711	33	6.93246	1.02467	33	11.3811	0.851638	33	14.3635
Q0DEB5	Os06g0163200 protein (Fragment)	0	1.86	1	1	1	1	376	41.4644	7.02002	0.951848	1		1.03656	1		0.952441	1		1.05103	1		0.893863	1		1.14536	1
Q7XRB6	OSJNBa0006B20.1 protein	26.4144	20.31	1	7	9	17	453	48.1425	5.65576	0.93534	11	7.36724	1.05197	11	8.68106	1.05812	11	5.02992	0.913886	11	11.1505	1.09226	11	21.1625	0.968166	11	12.7582
A0A0P0V1F4	Os01g0259600 protein	3.59108	12.68	1	1	1	1	142	16.0952	7.28369	0.966683	1		1.05259	1		1.03349	1		1.00526	1		0.986395	1		0.989926	1
B9ETE4	Os01g0175000 protein	14.1696	12.08	2	3	3	12	240	25.2848	8.1626	0.900293	12	5.14878	0.996398	12	4.86685	1.08345	12	5.63898	1.04538	12	7.27643	1.04466	12	6.62135	0.968641	12	10.0153
Q6YVI0	Os02g0704800 protein	54.5576	28.88	1	7	7	41	367	39.6431	6.85889	0.965534	41	9.80662	1.02796	41	6.247	1.0911	41	6.86615	0.952268	41	7.10137	1.01997	41	17.3427	0.939133	41	8.16961
Q6H6C7	Phosphoglycerate kinase	143.892	61.94	1	11	18	117	402	42.0815	5.85889	0.938696	73	14.234	1.02677	73	7.7395	1.01193	73	9.32321	0.978825	73	8.14752	1.01206	73	17.5911	1.03529	73	10.4284
Q6ZL61	Os07g0182100 protein	21.8063	29.18	1	7	7	9	329	33.894	6.60986	0.981409	9	14.2748	1.06507	9	16.7138	1.04027	9	4.62828	0.912375	9	12.12	1.04896	9	14.8846	0.821515	9	14.0066
Q8H859	Probable cinnamyl alcohol dehydrogenase 1	10.3817	12.99	1	4	4	6	354	38.4871	6.37939	0.948274	6	12.5188	1.03193	6	2.0678	1.00569	6	17.1592	1.00788	6	6.56005	1.03087	6	26.7139	0.976602	6	4.07928
Q7XTK0	Peptidyl-prolyl cis-trans isomerase	0	5.69	1	1	1	1	123	13.3318	8.92432	0.991268	1		1.07841	1		0.835529	1		0.983713	1		1.20519	1		0.97668	1
Q6ZKB1	Dihydrolipoamide acetyltransferase component of pyruvate dehydrogenase complex	24.3293	21.05	1	7	8	15	475	48.802	8.39697	0.968427	11	4.7567	1.02245	11	6.858	0.983866	11	10.2389	1.02211	11	4.60712	1.04599	11	14.0056	0.966223	11	5.76741
Q69VR7	Phosphoenolpyruvate/phosphate translocator 1, chloroplastic	3.95006	3.43	1	1	1	1	408	43.5657	10.3306	0.958096	1		1.04223	1		0.96198	1		0.986525	1		0.901272	1		1.18839	1
Q69PQ1	Exocyst complex component Sec8-like	0	1.51	1	1	1	1	1058	117.324	5.74463	0.902577	1		0.981769	1		0.907286	1		0.956452	1		1.27501	1		1.06782	1
Q2QLY4	5-methyltetrahydropteroyltriglutamate--homocysteine methyltransferase 2	267.603	43.73	2	6	23	167	766	84.6124	6.30322	1.02973	15	7.14211	1.09949	15	10.9791	0.974342	15	4.0309	1.05119	15	6.68087	0.937915	14	17.1555	0.870928	14	13.5157
Q7XI43	Metal-transporting P-type ATPase-like protein	6.86916	16.05	1	2	2	3	162	16.289	6.97607	0.990278	3	6.14814	1.04719	3	4.15103	0.949437	3	2.12208	1.04472	3	0.173071	1.08834	3	0.343544	1.00547	3	8.46172
Q6ZJS7	Elongation factor Ts, mitochondrial	13.653	19.67	3	5	5	8	366	39.9886	8.36768	1.0396	8	15.2745	1.0875	8	6.27673	1.06258	8	3.2837	0.818897	8	5.8718	1.18775	8	17.0365	0.894063	8	15.211
Q84VG0	Probable calcium-binding protein CML7	21.9849	64.86	1	8	8	15	148	16.6725	5.05908	0.988473	15	12.068	1.10843	15	9.17714	1.05724	15	11.9676	0.864332	15	12.0563	1.08921	15	10.2904	0.968617	15	10.6051
Q6ZGJ8	Os02g0768600 protein	110.578	60.49	2	18	18	76	286	31.7615	6.0874	0.933018	75	12.1088	1.00926	75	9.40275	0.982913	75	7.03727	1.01775	75	6.80727	1.12502	75	15.0908	0.965493	75	17.2454
Q6ZF50	Os07g0561500 protein	5.25953	13.58	2	3	3	5	265	26.5786	7.41553	0.930539	5	11.2492	1.0883	5	1.55672	0.915949	5	6.2394	1.04175	5	3.81407	1.18045	5	11.0083	0.944573	5	5.00826
Q2QPD4	Os12g0533700 protein	11.9958	8.04	1	4	4	5	448	51.1337	6.48096	0.885095	5	0.868673	0.966756	5	1.47282	0.932041	5	0.730013	1.11315	5	4.04825	1.03842	5	2.88384	1.11617	5	2.08403
Q8H5N9	Probable aquaporin PIP2-1	38.8104	20	1	4	4	47	290	30.2658	8.42627	0.905786	32	18.7102	0.976554	32	10.8732	0.974911	32	6.09318	1.09976	32	7.45444	0.907047	32	16.9893	1.16736	32	16.8417
Q7FA04	OSJNBa0064D20.9 protein	2.07966	1.48	2	1	1	1	607	69.4857	6.23975	0.89324	1		0.970627	1		1.00935	1		1.01409	1		1.11465	1		1.05936	1
Q8W0A4	Os01g0228600 protein	14.0794	11.71	2	4	4	8	316	34.1868	6.18896	0.959905	7	8.9287	1.01888	7	11.5133	0.947268	7	8.49869	1.04167	7	6.17116	0.992887	7	2.63957	1.02119	7	7.41473
Q8GT95	Polygalacturonase inhibitor 1	6.62777	18.07	1	4	4	4	332	35.4422	7.41553	1.05807	4	6.96745	1.08991	4	7.90013	0.94562	4	3.23245	1.10554	4	8.25525	0.921286	4	16.8584	0.902212	4	4.38416
Q10KF0	Proteasome subunit alpha type-2	33.5744	42.13	1	1	7	17	235	25.8283	5.47803	1.03017	2	4.87526	1.11931	2	0.0827523	1.10737	2	2.04384	0.850672	2	3.98409	1.07965	2	8.52394	0.853783	2	3.67752
Q10NY2	Protein TPR3	4.60102	2.82	1	1	3	4	1133	125.127	7.13721	0.887503	1		0.964042	1		0.9142	1		1.08477	1		1.29985	1		0.927802	1
Q5JJI4	Probable mitochondrial import receptor subunit TOM20	32.4918	37.13	1	6	6	14	202	22.5889	5.64307	0.970045	14	7.02543	1.07803	14	6.82864	0.946696	14	6.45433	0.941825	14	7.84428	1.10441	14	13.7013	0.958449	14	14.0728
Q7XPU1	OSJNBa0088H09.15 protein	13.4365	34.15	1	4	4	6	205	22.1925	8.85107	0.985827	6	9.07105	1.06378	6	8.81948	1.0449	6	3.82335	0.95932	6	5.38389	1.02195	6	10.014	0.966754	6	2.09852
Q53NM9	DnaK-type molecular chaperone hsp70-rice	338.117	50.39	3	5	25	175	649	71.1402	5.21143	0.9728	28	9.08979	1.07575	28	8.94579	0.979897	28	10.078	0.995753	28	8.49051	1.06411	28	20.8049	0.980311	28	10.1063
Q69NF7	Os09g0530000 protein	12.8118	17.03	1	3	3	10	229	25.4602	8.70459	0.980553	10	5.01734	1.07879	10	3.68112	0.967105	10	8.06765	0.952873	10	4.02145	1.05781	10	7.83941	0.985023	10	6.06446
A0A0P0WXN6	Os06g0549300 protein (Fragment)	0	4.4	1	1	1	1	523	56.2425	7.92822	0.971669	1		1.05474	1		0.926996	1		1.01546	1		1.09453	1		0.988863	1
Q6ZLB8	Os07g0180900 protein	46.3386	40.49	1	6	12	26	405	44.7112	10.5356	0.923781	9	9.76255	0.942606	9	11.4961	0.954822	9	10.7037	1.02918	9	6.85084	0.951846	9	9.49806	1.20038	9	17.4377
Q8LQD2	Os01g0516600 protein	5.38364	11.5	1	1	1	4	113	12.6194	5.21143	0.98289	2	5.93893	1.06676	2	4.00889	1.14262	2	4.83615	0.954871	2	0.244941	0.919302	2	2.43785	0.953398	2	2.94835
Q943L0	Os01g0839900 protein	56.3887	25.91	1	6	6	21	247	26.1716	7.6792	0.993449	14	12.6008	1.07985	14	10.0225	1.08133	14	7.58562	0.881604	14	6.0446	1.15634	14	9.60174	0.873837	14	10.1539
Q7XVM2	OSJNBa0072K14.5 protein	116.028	30	2	10	10	46	440	48.2532	8.63135	0.923584	46	13.6389	1.02633	46	9.80406	1.08785	46	12.3821	0.982975	46	4.9361	1.05206	46	12.8133	0.926684	46	17.9146
Q6Z3Y3	Arogenate dehydratase	0	8.52	2	3	3	3	364	39.8676	8.17725	0.993189	3	3.01456	1.09444	3	1.10807	0.923581	3	15.081	1.05798	3	4.63751	1.04433	3	27.2381	0.910695	3	1.20813
Q6F3B0	DnaJ protein, putative, expressed	11.1888	7.19	5	3	3	6	417	46.6607	6.18896	0.991834	6	2.47223	1.06361	6	5.15586	0.836927	6	6.93325	1.09823	6	5.61807	0.797198	6	21.9065	1.18723	6	4.28362
B7EB72	Os07g0211800 protein	2.65957	4.21	2	1	1	1	285	31.8595	4.7417	0.949498	1		1.0296	1		0.987602	1		0.970183	1		1.05785	1		1.0591	1
Q0IZY2	Os09g0542100 protein (Fragment)	5.09743	5.92	1	2	2	2	490	51.9375	7.37158	0.898385	2	13.0429	0.973781	2	3.62424	1.02218	2	14.4469	1.03965	2	11.1149	0.99874	2	14.7081	1.09579	2	5.18178
A0A0P0VJX6	Os02g0535400 protein	1.75961	4.42	2	1	1	1	181	20.1468	8.55811	0.952429	1		1.03217	1		1.0033	1		1.02796	1		1.04063	1		0.98602	1
Q0DBN4	Aspartate aminotransferase	25.6358	13.61	2	1	6	15	463	51.2878	8.26514	0.985636	1		1.0681	1		1.06848	1		0.906561	1		1.03344	1		0.983199	1
Q10B63	Fumarylacetoacetate hydrolase domain containing protein 1, putative, expressed	7.96686	23.01	2	5	5	8	226	24.0557	5.90967	0.954726	8	10.1513	1.06844	8	6.31483	1.07674	8	7.39737	0.954875	8	6.99902	1.09891	8	13.8971	0.932273	8	4.32398
Q8S9Q6	Os01g0941200 protein	102.549	43.11	3	9	10	61	334	35.5262	9.26123	0.922237	48	20.8105	1.02329	48	9.34344	1.10995	48	12.1735	0.864256	48	12.4779	1.10946	48	13.7654	0.936322	48	12.1029
Q0DLG8	Os05g0103100 protein	2.08874	4.89	1	1	1	2	225	25.1481	8.70459	0.969771	2	0.700302	1.05066	2	5.23167	0.985588	2	8.4851	1.00972	2	4.09137	0.866564	2	3.44642	1.14186	2	6.54893
Q7XUK6	6,7-dimethyl-8-ribityllumazine synthase	30.646	26.7	1	4	4	14	221	22.4576	8.96826	0.979006	13	14.007	1.07515	13	8.34699	1.04935	13	5.39221	0.916291	13	6.06572	1.01563	13	8.18718	0.945535	13	9.80828
Q5W645	Os05g0349500 protein	10.7174	14.62	1	5	5	5	472	49.6588	4.76709	0.909817	5	0.930072	0.985505	5	4.21477	1.00922	5	4.92847	0.978074	5	7.63781	1.07622	5	29.194	0.974062	5	9.42115
Q6YT69	Os07g0129300 protein	32.4918	15.15	1	1	1	14	165	17.0056	4.4624	0.93652	13	19.7097	0.976152	13	8.25299	1.11779	13	16.7387	0.944533	13	7.27731	1.09657	13	9.60817	0.923203	13	15.5599
Q8RVB1	50S ribosomal protein L31	24.6599	14.81	1	2	2	17	135	15.2053	5.52881	0.959831	17	8.67632	1.01721	17	10.2695	0.948769	17	11.2356	1.06179	17	8.66613	0.95089	17	24.3699	1.04448	17	5.57627
B7FA23	Os03g0305000 protein	7.70159	8.47	2	4	4	7	567	61.4763	7.03467	0.950239	6	6.27816	1.03493	6	5.70543	0.96992	6	11.8189	1.02432	6	3.68556	1.00913	6	10.8866	0.933995	6	13.4136
Q6H4V4	Os02g0167700 protein	8.04702	3.12	2	3	3	3	1218	134.188	6.11279	1.03507	3	17.1967	1.04624	3	6.91522	1.01339	3	14.0728	0.887813	3	18.0815	0.873855	3	5.19853	0.945728	3	17.9452
Q10NW0	Imidazole glycerol phosphate synthase hisHF, chloroplast, putative, expressed	14.7704	14.96	1	7	7	10	568	61.0162	6.75635	0.929612	9	6.84582	1.03549	9	5.71301	1.01209	9	8.66351	0.982941	9	9.80432	1.01708	9	10.5037	0.958488	9	8.66261
Q6ZIV7	Hypersensitive-induced response protein 1	30.0294	29.58	3	6	7	24	284	31.3601	5.35107	0.983845	19	15.9159	1.00841	19	7.80313	1.14757	19	9.78071	0.909127	19	5.3247	0.997477	19	18.4716	1.00614	19	11.1933
Q94E65	Os01g0172800 protein	5.76917	16.75	1	3	3	4	191	20.6441	8.95361	0.927912	4	11.5288	1.01405	4	2.20079	1.06292	4	1.73458	0.945383	4	6.52014	0.898314	4	14.9105	1.07813	4	6.75009
Q9LWS6	Os06g0115100 protein	18.168	53.25	3	3	4	10	77	8.39725	9.24658	0.990425	9	21.4516	1.04622	9	6.39731	1.11654	9	4.85308	0.8949	9	10.4815	1.02696	9	7.46868	0.987373	9	6.01908
A0A0P0V5Q2	Peptide deformylase (Fragment)	2.11156	3.72	2	1	1	1	269	29.1714	8.36768	1.0177	1		1.10116	1		1.05395	1		0.969698	1		0.996769	1		0.889852	1
Q8S5M6	Glutamyl-tRNA synthetase family protein, expressed	4.66846	4.91	3	3	3	3	713	80.8365	7.62061	0.946196	3	4.12032	0.96163	3	4.05939	1.03577	3	8.42222	1.01784	3	7.83903	1.09015	3	0.354707	1.0038	3	10.9227
Q6ZD89	Flavone 3'-O-methyltransferase 1	159.369	47.83	2	13	13	62	368	39.7238	5.65576	1.00346	61	14.4764	1.09689	61	12.2336	0.971963	61	7.391	0.994253	61	5.79792	0.988402	61	14.3307	0.991785	61	11.032
Q67WE9	Os06g0638100 protein	0	2.79	1	1	1	2	287	29.633	10.7847	0.893198	2	9.28793	0.966279	2	6.08644	1.03786	2	3.83102	1.03048	2	9.83648	1.04938	2	9.612	1.06655	2	0.993576
Q40677	Fructose-bisphosphate aldolase, chloroplastic	672.402	55.15	3	22	23	393	388	41.9795	6.80029	0.956623	351	12.38	1.05112	351	7.92958	0.872009	351	12.1045	1.06271	351	8.63862	1.2629	351	17.989	0.848339	351	15.7057
Q10BU2	Germin-like protein 3-7	15.2155	14.16	1	3	3	6	233	23.9502	6.52197	0.949724	6	4.7624	0.976534	6	6.12754	0.984155	6	11.558	0.930628	6	9.64515	1.06142	6	5.93766	1.13811	6	1.24154
P46465	26S protease regulatory subunit 6A homolog	34.3105	38.69	3	11	12	34	429	47.7676	5.07178	0.966367	19	20.9643	1.04526	19	10.643	1.07277	19	7.79544	0.948227	19	8.26383	1.01396	19	14.7595	0.939662	19	12.2941
Q75GR6	50S ribosomal protein L17, putative, expressed	0	3.81	1	1	1	1	210	22.9473	11.063	0.811104	1		0.877278	1		0.798494	1		1.24422	1		0.83689	1		1.476	1
Q9ZWR5	Importin beta 1	0	2.53	2	2	2	2	868	95.5986	4.76709	1.00981	2	18.8484	1.09218	2	8.97549	1.00544	2	11.1024	0.774116	2	2.78945	0.92266	2	0.236109	1.19975	2	38.5525
Q6YY42	Os02g0589000 protein	4.45566	3.45	1	1	1	4	435	48.9868	6.48096	0.981616	2	8.6311	1.06164	2	0.144464	0.974723	2	5.60673	0.995092	2	7.57046	1.06026	2	6.43143	0.967389	2	4.89756
A0A0P0YDK3	Os12g0637200 protein (Fragment)	4.65184	8.48	1	2	2	2	330	37.9074	6.68311	1.00569	2	5.28878	1.08762	2	3.25359	1.05024	2	9.64324	0.94334	2	6.92047	0.960409	2	4.5218	0.973254	2	17.7678
Q9SMB1	Spermidine synthase 1	15.4623	13.31	1	3	3	13	323	35.1236	5.40186	0.932796	12	11.2623	1.01549	12	7.52949	1.07615	12	8.1984	0.980271	12	4.96051	1.02045	12	7.31053	0.987345	12	7.65552
Q0JPR4	Os01g0207400 protein (Fragment)	4.22222	9.41	1	2	2	4	255	27.3154	6.15088	0.941162	4	3.36256	1.03834	4	6.59019	0.907998	4	8.04824	1.03398	4	8.85553	1.05877	4	2.19035	1.02498	4	11.0187
A3AHG5	Late embryogenesis abundant protein 1	2.14978	7.56	1	2	2	3	344	36.7692	6.82959	0.94355	3	7.05999	1.06964	3	4.32224	0.838746	3	0.461681	0.923657	3	2.51591	1.50631	3	4.4839	0.855022	3	3.1813
Q2QNM5	GTP-binding protein SAR1A, putative, expressed	21.0513	35.75	5	5	5	10	193	22.0154	7.47412	0.902593	10	8.36026	1.01024	10	9.5357	1.04869	10	5.40917	0.987684	10	5.14588	1.02646	10	11.8948	1.08378	10	6.68766
Q6Z382	Coatomer subunit gamma-2	20.7125	12.71	3	10	10	13	889	98.4918	5.10986	0.96516	13	8.2659	1.00448	13	6.73975	0.983272	13	7.48178	1.01045	13	7.70235	0.999271	13	15.593	1.03453	13	10.0819
Q6AV34	Probable N-acetyl-gamma-glutamyl-phosphate reductase, chloroplastic	37.9592	24.58	2	7	7	15	415	44.7582	8.39697	0.978556	15	9.47991	0.975732	15	7.92134	1.09644	15	7.96668	0.981953	15	5.70262	1.0272	15	8.0783	1.00287	15	4.2047
A0A0P0XUD1	Os10g0368902 protein	0	2.55	1	1	1	1	549	60.7615	6.58057	0.996831	1		1.07711	1		1.03707	1		0.976434	1		0.919928	1		1.02026	1
Q8LLP6	Expressed protein	2.15162	4.17	1	2	2	2	576	62.3699	7.1665	0.990964	2	20.3079	1.07075	2	13.228	0.959371	2	0.347506	0.996639	2	13.8274	0.942033	2	12.4143	1.05153	2	9.66757
Q2QY88	Alpha-L-arabinofuranosidase C-terminus family protein, expressed	44.686	20.61	5	3	11	23	660	72.8317	5.49072	0.915635	4	1.49199	0.989	4	5.58007	0.990864	4	3.32154	1.00616	4	7.90496	0.977642	4	13.3095	1.07304	4	7.54318
Q851A2	Os03g0831800 protein	5.1781	14.95	1	4	4	4	301	32.0518	5.74463	0.943444	4	9.0618	1.01249	4	8.11655	1.0619	4	5.69075	0.9951	4	6.66072	1.01523	4	6.11958	1.00924	4	4.17249
Q0D4J5	Phospho-2-dehydro-3-deoxyheptonate aldolase	29.2289	26.63	4	6	11	25	537	59.0409	8.23584	1.0129	16	9.56889	1.08304	16	6.82628	0.968	16	4.96699	0.987112	16	8.35299	1.0404	16	4.73255	0.949692	16	11.0218
Q6ETM2	Os02g0178500 protein	2.94599	2.47	1	1	1	1	649	70.3819	6.53662	0.996539	1		1.07573	1		1.05817	1		0.907581	1		1.01197	1		0.993019	1
Q7Y152	Galactokinase, putative, expressed	4.21473	7.11	1	3	3	4	506	54.6588	6.88818	1.00362	4	9.67336	1.07337	4	3.3897	1.06576	4	1.77059	1.01253	4	3.6895	1.0157	4	6.51784	0.881912	4	23.2331
Q655Q2	Dihydrolipoamide acetyltransferase component of pyruvate dehydrogenase complex	9.34244	10.9	1	4	4	4	523	56.6414	7.09326	0.945385	4	12.1423	1.02007	4	6.92127	1.0459	4	2.05729	1.01425	4	11.368	0.970102	4	3.10252	1.05573	4	1.68979
Q6ZGX8	Os02g0690700 protein	0	2.51	1	1	1	2	438	49.2386	9.24658	0.953195	1		1.02834	1		1.02567	1		0.975975	1		1.005	1		1.05675	1
Q6AVS5	Expressed protein	13.0768	19.59	2	4	4	5	296	32.4979	9.94971	1.05739	5	11.0727	1.08619	5	2.6692	1.00279	5	11.1792	1.0097	5	6.62672	0.850184	5	51.2466	1.08039	5	5.34145
Q2QYK8	Non-specific lipid-transfer protein	32.6725	11.02	2	1	1	26	118	11.5059	9.0708	0.816822	26	14.229	0.869507	26	4.95126	1.20518	26	8.28799	0.901192	26	7.78812	0.773817	26	15.9588	1.44286	26	12.8662
Q71VM4	Importin subunit alpha-1a	12.9801	13.88	1	2	5	10	526	57.5347	5.22412	0.953299	4	9.92413	1.0281	4	5.33013	1.00191	4	2.96204	0.98987	4	1.38344	1.11268	4	4.43134	0.953218	4	7.26316
B9FLB9	Os05g0536400 protein	11.4402	14	1	6	6	8	550	60.48	7.07861	0.961324	7	8.1631	1.01972	7	3.60546	1.02697	7	6.99499	0.951864	7	3.32012	1.10044	7	5.3864	1.00361	7	10.8275
P37833	Aspartate aminotransferase, cytoplasmic	88.9724	39.07	2	12	12	47	407	44.4788	7.94287	0.93285	43	13.8891	0.995999	43	11.2573	1.05818	43	6.55668	0.970219	43	9.96712	1.07266	43	9.05326	0.983091	43	8.0378
Q8W3D0	Probable pyridoxal 5'-phosphate synthase subunit PDX1.2	79.9794	32.27	2	1	9	51	313	33.1281	6.65381	1.03414	3	1.44142	1.12594	3	0.136509	0.899655	3	3.79898	1.03392	3	1.40831	1.15941	3	0.189021	0.869378	3	9.0317
Q6K4J4	Peroxidase	34.9286	28.06	1	9	9	18	360	38.5292	5.21143	0.951337	18	11.1219	1.03863	18	12.496	1.08945	18	10.699	0.921571	18	11.1682	1.01173	18	11.1308	0.981645	18	10.9849
A0A0P0X8K2	Os07g0586500 protein	0	10.07	2	1	1	1	149	16.1684	7.50342	1.05116	1		1.13319	1		0.982357	1		0.941917	1		0.979978	1		0.944027	1
Q7XZW5	Malate dehydrogenase	322.653	51.98	1	14	15	158	354	36.9993	7.95752	0.988389	154	14.3813	1.04309	154	6.138	0.907616	154	9.61956	1.07305	154	7.326	1.09994	154	16.7622	0.877098	154	14.8745
Q0J9X9	OSJNBb0060E08.9 protein	2.68078	7.73	1	1	1	1	207	22.5038	9.71533	0.939882	1		1.01309	1		0.886178	1		0.979572	1		1.20314	1		1.05602	1
P49398	40S ribosomal protein S4	32.2105	36.23	3	9	9	17	265	29.8462	10.1255	0.908795	14	7.39704	0.933199	14	4.64464	0.955693	14	6.93105	1.06989	14	10.6571	0.962767	14	10.6669	1.21387	14	16.4119
B7ERR5	Os08g0154300 protein	8.27271	11.64	2	2	2	4	232	24.9398	5.26221	0.999124	4	10.4599	1.0767	4	5.11753	1.06743	4	1.17289	0.919882	4	7.14699	1.06515	4	10.8727	0.935686	4	12.7973
Q943K7	70 kDa heat shock protein	264.086	41.98	2	2	22	138	648	70.907	5.21143	0.893714	2	35.8263	0.962959	2	6.68238	0.913769	2	0.335732	1.17397	2	15.1114	0.965975	2	9.9264	1.09003	2	9.36825
Q9SXF8	Aquaporin PIP 1-3	6.32661	10.07	1	2	2	2	288	30.7369	8.66064	0.902544	2	3.5017	0.972348	2	8.94605	1.03015	2	0.792076	1.15462	2	0.543614	0.873102	2	6.37998	1.08123	2	9.13424
Q8RZZ3	Serine/threonine-protein phosphatase	2.44818	8.58	1	2	2	2	303	34.683	5.2876	0.992755	2	11.8837	1.06938	2	7.08567	0.964592	2	3.09088	1.0465	2	4.55655	0.94132	2	7.85015	1.00652	2	5.72373
Q7F8S5	Peroxiredoxin-2E-2, chloroplastic	197.936	56.89	1	9	10	104	225	23.1651	6.58057	0.937867	80	14.2366	1.05101	80	7.92296	0.975009	80	9.07224	1.04431	80	8.38193	1.05705	80	15.9086	0.961688	80	10.2186
Q0JMY8	Salt stress-induced protein	47.2468	56.55	1	5	5	21	145	15.1627	5.14795	0.913983	21	8.5426	0.980083	21	9.87991	1.03787	21	6.69847	0.981732	21	6.04436	0.854922	21	12.2183	1.22476	21	10.3786
O64464	Proteasome subunit beta type-1	37.4689	44.34	2	7	7	25	221	24.2662	6.88818	0.960935	23	9.85087	1.05072	23	5.82068	1.01117	23	6.232	0.942014	23	7.79357	1.06742	23	10.8979	0.995406	23	9.60604
P0C361	Photosystem I iron-sulfur center	343.365	81.48	2	7	7	170	81	8.89313	6.91748	1.00189	144	10.5565	1.04572	144	7.08314	1.02146	144	10.4427	1.02544	144	6.34121	0.930913	144	17.9114	0.964235	144	12.0105
A0A0P0XCP2	Os08g0190200 protein	15.5815	8.14	6	3	3	8	442	47.7792	6.23975	1.00633	8	9.83719	1.06887	8	5.36727	0.951226	8	5.77918	1.0061	8	6.19483	1.12655	8	21.5136	0.915656	8	12.0633
Q0JL44	Protein SGT1 homolog	17.9877	25.34	1	7	7	12	367	40.9125	5.05908	0.912756	10	11.8774	1.00254	10	6.51413	1.08123	10	10.2499	0.948965	10	6.96038	1.06348	10	8.44415	1.07039	10	5.15963
Q7XQP9	GrpE protein homolog	37.0825	28.62	2	6	6	11	290	31.4915	7.60596	0.899865	11	7.89113	1.00066	11	5.53023	0.993859	11	14.4941	1.04885	11	2.04838	1.10693	11	21.9526	0.934976	11	5.09561
A0A0P0WF51	Os04g0620700 protein (Fragment)	2.64823	2.99	2	1	1	2	569	60.5004	4.76709	0.948109	2	9.50418	1.02003	2	13.9782	1.05824	2	7.89279	1.0391	2	0.367094	0.802364	2	21.7598	1.13283	2	1.0527
Q852A3	Expressed protein	35.426	34.24	1	6	7	19	257	27.8934	6.81494	0.92818	18	9.81373	0.976148	18	7.11257	1.11322	18	12.6291	0.925079	18	11.9322	1.03178	18	11.2839	1.00864	18	9.54969
P40393	Ras-related protein RIC2	31.6015	25.35	14	3	5	13	217	23.9081	5.73193	0.959753	8	6.78922	1.03546	8	7.52481	1.03921	8	5.10667	0.953221	8	2.25475	1.00755	8	6.90161	1.07072	8	6.16281
Q8H8N1	Expressed protein	2.80734	16.23	1	2	2	2	154	17.0996	5.49072	0.90867	2	1.96158	0.977077	2	0.0779184	1.00656	2	8.12098	0.975689	2	0.610678	1.14456	2	16.3917	1.04677	2	5.2861
Q851R5	Thioredoxin H2-2	11.2249	14.18	1	2	2	7	134	14.7863	5.97314	0.980979	7	9.76323	1.03728	7	7.3058	1.04884	7	4.70761	0.932735	7	9.33448	1.03032	7	7.02431	0.968936	7	1.66446
Q7XJ39	Non-specific lipid-transfer protein 2A	60.8922	45.76	3	4	5	26	118	11.4937	8.52881	0.9769	22	20.8283	0.976835	22	10.1744	1.15009	22	12.7263	0.979268	22	6.64347	1.03603	22	10.8036	1.01243	22	10.0335
Q5JNT2	Acyl transferase 4	2.20917	2.73	1	1	1	2	439	46.8546	5.96045	0.94577	2	2.05597	1.01642	2	1.74673	0.875436	2	8.25364	1.07228	2	8.19914	1.2096	2	1.77408	0.943179	2	0.0424714
Q652V8	16.0 kDa heat shock protein, peroxisomal	3.12157	8.22	1	1	1	2	146	16.0135	8.55811	0.962626	2	6.67971	1.03448	2	2.37495	0.906974	2	7.46514	0.955231	2	7.68674	1.14369	2	8.40607	1.06154	2	1.42641
Q75HZ0	'putative late embryogenesis abundant protein, LEA14-A	7.05604	25.83	1	3	3	3	151	16.5354	5.2876	0.92678	3	17.1998	0.903631	3	0.149176	1.23773	3	1.36934	1.01551	3	1.59799	0.719041	3	7.3815	1.1178	3	4.02769
Q0DJC3	Os05g0301700 protein	27.5604	28.95	3	5	5	12	304	33.2728	6.62451	0.99343	12	13.7985	1.05265	12	7.90634	1.06086	12	6.7691	0.940081	12	8.31798	0.981178	12	16.8348	0.95088	12	8.13444
A0A0P0WQE8	Os05g0583100 protein (Fragment)	2.23454	3.68	4	1	1	1	299	33.4625	4.77979	1.00746	1		1.08203	1		1.02497	1		0.964351	1		0.971608	1		0.983478	1
Q6ZIY1	Os07g0205700 protein	4.93789	6.69	1	4	4	4	718	78.5454	6.26514	0.944846	4	6.7641	1.05811	4	9.43062	1.03393	4	1.09012	0.969869	4	8.71783	1.04963	4	9.728	0.977441	4	11.7081
A0A0P0WTX9	Os06g0214850 protein (Fragment)	32.4603	38.07	1	10	10	17	352	37.847	5.5415	0.992868	17	14.5913	1.0583	17	7.95187	1.02844	17	6.34696	0.942328	17	7.07592	1.02357	17	13.8386	0.989139	17	7.00151
Q6K9X3	Os02g0823400 protein	2.34058	4.66	1	1	1	1	365	38.6224	5.5415	0.960727	1		1.03151	1		0.994374	1		0.997365	1		1.22199	1		0.857061	1
Q5NBG8	La related protein-like	4.84883	2.06	1	1	1	1	924	102.298	7.53271	0.973556	1		1.04525	1		1.03308	1		1.07406	1		0.792405	1		1.09121	1
Q6H5V4	Os02g0638300 protein	7.06515	15.44	1	2	2	5	149	16.2657	9.5835	0.980992	5	22.4587	1.03812	5	10.8877	1.05232	5	3.7798	0.965802	5	5.44203	0.908992	5	2.27824	1.1088	5	5.8136
Q65XA0	Dehydroascorbate reductase	168.825	73.24	1	10	11	90	213	23.5552	6.21436	0.934732	76	11.4627	1.02812	76	9.1571	1.07526	76	7.61543	0.945642	76	8.41783	0.995135	76	12.2697	1.03203	76	11.6636
Q10S72	4-coumarate--CoA ligase-like 4	11.5158	18.3	1	6	6	11	552	59.8277	8.88037	0.950964	9	17.568	1.02046	9	10.0808	0.904951	9	8.62124	1.07142	9	10.8089	0.979213	9	18.7487	0.953183	9	5.82824
Q0JAJ2	OSJNba0093F12.3 protein	5.80569	7.16	1	2	2	2	405	45.2782	5.75732	1.09024	2	10.3642	1.16991	2	10.1465	1.00771	2	6.59199	0.784541	2	3.04896	1.15757	2	0.696984	0.838151	2	15.7001
Q5TKQ5	Os05g0540300 protein	28.9918	12.91	1	5	6	16	581	61.5503	7.02002	0.920642	5	3.79856	0.985112	5	9.2513	1.08813	5	1.60955	0.946141	5	7.1537	1.13609	5	2.6344	0.999407	5	8.03913
Q69TI0	Putative 12-oxophytodienoate reductase 5	13.5838	10.43	2	3	3	5	374	41.6587	5.47803	1.01021	5	19.0636	1.03633	5	3.20482	1.02349	5	7.63815	0.959857	5	2.20715	0.94061	5	6.82821	0.947061	5	6.82703
Q69T90	Os06g0325500 protein	2.82676	6.03	1	2	2	2	365	40.4597	4.95752	1.00528	2	2.24637	1.07797	2	4.57184	0.971578	2	15.5939	0.900624	2	9.57712	1.02053	2	15.2005	1.06317	2	0.66414
A0A0P0VQ78	Os02g0779200 protein (Fragment)	30.8658	8.8	2	5	5	18	773	79.8253	6.30322	0.936227	16	10.4157	1.02126	16	10.243	0.996441	16	5.88885	1.0363	16	7.64129	1.12193	16	11.5289	0.940623	16	7.72521
Q2QRV3	Alpha-dioxygenase, putative, expressed	22.9824	16.5	1	8	8	16	618	70.3969	7.00537	0.890268	15	14.797	0.975132	15	5.81639	1.01159	15	7.8437	1.04441	15	9.88571	1.00683	15	7.7701	1.00253	15	14.7054
Q69P91	Chlorophyll a-b binding protein, chloroplastic	7.41234	9.47	1	2	2	3	264	28.8833	6.29053	0.958767	3	0.501865	1.02429	3	8.12143	1.03817	3	2.24979	1.0976	3	5.59664	1.14998	3	0.168282	0.863368	3	5.60114
Q9FR35	Peroxiredoxin-2C	126.725	43.83	1	6	6	56	162	17.2801	5.88428	0.951971	56	14.5389	1.04526	56	8.21526	1.09366	56	7.77424	0.951398	56	8.97444	1.01859	56	9.09389	0.983604	56	9.31726
Q6ZJ08	Monodehydroascorbate reductase	36.0745	19.54	2	4	8	26	435	46.656	5.46533	0.945589	10	22.6951	1.01752	10	8.87436	1.03621	10	8.82546	0.894515	10	11.4456	1.03793	10	5.53695	1.06044	10	4.48842
B7FAF4	RuvB-like helicase	3.77109	6.15	3	2	2	2	455	49.5801	5.69385	0.954699	2	1.83538	1.02311	2	5.93389	0.960333	2	4.57291	0.972672	2	4.75501	1.00564	2	11.4639	1.12671	2	13.6176
Q0J3L4	Monothiol glutaredoxin-S10	33.403	35.98	2	4	4	20	164	17.8213	9.83252	0.924186	20	8.49662	0.98998	20	5.7637	1.03174	20	12.6087	0.985148	20	7.2497	1.14168	20	8.96192	0.981904	20	6.4024
Q8L472	Os07g0105600 protein	27.5262	27.03	1	4	4	10	222	24.2134	8.14795	0.985412	10	12.3432	1.07657	10	9.24971	1.00097	10	8.71724	0.909929	10	12.4548	1.11557	10	20.8383	0.901009	10	27.6274
Q7F1J8	DnaJ protein family-like	4.42392	5.33	1	1	1	1	394	44.205	5.63037	1.07341	1		1.14933	1		0.91907	1		0.991684	1		0.939719	1		0.952417	1
Q7FB12	NAD(P)H-quinone oxidoreductase subunit M, chloroplastic	20.7183	17.73	1	3	3	7	220	25.6489	5.74463	0.991355	7	5.59387	1.01075	7	8.30932	0.877814	7	12.6658	1.13763	7	6.38187	1.11696	7	8.62075	0.963989	7	16.6517
Q8LQ41	Os01g0850900 protein	2.15815	13.89	1	3	3	4	216	23.5311	6.0874	0.977932	3	15.0117	1.15967	3	12.5944	0.926027	3	8.21235	0.903394	3	4.88938	1.25042	3	3.48922	0.855795	3	2.41495
Q7XC34	KH domain-containing protein, putative, expressed	19.7763	22.05	1	7	7	10	458	48.3809	5.35107	0.982702	10	14.7445	1.06607	10	5.05959	0.94181	10	14.9567	1.01201	10	4.35358	1.06328	10	14.2107	0.946503	10	5.9756
Q75I27	Cucumisin-like serine protease, putative, expressed	15.3133	10.46	1	6	6	12	765	77.9425	6.30322	0.968115	11	9.64845	1.02386	11	9.1204	1.00442	11	18.0331	0.929193	11	1.33794	1.06735	11	12.171	0.967993	11	11.899
Q688T8	Glucose-1-phosphate adenylyltransferase	2.082	1.54	1	1	1	1	519	57.6169	6.78564	0.785393	1		0.840502	1		1.12995	1		0.823671	1		1.03294	1		1.47923	1
Q9ZTS1	Probable methionine--tRNA ligase	9.71426	7.49	2	5	5	6	801	89.3961	6.94678	0.984533	6	10.1895	1.05721	6	5.30998	0.980854	6	5.2991	0.988944	6	5.81249	0.976686	6	8.87637	0.999879	6	15.2026
Q2QND6	Os12g0569500 protein	42.2382	23.18	1	4	4	26	233	23.7719	6.7124	1.05138	21	13.0357	1.13875	21	7.39156	0.963724	21	8.49493	0.943999	21	10.5486	1.04188	21	11.3162	0.838182	21	9.81359
Q2QX42	DNA-binding protein, putative, expressed	3.83857	3.93	2	2	2	2	611	69.1344	6.85889	0.987974	2	9.65449	1.05693	2	7.82292	1.06383	2	0.264203	0.965148	2	4.34275	0.934521	2	10.3936	1.01568	2	5.90819
Q6YZ10	27k vesicle-associated membrane protein-associated protein-like	2.62426	6.44	1	1	1	1	233	25.6216	9.53955	0.976356	1		1.04436	1		0.86724	1		1.19466	1		0.790094	1		1.13673	1
Q5VRZ6	Os06g0112400 protein	7.5977	8.43	1	2	2	3	261	27.746	6.7124	0.962654	3	0.182252	1.02951	3	6.96722	0.998109	3	7.81694	0.997683	3	5.00827	1.0187	3	17.5831	1.03887	3	15.8506
Q94DR2	Dephospho-CoA kinase	2.77083	5.22	1	1	1	1	230	25.6558	8.26514	0.886463	1		0.947938	1		0.992796	1		1.08402	1		1.01811	1		1.11978	1
Q2QNZ6	Os12g0548401 protein	15.3196	44.16	1	1	2	6	77	8.02218	5.36377	1.0628	1		1.13646	1		1.0307	1		0.822154	1		1.34348	1		0.678888	1
A0A0P0V2C2	Peroxidase (Fragment)	39.7822	27.86	6	3	5	21	280	29.0836	4.88135	0.966967	5	8.77716	1.09177	5	2.43445	1.07291	5	14.8024	0.95138	5	11.5831	0.974605	5	8.81423	0.947641	5	9.96539
Q69PS6	Thioredoxin reductase NTRA	6.50178	10.87	4	1	4	7	368	38.1944	7.44482	0.919055	1		0.982597	1		0.958181	1		1.02363	1		0.998618	1		1.17064	1
Q6ZJ05	Probable uridine nucleosidase 1	1.75723	3.7	1	1	1	1	324	34.9967	5.21143	0.97186	1		1.039	1		0.980795	1		1.20644	1		0.949111	1		0.864041	1
A0A0P0WNU8	Os05g0489200 protein (Fragment)	8.39025	3.69	1	1	1	4	244	24.6016	8.33838	1.06332	4	3.31937	1.13662	4	2.53804	1.10686	4	4.75441	0.869471	4	1.38421	0.903428	4	3.8583	0.950758	4	10.1797
Q10DV7	Actin-1	214.22	52.52	2	3	18	127	377	41.7859	5.49072	1.03988	11	20.1014	1.05743	11	4.08094	0.992114	11	5.64136	0.942832	11	9.65423	0.927644	11	4.98641	0.978407	11	5.03152
A0A0P0YB67	Nucleoside diphosphate kinase (Fragment)	80.8638	33.33	3	5	5	38	147	16.3035	6.55127	0.942299	36	7.88665	1.0197	36	5.95295	1.07689	36	5.35876	0.958113	36	6.1969	1.03094	36	5.80518	0.964509	36	9.20451
Q7F8T6	Tricin synthase 2	16.244	14.73	2	4	4	7	292	32.0122	5.70654	0.871054	7	5.98507	0.954191	7	5.85924	1.10207	7	17.2078	1.05612	7	9.78479	1.15121	7	9.23693	0.952276	7	15.0338
Q67VQ4	BolA-like	18.5496	23.49	1	2	2	6	166	17.5967	8.99756	0.982662	6	8.52992	1.109	6	6.18752	1.07931	6	4.20084	0.924115	6	5.2818	1.07712	6	8.7528	0.923139	6	6.58194
Q2QNU0	Trafficking protein particle complex II-specific subunit 130 homolog	0	0.96	1	1	1	1	1245	139.22	6.01123	0.960429	1		1.02633	1		1.04534	1		0.965824	1		0.956883	1		1.08566	1
Q69Y12	Os06g0215300 protein	0	1.61	1	1	1	1	683	75.4357	5.51611	0.911673	1		0.974128	1		0.921576	1		1.03451	1		1.22153	1		1.01205	1
B9GBF3	Os11g0107700 protein	0	2.49	3	2	2	2	602	62.4672	6.88818	0.881892	2	13.2595	0.94218	2	1.86915	0.96891	2	5.35841	1.07615	2	2.79802	1.11326	2	6.66053	1.06812	2	15.271
Q2RAM8	Glycosyltransferase	0	1.24	1	1	1	1	482	54.0329	5.64307	0.920354	1		0.983151	1		1.08883	1		1.01247	1		0.918876	1		1.11076	1
Q7XUP7	Peptide methionine sulfoxide reductase A2-1	13.6708	19.25	1	3	3	7	187	20.7941	6.29053	0.943646	7	12.1516	1.01971	7	2.5516	0.978789	7	12.6357	1.01713	7	4.78335	1.1375	7	5.78755	0.998669	7	6.76768
A0A0N7KK10	Os05g0110300 protein (Fragment)	54.0388	33.77	2	8	9	36	308	32.8755	9.18799	0.935738	31	13.5426	0.974407	31	8.69292	0.992784	31	4.28715	0.972055	31	8.6707	1.15073	31	19.6645	0.936963	31	9.07434
Q84NX8	Ribosomal protein L19	13.0778	20.39	2	1	3	6	206	24.1064	11.312	0.916773	2	4.14736	0.978741	2	3.97405	0.867661	2	9.87881	1.1167	2	7.70589	0.947226	2	2.68691	1.21327	2	2.77101
Q6ATF9	Os05g0272800 protein	5.69968	6.36	2	2	2	5	519	56.7731	5.63037	1.17629	5	6.18994	1.03433	5	11.9294	0.983167	5	4.39209	0.989259	5	5.3627	1.00812	5	2.88567	0.992754	5	7.94625
Q9LST8	Proteasome subunit beta type	51.1991	23.53	2	5	5	24	272	28.9786	6.93213	0.891811	24	15.3361	0.992648	24	8.38807	1.0325	24	6.85776	1.02667	24	8.9798	1.01488	24	9.3556	1.03255	24	13.9346
A0A0N7KF20	Os02g0262300 protein	0	1.94	1	1	1	1	722	80.3583	4.93213	1.04717	1		1.11753	1		1.00526	1		0.963867	1		1.04215	1		0.859411	1
Q75IJ1	Os05g0516600 protein	25.2956	33.98	4	6	6	13	206	22.9814	5.50342	0.941532	13	8.02463	1.01737	13	5.93678	1.02407	13	5.84843	1.013	13	5.92648	0.991775	13	6.96969	1.00445	13	6.72198
A0A0P0X601	Os07g0419200 protein (Fragment)	2.03525	3.46	1	1	1	1	318	33.4238	5.5415	0.922497	1		0.984387	1		1.12687	1		0.958899	1		1.06431	1		0.9932	1
Q6H6H0	Os02g0656300 protein	2.44385	1.01	1	1	1	1	597	68.0219	6.69775	1.02342	1		1.09186	1		0.933271	1		1.07016	1		0.92875	1		0.97556	1
Q10QF7	Expressed protein	2.02266	3.46	1	1	1	1	607	66.4325	5.88428	0.980928	1		1.04651	1		1.05813	1		1.01689	1		1.00102	1		0.92889	1
Q338I8	Os10g0400800 protein	4.1948	5.88	1	3	3	3	493	55.8587	6.29053	0.996077	3	1.97128	1.0767	3	0.695152	0.9912	3	4.14332	0.960545	3	0.164374	1.03416	3	4.35217	0.957762	3	0.469657
Q6ZI86	Dehydrogenase-like protein	9.77317	16.1	1	3	3	3	292	31.1865	9.56885	0.988258	3	7.48938	1.00219	3	18.6009	1.03509	3	2.96546	1.02016	3	6.78499	1.04377	3	3.55326	1.02288	3	0.463484
A0A0N7KGD8	Os02g0830100 protein	78.8976	26.93	5	15	15	37	698	78.546	5.47803	0.986983	36	8.95322	1.05048	36	7.36565	1.02781	36	7.59384	1.03179	36	6.89124	1.01925	36	11.6919	0.926071	36	8.58189
Q109G2	DEAD-box ATP-dependent RNA helicase 12	7.51432	11.52	4	4	4	4	521	57.9135	8.1626	1.04715	4	8.50303	1.12928	4	4.04706	1.02079	4	13.6972	0.953914	4	1.40206	0.893989	4	12.1421	0.978209	4	5.51476
Q2R176	Os11g0615200 protein	6.61594	13.66	2	2	2	6	205	21.5966	5.05908	0.9778	6	13.5053	1.03512	6	2.41503	0.936471	6	13.6248	0.994277	6	4.70428	1.05395	6	24.2526	0.996764	6	8.62947
Q6H713	Os02g0170100 protein	15.1757	15.19	2	2	2	10	158	17.0474	4.97021	0.978065	8	12.3132	1.01416	8	10.3304	1.0374	8	6.67177	0.980698	8	18.2381	0.968571	8	7.57617	0.987068	8	8.80019
Q5Z6P9	Os06g0264300 protein	17.3129	17.43	2	6	6	12	413	43.0499	4.76709	0.977785	12	6.30355	1.03519	12	5.53857	1.02465	12	8.54601	0.97322	12	10.9599	1.07941	12	12.3033	1.02503	12	5.78482
Q2QRM4	Co-chaperone Hsc20 family protein, expressed	2.7758	11.92	1	2	2	2	260	29.0327	8.63135	1.11823	2	23.1372	1.19194	2	10.4018	0.975432	2	12.9974	1.0168	2	11.8216	0.843562	2	22.7537	0.806584	2	28.6922
Q0IZU8	Os09g0548200 protein	9.00467	9.65	1	3	3	7	373	38.6613	7.88428	0.943045	7	11.0069	1.00491	7	2.0905	0.965579	7	9.29076	0.980954	7	5.43832	1.06204	7	13.4993	1.0534	7	7.13087
Q7EYM8	Os08g0379400 protein	166.898	52.31	2	16	16	91	390	39.558	7.86963	0.960962	87	11.1204	1.02112	87	6.95081	0.953028	87	7.71451	1.06563	87	7.39451	1.14971	87	14.7788	0.875104	87	10.1996
Q7Y0E8	Probable nucleoredoxin 1-1	57.1346	16.34	2	5	7	23	569	63.2487	5.05908	0.991126	12	7.41471	1.05473	12	3.8297	1.24984	12	5.76282	0.868172	12	8.0987	0.931081	12	10.3316	0.955177	12	10.6419
Q7XK44	Plant intracellular Ras-group-related LRR protein 3	2.1477	8.52	1	2	2	2	446	48.9733	4.98291	1.05986	2	19.9903	1.12835	2	20.3307	1.02667	2	4.90311	0.949403	2	0.534899	0.961185	2	5.19267	0.877578	2	4.14911
Q6ERW7	Probable cinnamyl alcohol dehydrogenase 8C	83.7887	33.49	2	6	13	41	439	45.8229	7.51807	0.97035	20	9.32352	0.996962	20	6.05644	1.00569	20	2.98992	1.01121	20	6.33992	1.02473	20	9.69023	0.979102	20	6.75936
A0A0P0V549	Os01g0611000 protein (Fragment)	13.3772	8.4	2	3	3	7	369	39.2841	7.07861	0.869566	6	18.6122	0.924241	6	2.54643	0.927717	6	17.4347	1.03253	6	8.28291	1.17029	6	20.0548	1.04164	6	10.2215
Q6Z9F9	Os08g0440100 protein	14.858	27.37	1	5	5	11	179	20.5733	6.55127	0.947804	9	15.1497	1.11947	9	7.42105	0.957397	9	24.2864	0.999102	9	7.36704	1.02913	9	6.98182	0.997283	9	11.4713
Q7XXR8	Nascent polypeptide associated complex alpha chain	53.084	35.12	1	2	5	27	205	22.2639	4.48779	0.990872	4	6.21941	1.10125	4	1.84656	1.00529	4	9.81414	0.981756	4	11.9229	1.10102	4	6.16403	0.890485	4	7.26959
Q60E58	Os05g0388600 protein	21.2536	10.85	2	4	4	12	378	40.3781	6.7417	0.961974	10	16.0125	1.00485	10	7.30335	1.07467	10	5.27875	0.923988	10	7.11981	1.02413	10	7.48799	0.996961	10	18.354
Q10L71	Villin-2	32.2568	17.6	2	12	12	20	966	106.054	5.8208	1.01628	19	12.3714	1.06958	19	8.18169	1.06568	19	4.42788	0.947793	19	9.17855	0.98123	19	8.1861	0.958816	19	13.0039
Q6YXI1	Glucose-6-phosphate isomerase	19.9651	13.76	1	4	7	10	625	68.379	6.02393	1.01902	4	3.25071	1.07591	4	2.06112	0.932721	4	15.9728	0.932196	4	10.413	1.07537	4	11.3157	1.05359	4	4.09926
Q60EJ0	Os05g0501700 protein	26.6307	18.66	1	3	3	9	268	28.3041	5.75732	0.941701	8	4.71062	1.01047	8	4.74669	1.10326	8	18.6315	0.930837	8	3.28357	1.06314	8	15.3138	1.01397	8	9.17262
Q7XN11	Gamma-aminobutyrate transaminase 1, mitochondrial	27.4377	25	5	10	10	18	516	56.4387	6.80029	0.967179	17	14.5216	1.03222	17	8.96275	1.05118	17	7.56967	0.964753	17	13.746	1.03932	17	13.1391	0.969093	17	10.0571
Q5VPR6	Os06g0118700 protein	100.996	28.74	2	12	13	69	494	52.1528	7.6792	1.02706	48	13.3	1.08852	48	6.85895	1.05679	48	9.95567	0.961544	48	10.0102	0.93224	48	15.9085	0.939505	48	14.3971
Q337E7	Os10g0503800 protein	7.16303	15.79	1	2	2	3	133	14.2572	5.09717	0.976029	3	28.0371	1.03749	3	11.7722	0.850723	3	19.1358	1.11457	3	13.0089	0.955627	3	2.48278	0.948473	3	24.7339
Q6YUA8	Os08g0463900 protein	2.48852	16.58	1	2	2	3	187	20.016	9.18799	0.97212	3	1.82333	1.02042	3	3.68484	1.00774	3	2.82297	1.02697	3	6.88181	0.927974	3	19.5663	1.08965	3	5.12624
Q5VME5	Glycosyltransferase	14.2699	16.01	1	5	5	9	481	51.4507	6.25244	0.973045	9	6.93742	1.06706	9	6.59776	1.01263	9	4.6049	0.984516	9	7.42261	0.952384	9	11.674	0.996005	9	8.53236
A0A0P0WQK5	Os05g0566900 protein (Fragment)	7.95115	8.68	2	3	4	4	749	78.7651	5.09717	0.987014	3	0.898524	1.04895	3	8.97426	1.0516	3	3.00252	1.08237	3	16.0745	0.829837	3	15.9261	1.01301	3	1.89206
Q7XI92	Os07g0580900 protein	2.07479	2.19	1	1	1	2	366	38.6297	5.78271	0.934131	1		0.992696	1		0.901526	1		0.923934	1		1.37801	1		0.972074	1
Q9SLY8	Calreticulin	57.3531	29.48	2	11	12	38	424	48.2792	4.62744	0.950248	31	10.1645	1.00976	31	9.89379	1.07669	31	6.66728	0.945603	31	8.41544	1.0718	31	8.93875	0.947551	31	15.7491
Q6H4M9	Cytochrome b-c1 complex subunit Rieske, mitochondrial	14.0888	6.25	1	1	1	4	272	29.8014	8.42627	0.980473	4	8.27814	1.0502	4	1.63939	1.06569	4	2.68653	0.995858	4	3.76332	1.03917	4	5.66758	0.972192	4	0.315601
Q6ZCF3	Os08g0205400 protein	12.8199	55.56	1	3	3	12	81	8.49434	6.59521	0.984873	12	8.34122	1.07314	12	4.02743	0.992469	12	8.58858	0.954298	12	12.0712	1.09896	12	6.9973	0.931668	12	10.4711
A0A0P0XY09	Os10g0572300 protein (Fragment)	0	3.67	2	1	1	1	409	44.9688	5.69385	0.940193	1		0.998933	1		0.938716	1		1.09113	1		1.01484	1		1.06002	1
A0A0P0VVQ5	Os03g0264400 protein (Fragment)	6.8704	9.45	3	3	4	5	455	51.074	6.69775	0.9632	4	4.09604	1.02317	4	1.39981	1.01953	4	10.9863	0.979539	4	7.23468	1.03831	4	0.277455	1.03997	4	5.30595
Q8LJ05	Os01g0698000 protein	2.38388	14.7	1	3	3	4	347	35.9802	4.85596	1.0306	4	11.2244	1.03867	4	7.45041	0.968874	4	7.72188	0.825066	4	12.6271	1.0725	4	9.7728	0.939897	4	16.8029
Q7XPW6	OSJNBa0032F06.15 protein	7.92656	8.28	1	1	1	3	145	16.0978	4.67822	1.00789	3	10.1669	1.05991	3	1.44513	1.00394	3	2.47073	0.972089	3	2.89237	1.10586	3	4.67594	0.987368	3	2.56154
Q655X0	Thioredoxin O, mitochondrial	2.21338	4.6	1	1	1	1	174	18.6767	9.46631	0.992501	1		1.05387	1		1.08457	1		1.02161	1		0.891796	1		0.974011	1
Q7XL71	OSJNBa0084N21.5 protein	3.63465	8.04	1	1	1	2	112	11.7869	6.50732	0.983414	2	1.56853	1.04418	2	4.69046	1.05528	2	0.802568	0.855063	2	0.325873	1.16466	2	3.67348	0.965283	2	1.53137
Q67W29	Probable 4-hydroxy-tetrahydrodipicolinate reductase 1, chloroplastic	32.6367	27.99	3	7	7	12	343	37.3571	7.03467	0.993654	10	21.8941	0.985709	10	2.75217	0.963223	10	8.29693	1.0107	10	10.5058	1.04487	10	12.6252	0.954634	10	9.05644
Q2R0X0	Os11g0629200 protein	2.32289	10.2	1	2	2	2	304	35.3082	7.40088	0.912391	2	4.72361	0.968296	2	10.8352	0.994796	2	4.66289	1.1189	2	9.81539	0.939352	2	3.36723	1.09265	2	3.08328
B7EPE7	Os09g0244900 protein	0	9.2	3	1	1	1	174	19.5666	5.84619	0.93203	1		0.989112	1		0.895735	1		0.94852	1		0.947985	1		1.35005	1
Q33E23	Glutamate dehydrogenase 2, mitochondrial	45.823	27.25	3	7	9	29	411	44.5226	6.68311	0.988913	26	6.97244	1.05151	26	9.03635	1.07132	26	7.05392	0.971923	26	8.04648	0.99698	26	8.88625	0.967493	26	10.4318
Q8W3J0	Os03g0278000 protein	70.802	38	2	11	11	43	350	39.2842	7.60596	0.967671	43	10.0965	1.0269	43	6.36283	0.998968	43	7.23457	1.02091	43	6.2525	0.975624	43	11.5699	1.03668	43	13.7048
A0A0P0V4F8	Os01g0575000 protein (Fragment)	7.56229	6.34	3	3	3	3	615	68.8964	6.20166	1.01359	3	8.66623	1.07545	3	0.203394	0.971442	3	0.631765	0.949284	3	4.16323	1.00356	3	6.79182	0.87961	3	3.40824
A0A0P0W5Q6	Os03g0854400 protein	15.2707	17.42	1	2	2	5	178	18.0666	10.1401	0.940288	5	8.20009	1.02156	5	14.422	1.01111	5	10.0888	0.919485	5	10.688	1.21424	5	9.58446	1.01668	5	4.32558
Q5WMY3	Cytoplasmic ribosomal protein L18	17.3988	19.68	1	2	3	8	188	21.2978	11.3999	0.932926	6	8.91891	0.937804	6	3.55946	1.02659	6	2.05689	1.06488	6	2.15743	1.04008	6	11.9302	1.0171	6	5.23035
Q6H444	Os09g0279400 protein	24.6634	25.94	1	5	5	14	239	25.8038	9.5249	0.979152	14	7.36847	1.03389	14	3.08691	1.01324	14	9.71635	0.98366	14	8.80106	1.12917	14	12.4758	0.94495	14	9.16758
Q10P76	Expressed protein	6.44363	12.34	1	2	2	5	154	16.3039	7.45947	1.01137	5	18.3444	1.05929	5	4.67168	0.949047	5	10.0989	0.992837	5	2.17599	1.08339	5	7.16068	0.936406	5	14.3175
Q6EUD7	Os02g0244700 protein	44.7856	21.49	3	9	16	30	968	109.863	6.22705	1.00063	18	8.76963	1.0008	18	12.1071	1.04778	18	5.52254	1.00167	18	7.66257	0.9724	18	12.024	1.02066	18	11.291
Q7XD74	Os10g0488100 protein	2.26072	24	2	2	2	2	150	16.6518	8.07471	1.03352	2	2.72616	1.09572	2	8.31519	1.12759	2	6.28453	0.871385	2	4.72959	0.912474	2	7.75523	0.982935	2	1.84519
Q6Z6H0	4-hydroxy-4-methyl-2-oxoglutarate aldolase	12.0168	30.95	1	2	5	9	168	18.0383	5.88428	0.961131	3	5.0471	0.995589	3	1.37815	0.999415	3	7.09952	1.01634	3	4.40025	1.06738	3	7.91653	1.03702	3	6.1652
A0A0P0WRU8	Os06g0128000 protein	1.65948	2.32	1	1	1	1	345	36.5243	11.3853	0.928589	1		0.984303	1		0.733074	1		1.06494	1		1.33738	1		1.04957	1
Q2QS14	UDP-glucose 6-dehydrogenase 4	114.06	50.21	2	3	16	62	480	52.8211	6.12549	1.04178	3	5.67211	1.00186	3	7.23854	1.12106	3	10.5325	1.00613	3	24.817	1.00493	3	20.7994	0.948509	3	16.3608
Q10N79	Arginine biosynthesis bifunctional protein ArgJ, chloroplastic	7.48183	8.21	1	3	3	3	463	47.8234	6.91748	0.939219	3	13.9522	0.995426	3	5.04191	0.985978	3	0.835501	1.009	3	3.47686	1.1475	3	1.4535	1.00692	3	0.59688
Q0JMH0	2-hydroxyacyl-CoA lyase	48.204	27.56	4	14	14	32	577	60.7875	6.354	0.974663	30	13.413	1.04276	30	6.1722	0.966304	30	7.58989	1.006	30	8.18645	1.03637	30	12.6104	1.01499	30	6.88245
Q6ZA27	BURP domain-containing protein 12	0	2.39	1	1	1	1	627	66.0537	6.32861	0.942288	1		0.998657	1		1.06548	1		1.05623	1		1.02965	1		0.945049	1
Q5JKQ2	Os01g0559100 protein	20.3007	24.75	2	1	8	21	400	45.4153	6.7417	0.99733	1		1.05693	1		0.958983	1		0.99562	1		1.08409	1		0.957163	1
Q2QYW2	Clathrin heavy chain 2	126.456	26.05	5	35	35	76	1708	193.225	5.38916	0.961579	72	9.12492	1.02546	72	8.10316	1.03948	72	9.49717	1.01038	72	8.48857	0.921644	72	13.0752	0.996176	72	14.6332
A0A0P0XQR1	Os09g0568000 protein (Fragment)	1.85781	3.22	2	1	1	1	342	37.9919	9.67139	0.979751	1		1.03826	1		1.24578	1		0.782549	1		1.08599	1		0.922005	1
Q6L5I5	Mitochondrial outer membrane protein porin 2	68.9041	31.07	3	8	8	39	280	29.5843	8.646	0.960696	38	7.77677	1.02024	38	7.33979	1.10366	38	8.03009	0.971993	38	6.75231	1.0262	38	6.04266	0.921194	38	9.93566
A0A0P0XD59	Os08g0225000 protein	26.9815	39.81	2	7	7	13	216	23.4413	9.64209	0.971213	13	24.0462	1.02906	13	10.9178	0.928181	13	14.5523	1.07003	13	6.18848	1.1189	13	17.8999	1.00555	13	9.76771
Q7XKD0	Thioredoxin X, chloroplastic	13.6595	22.78	1	3	3	13	180	19.1091	8.27979	1.06338	13	15.8516	1.10084	13	5.61167	1.0474	13	10.9322	0.924356	13	5.71891	0.98199	13	12.0651	0.895473	13	16.4387
Q33B10	Os10g0151800 protein	6.78915	8.68	1	1	3	4	438	47.7923	5.10986	1.03226	1		1.09331	1		0.957045	1		1.03363	1		0.90585	1		1.00119	1
Q0DY86	Os02g0709200 protein	0	1.65	1	1	1	1	425	47.0288	7.44482	1.27653	1		1.35185	1		0.934897	1		0.797933	1		1.03408	1		0.626114	1
A0A0P0VBP1	Os01g0895600 protein	16.2679	7.81	1	1	2	9	320	36.8985	7.38623	0.907084	2	15.6312	0.960392	2	2.79787	1.09288	2	5.27482	1.01368	2	8.02564	0.945421	2	8.50673	1.11139	2	2.70251
Q9FW35	Os05g0101200 protein	3.37599	11.18	1	2	3	3	501	53.8037	6.48096	0.996176	2	9.26978	1.05469	2	12.6818	0.887747	2	10.5114	1.12597	2	10.5602	0.896022	2	0.414131	1.05099	2	1.48451
Q6Z6A7	Annexin	4.53631	9.87	1	3	3	3	314	35.5326	7.25439	1.00813	3	7.51707	1.01435	3	1.58141	1.04702	3	3.93691	0.89411	3	12.5281	0.965741	3	9.21786	1.08577	3	8.86107
Q10QD5	Os03g0200800 protein	4.61071	21.74	1	3	3	3	184	20.6957	9.0415	1.00052	3	12.5779	1.05779	3	0.159597	1.09779	3	2.47484	0.879903	3	4.90423	1.0217	3	2.07187	0.98758	3	9.31975
Q2R037	Expressed protein	7.45875	9.6	1	2	2	3	323	33.9091	6.52197	1.01025	3	1.54894	1.0212	3	8.36058	0.912407	3	12.1454	1.01734	3	2.24418	1.32602	3	1.45664	0.848215	3	9.10705
Q5VQ13	ATP-dependent Clp protease proteolytic subunit	4.397	8.75	1	2	2	2	297	32.2036	9.12939	0.998317	2	26.3473	1.05616	2	6.14279	0.930352	2	5.43476	0.93432	2	1.99581	1.12222	2	7.96657	0.996758	2	18.5277
Q69QD5	Chaperonin	68.6471	42.86	2	5	8	41	245	25.4785	6.26514	0.941733	20	10.8826	0.988518	20	3.77236	1.07614	20	7.24783	0.960239	20	6.19421	1.0808	20	10.38	0.979465	20	13.2659
Q6K471	Ferredoxin-thioredoxin reductase catalytic chain, chloroplastic	42.8073	40.41	1	7	7	19	146	16.0907	7.56201	0.931178	19	24.1114	0.99531	19	10.1166	1.04328	19	7.04026	0.952346	19	5.58856	1.02521	19	19.5256	1.01462	19	11.6873
A0A0P0WQ70	Os05g0553700 protein	4.92472	11.57	1	3	3	4	268	30.0474	5.33838	0.977933	4	2.37532	1.03452	4	1.90338	0.965826	4	3.90278	1.10635	4	2.08591	0.960128	4	16.2655	1.0003	4	21.0035
Q75LM0	Oligopeptide transporter 3, putative, expressed	3.8512	2.38	1	1	1	1	757	83.3912	9.0415	0.9217	1		0.97459	1		1.02405	1		1.00268	1		1.11446	1		1.0228	1
A0A0N7KEV3	Os02g0196300 protein (Fragment)	6.99041	5.88	2	4	4	4	629	68.12	8.36768	0.997407	4	10.3837	1.00657	4	3.99723	0.930302	4	7.54519	1.0298	4	7.51367	1.08065	4	9.70217	1.00288	4	5.37764
Q75H81	Serpin-ZXA	12.4623	15.91	2	5	5	7	396	42.1139	6.15088	0.948458	7	11.7366	0.999963	7	5.41689	0.991323	7	9.2749	1.03453	7	3.49428	1.00334	7	12.9392	1.06721	7	9.77473
Q0DAE4	Glutaredoxin-C8	2.32533	6.62	2	1	1	1	136	14.7517	7.97217	0.956564	1		1.01092	1		1.01363	1		0.966061	1		1.03662	1		1.0692	1
Q9AUQ4	Os03g0712700 protein	113.397	48.11	3	19	19	57	582	62.9097	5.63037	0.960087	53	8.40923	1.03343	53	9.41653	0.99128	53	5.9657	1.03639	53	7.92479	0.965268	53	11.3763	0.998985	53	9.34105
Q6F391	Expressed protein	0	6.32	1	1	1	1	190	21.0274	5.65576	0.9297	1		0.982212	1		1.04884	1		1.00159	1		0.97136	1		1.11064	1
Q0E1T0	Os02g0307900 protein	2.05054	2.53	1	1	1	1	434	45.9357	9.90576	0.976706	1		1.03167	1		1.01623	1		1.02379	1		0.795485	1		1.17663	1
Q0E0P0	Beta-fructofuranosidase, insoluble isoenzyme 1	24.8957	12.48	3	6	7	13	577	63.9437	8.20654	0.910982	9	9.23618	1.00626	9	3.4604	1.00421	9	9.38584	1.04295	9	13.1411	0.932161	9	11.603	1.05501	9	4.38604
A0A0P0V1T7	Os01g0318202 protein (Fragment)	1.72871	1.43	1	1	1	1	558	59.303	11.8687	0.890296	1		0.939948	1		0.966189	1		0.984205	1		1.23791	1		1.06679	1
Q6YY17	Os02g0586400 protein	46.3984	30.95	2	5	5	34	210	23.0024	7.41553	1.01173	31	15.0845	1.05808	31	4.65042	0.979571	31	10.1006	1.0306	31	11.9543	0.903863	31	11.5104	0.989048	31	5.84369
Q0J9Q1	OSJNBb0034I13.9 protein	7.51659	10.29	1	6	6	8	515	52.1726	6.12549	0.967187	7	2.01666	1.0208	7	5.76559	1.01179	7	15.1127	0.974081	7	3.8316	1.04142	7	4.84509	0.972361	7	12.8702
Q0D3V2	Os07g0664200 protein	9.61124	10.85	3	2	3	5	295	30.1507	8.27979	1.00756	4	3.06987	1.05195	4	4.60359	1.00504	4	6.57797	1.0035	4	4.02319	1.02962	4	3.11874	0.964131	4	3.96307
A0A0P0YB25	Os12g0540900 protein (Fragment)	4.70283	7.62	2	2	2	2	328	37.563	6.85889	0.965353	1		1.01841	1		1.08379	1		0.98008	1		1.00936	1		0.983485	1
Q9LDX7	Os01g0235300 protein	0	6.07	1	1	1	1	214	23.8632	8.04541	0.90816	1		0.958035	1		1.12286	1		0.950663	1		1.05515	1		1.06065	1
Q8S2Q8	Os01g0198900 protein	3.22427	8.33	1	1	1	1	216	22.9211	5.021	0.921253	1		0.971836	1		1.01651	1		0.967942	1		1.08909	1		1.09741	1
Q851Y8	Elongation factor Tu	82.2028	34.44	2	12	12	50	453	48.3932	6.48096	0.967818	50	13.907	0.999433	50	8.50288	1.0103	50	10.9564	1.01294	50	7.55443	1.01852	50	14.6614	1.00473	50	6.39652
Q5JK10	Os01g0926300 protein	52.9189	27.08	1	10	10	28	432	46.4023	6.44287	0.946459	28	8.27254	1.00028	28	6.08687	1.0697	28	9.34411	1.01828	28	8.66726	0.978305	28	9.27693	0.997841	28	4.87696
Q10P51	Clp amino terminal domain containing protein, expressed	9.88298	13.36	1	3	3	5	232	24.3125	9.26123	0.965487	5	13.0176	1.06692	5	10.4658	1.09349	5	13.1579	0.867136	5	14.941	1.18736	5	12.7814	0.897146	5	3.56658
Q6ZH98	Peptidyl-prolyl cis-trans isomerase	351.025	59.88	3	8	10	204	172	18.3491	8.33838	0.957771	192	13.3582	1.00171	192	7.56425	1.09544	192	9.97566	0.968868	192	7.84905	0.93166	191	13.692	1.04367	192	7.81022
Q8W3F4	Epoxide hydrolase, putative, expressed	0	3.46	1	1	1	1	318	35.8562	5.51611	0.917279	1		0.967492	1		0.835723	1		1.20539	1		1.01844	1		1.10006	1
Q6YY47	Os02g0588500 protein	34.3017	17.89	2	11	12	24	749	81.0329	6.0874	0.997515	21	9.66415	1.05859	21	6.37043	1.05476	21	8.95122	0.961275	21	7.52078	0.976851	21	9.35903	0.95517	21	11.0639
A0A0P0X8N3	Os07g0597100 protein (Fragment)	2.01307	11.93	1	2	2	2	218	23.6645	9.40771	0.947745	2	6.92297	0.999547	2	2.69863	1.0374	2	3.03884	0.984612	2	5.11174	0.962063	2	5.4049	1.10955	2	2.52872
Q10N21	L-ascorbate peroxidase 1, cytosolic	131.209	63.2	1	11	13	60	250	27.1387	5.65576	0.947783	44	9.25671	0.985461	44	11.2024	1.05589	44	9.7869	0.983884	44	10.9571	0.97066	44	12.4363	1.107	44	9.8323
A0A0P0UX97	Os01g0120300 protein (Fragment)	10.6541	10.71	1	5	5	6	794	89.8826	5.49072	0.95322	6	6.92473	0.962305	6	12.7262	1.03495	6	6.62987	1.05523	6	11.3861	0.980525	6	7.31034	1.07	6	18.9427
Q53JH1	At5g64090	2.54549	3.27	1	1	1	1	428	44.6931	7.28369	0.918815	1		0.968853	1		0.972279	1		1.13709	1		1.05519	1		0.990861	1
Q651M0	Rhomboid-like protein	2.84463	4.33	1	1	1	1	323	35.5935	9.1001	0.938188	1		0.98922	1		0.979919	1		1.04958	1		1.00993	1		1.07978	1
Q7XI32	Os07g0243100 protein	2.11789	8.89	1	1	1	2	90	10.4371	7.76709	1.02599	2	13.6578	1.08179	2	3.70501	1.04726	2	0.519991	0.871196	2	5.88368	1.16239	2	5.59705	0.864341	2	7.53635
Q2QVA7	Os12g0236900 protein	18.968	13.75	1	5	5	12	509	56.4899	5.59229	1.02325	11	10.0939	1.0352	11	6.32265	0.908752	11	12.0268	1.02037	11	4.21455	1.05582	11	11.7956	0.897347	11	6.57095
Q67J16	Os09g0459800 protein	12.974	12.3	3	7	7	8	634	68.3917	8.86572	0.987245	8	4.44913	1.03118	8	3.17376	1.03658	8	5.55533	0.998623	8	6.43848	0.951838	8	8.68376	1.05375	8	5.17519
Q67VB8	CREG2-protein-like	4.28027	13.02	1	2	2	3	215	23.1411	5.87158	0.939211	3	5.61363	0.990184	3	7.65056	1.06351	3	12.1576	0.963981	3	7.8711	1.05548	3	9.55824	1.00929	3	4.32441
A0A0P0YAX3	Os12g0541500 protein (Fragment)	47.2286	23.11	2	1	8	23	515	53.7801	4.1958	0.969243	3	5.73718	1.02515	3	0.484081	0.968585	3	37.1065	1.02824	3	3.80471	1.04342	3	6.25416	1.14713	3	3.15383
Q7XUX4	OSJNBa0027P08.20 protein	5.00455	10.42	1	2	2	2	192	21.1162	9.17334	0.929475	2	12.8354	0.979806	2	0.222552	0.919058	2	11.9332	1.05444	2	9.30029	1.06626	2	6.29443	1.09901	2	4.24116
Q10MD5	ETC complex I subunit conserved region family protein, expressed	30.1733	39.31	1	5	5	12	173	19.5011	4.90674	0.962397	12	9.11184	1.0066	12	4.05141	1.0095	12	13.2581	1.00402	12	4.06628	1.04645	12	9.6739	0.997692	12	9.30267
Q2QNV2	Fiber protein Fb19, putative, expressed	31.5683	11.24	1	1	1	6	169	18.0891	6.99072	1.00987	6	9.71811	1.01359	6	5.70419	0.966161	6	4.24309	1.09539	6	8.32252	0.801476	6	8.34565	1.04486	6	6.28209
P0C0L1	Probable L-ascorbate peroxidase 6, chloroplastic	24.701	31.07	1	4	8	17	309	33.4812	7.2251	0.958949	9	6.95187	1.04091	9	6.54978	1.03854	9	9.74496	0.956254	9	6.31071	1.05646	9	9.48675	0.9968	9	10.2432
Q6Z4T7	Os08g0175200 protein	2.01296	2.14	1	1	1	1	561	61.8806	5.13525	0.971223	1		1.02355	1		0.972068	1		1.00711	1		1.03966	1		1.03585	1
Q10CU7	Inosine-5'-monophosphate dehydrogenase	4.61633	7.32	1	3	3	3	492	51.9253	5.89697	0.931406	3	10.9563	0.981389	3	4.23112	1.01914	3	3.3202	0.999012	3	2.02065	1.10653	3	12.6268	0.992762	3	4.28019
P55857	Small ubiquitin-related modifier 1	8.66904	25	3	2	2	5	100	10.9213	5.09717	0.893917	5	5.89354	0.964012	5	2.75326	0.991627	5	3.7838	1.01625	5	4.10432	1.01114	5	23.117	1.24176	5	6.96125
Q6YW78	Os08g0382400 protein	136.351	52.35	3	15	15	79	426	46.4528	4.94482	0.988182	70	12.1281	1.02538	70	8.38645	1.06321	70	9.71098	0.935788	70	9.97519	1.06122	70	9.41018	0.924081	70	13.4836
Q75T45	Os12g0555000 protein	34.3102	52.5	1	7	7	19	160	16.8896	4.99561	0.919609	19	14.8175	0.936522	19	5.4488	1.04383	19	8.03863	1.2676	19	7.03196	0.988951	19	23.6684	0.838602	19	18.119
Q0DI98	Os05g0406000 protein (Fragment)	0	8.05	1	1	1	3	174	19.5227	7.2251	1.0949	3	0.909425	1.10909	3	5.81526	1.0213	3	0.902631	0.994144	3	6.64068	1.09139	3	9.22004	0.766281	3	8.17753
Q5Z9Q8	Os06g0714500 protein	13.2979	5.34	2	1	2	16	393	43.6678	7.79639	1.00345	1		1.05666	1		0.894316	1		0.986301	1		0.966939	1		1.14001	1
Q9AUW0	26S proteasome non-ATPase regulatory subunit 10, putative, expressed	1.70081	3.17	1	1	1	1	252	25.6219	5.07178	0.917739	1		0.96632	1		1.0255	1		0.932891	1		1.15007	1		1.08158	1
Q2R678	Expressed protein	5.35677	8.5	1	3	3	4	412	47.2798	5.45264	1.01947	4	25.6507	1.07331	4	4.42425	0.883839	4	13.5582	1.0017	4	2.56801	0.895195	4	16.7057	1.02921	4	5.73689
Q6ZFT5	Ribose-phosphate pyrophosphokinase 4	12.6749	22.46	1	5	5	7	325	36.1257	6.78564	0.957157	7	10.3284	0.994635	7	8.97683	0.99766	7	8.33564	1.03426	7	6.37456	1.07446	7	13.5434	0.949032	7	8.0517
Q7XIW5	CBL-interacting protein kinase 29	2.08441	4.51	1	1	1	1	443	48.182	8.45557	1.01378	1		1.06711	1		0.855919	1		1.50132	1		1.02441	1		0.522102	1
Q6Z6E6	Os02g0203700 protein	11.8135	30.72	1	4	4	6	166	17.4907	8.25049	0.879943	6	18.0858	0.967044	6	5.59127	0.860035	6	14.7956	0.937746	6	10.8409	1.07073	6	8.05252	1.00651	6	13.7871
Q8LJK2	Pectinesterase	3.1234	2.78	1	1	1	1	540	57.8279	6.62451	0.758564	1		0.798349	1		0.881955	1		1.38115	1		1.38007	1		0.877598	1
Q851Z0	Chemocyanin, putative, expressed	0	6.4	2	1	1	3	125	12.8214	9.45166	0.989058	3	3.19836	1.03919	3	0.199429	1.00632	3	2.76016	1.07626	3	4.49858	0.896707	3	9.1775	1.04427	3	0.923671
A0A0P0VC38	Os01g0919900 protein (Fragment)	5.3958	14.13	3	3	3	3	283	32.3273	5.92236	0.944343	3	0.22282	1.00003	3	1.18831	1.02091	3	7.5058	1.041	3	0.12002	0.965853	3	1.69802	0.991877	3	5.83328
Q0JQS5	Probable zinc metalloprotease EGY2, chloroplastic	5.22394	4.95	2	2	2	3	546	58.6535	4.729	0.914679	3	2.01362	0.980496	3	4.78924	0.941075	3	4.88862	1.2091	3	4.09317	0.797821	3	5.47275	1.003	3	11.9026
Q2QLJ8	HIPL1 protein, putative, expressed	9.50572	7.49	1	4	4	6	694	74.1614	5.49072	0.936594	6	13.4655	1.02229	6	12.6109	1.02701	6	10.061	0.975624	6	1.96875	1.13887	6	14.733	1.0046	6	6.69093
Q2QT65	Zinc finger CCCH domain-containing protein 66	5.45719	10.79	1	2	4	4	454	48.6318	8.17725	0.978914	2	17.9119	1.02971	2	0.393941	0.932101	2	1.59559	0.974267	2	9.64016	1.09582	2	0.746229	1.04041	2	5.49545
A0A0P0VPE4	Os02g0742000 protein (Fragment)	3.27955	3.86	4	1	1	1	440	46.8913	6.25244	0.939771	1		0.988255	1		0.779976	1		1.05738	1		1.19744	1		1.11862	1
Q0DXL7	Os02g0745000 protein (Fragment)	16.8692	28.03	1	6	6	8	264	29.2975	5.80811	0.936247	8	10.5857	1.00825	8	6.50608	0.970294	8	5.63461	1.04845	8	8.89953	1.0259	8	14.8954	1.00498	8	5.6698
Q2QME5	Eukaryotic translation initiation factor 2 gamma subunit, putative, expressed	35.0387	21.77	3	8	8	19	464	50.7048	8.6167	1.02533	18	6.54927	1.07382	18	7.05474	1.01041	18	8.46885	1.05654	18	8.78444	0.879167	18	8.07291	0.989684	18	6.23872
Q7XKA9	OSJNBa0064G10.22 protein	2.6393	6.01	1	1	1	4	183	19.5842	9.20264	0.959577	2	5.27962	1.00886	2	12.6272	1.01866	2	2.68126	0.952633	2	4.56561	1.03693	2	0.907429	1.07228	2	2.41956
Q0IPL3	Os12g0189300 protein	25.9491	24.09	1	6	6	15	328	34.6944	6.53662	1.01094	15	8.81046	1.06499	15	7.83663	0.985086	15	3.62632	0.998859	15	4.10878	1.00546	15	8.68306	0.987868	15	6.14632
Q94JJ0	Fructose-bisphosphate aldolase	48.2547	24.23	1	8	9	27	388	41.9677	8.6167	0.926942	17	7.36512	0.989182	17	5.41662	1.0536	17	11.6852	0.978914	17	4.25069	1.0466	17	8.49803	1.02357	17	5.15767
P35685	60S ribosomal protein L7a-1	12.3191	19.38	2	5	5	10	258	29.2855	10.3452	0.902294	10	7.65469	0.946229	10	6.90891	1.02824	10	8.24088	0.978223	10	7.67872	1.01619	10	7.82544	1.1557	10	12.5042
Q7XBA4	Cysteine protease CP1	0	4.47	1	1	1	1	358	39.0118	5.30029	0.951736	1		1.00013	1		0.930279	1		1.05049	1		1.07949	1		1.04318	1
A0A0P0X8E6	Os07g0586200 protein (Fragment)	6.52558	3.25	3	1	1	2	308	34.0499	7.66455	0.931047	2	6.25568	0.978366	2	2.97942	1.0003	2	2.77998	1.01389	2	7.7668	1.09467	2	6.14054	1.0364	2	3.34871
Q65XW5	Os05g0110100 protein	12.7186	22.14	1	3	3	8	131	13.3397	9.26123	0.921931	7	10.8832	1.04171	7	14.8709	0.911305	7	4.03467	1.00153	7	6.01117	1.18436	7	4.6084	1.00922	7	5.5228
Q7XDC8	Malate dehydrogenase, cytoplasmic	323.916	42.77	3	12	12	128	332	35.5461	6.0874	1.01397	127	10.7479	1.05071	127	8.0978	1.04606	127	11.6972	0.964715	127	8.11486	0.991528	127	14.3838	0.971488	127	13.3635
Q688M5	Chitinase 9	18.2743	4.79	1	1	2	8	334	34.3789	4.64014	1.05447	7	12.4611	1.11356	7	15.2156	1.05138	7	2.39484	0.85583	7	4.96759	0.91786	7	8.39529	0.944028	7	7.63894
Q7F4F8	Mitochondrial outer membrane protein porin 3	23.2708	12	1	2	2	10	275	29.8734	7.76709	1.0091	10	7.32569	1.02437	10	9.71157	0.998293	10	11.7366	1.00588	10	8.28046	1.01878	10	10.8268	0.970189	10	10.6268
Q10S26	Expressed protein	4.47149	4.38	1	1	1	2	251	26.5672	10.2134	0.897781	2	16.6951	0.942833	2	2.93176	0.823184	2	8.73753	1.22991	2	11.2656	0.754051	2	2.41261	1.36463	2	1.80545
Q0JBZ8	Hydroxycinnamoyltransferase 1	4.75189	7.92	2	2	2	3	442	48.4645	6.30322	0.973358	3	7.27817	1.08509	3	8.86942	0.924583	3	7.51502	1.00214	3	3.54886	0.943173	3	3.00487	0.978898	3	8.28684
Q0J8G4	Fructokinase-2	217.624	63.99	2	17	18	121	336	35.494	5.17334	1.00009	116	8.61732	1.0349	116	8.08767	0.964348	116	9.01526	1.0337	116	6.66534	1.01527	116	15.6957	0.991985	116	13.7015
Q8H3S1	Os08g0321000 protein	32.4424	29.64	1	8	8	21	415	43.6268	8.23584	0.968629	19	14.4703	1.01325	19	8.0905	1.0155	19	8.90585	0.976305	19	4.91907	1.03557	19	7.45565	1.00012	19	10.5594
Q6H5W1	Os02g0637700 protein	0	2.1	1	1	1	1	381	40.6455	6.59521	0.916765	1		0.962543	1		0.973453	1		1.06587	1		1.05062	1		1.08408	1
Q5VRG3	Proteasome subunit alpha type-4-2	26.8427	24.4	2	5	5	16	250	27.0086	6.91748	0.995443	14	10.6919	1.03284	14	9.83153	0.963061	14	15.1758	0.992782	14	14.8871	1.05338	14	11.9977	0.953433	14	18.3928
A0A0P0Y677	Os11g0707000 protein (Fragment)	1772.48	75.85	2	1	27	859	381	42.3779	5.19873	0.929717	10	5.408	0.959775	10	6.3598	0.916425	10	8.57159	1.05198	10	7.93296	1.25387	10	8.24932	0.964367	10	11.6366
P0C030	Ubiquitin-NEDD8-like protein RUB1	217.736	53.59	11	2	8	125	153	17.1192	6.06201	0.996771	6	12.351	1.02506	6	6.34441	0.937819	6	18.9534	0.997033	6	6.71006	1.04665	6	25.3851	1.05157	6	6.23772
Q8LNA9	Glycosyltransferase	8.40159	7.39	1	3	3	4	528	56.2877	5.13525	0.959815	4	9.13873	1.01798	4	7.87182	1.0183	4	1.36349	0.994903	4	3.22747	1.07194	4	5.60535	0.996742	4	2.35735
Q69WE3	NADH-ubiquinone oxidoreductase-related-like protein	4.92064	10.06	1	2	2	4	159	17.334	9.99365	1.00699	4	1.67722	1.04503	4	3.61181	0.922077	4	4.86334	1.10133	4	2.86545	0.773308	4	12.2143	1.13404	4	1.65128
Q94J22	Os01g0748900 protein	2.59981	2.35	1	1	1	1	553	61.0117	7.98682	0.946968	1		0.993827	1		1.15279	1		0.965347	1		0.979535	1		0.999051	1
B9FCM4	Os04g0626400 protein	30.2542	36.55	2	9	9	19	342	37.4495	6.94678	0.925332	19	8.55876	0.99398	19	6.43365	1.04808	19	9.62927	0.979684	19	3.64519	1.07564	19	8.61247	1.00312	19	9.39123
Q0DDJ2	Os06g0220000 protein (Fragment)	3.8644	14.13	1	3	3	6	283	28.5744	8.68994	0.997775	5	8.61954	0.981548	5	5.28606	0.994601	5	4.57179	1.02306	5	4.27786	1.0254	5	2.60578	1.01199	5	8.59153
Q5NAM3	Branched-chain amino acid aminotransferase-like	24.6963	20.18	2	7	7	19	332	35.7341	6.03662	1.00245	17	14.9969	1.00972	17	6.43917	1.00266	17	11.1863	1.05594	17	13.4058	1.03551	17	14.7326	0.95443	17	8.91991
Q6K6B3	Os02g0816200 protein	8.86242	8.13	1	2	2	2	369	40.2682	5.63037	0.951199	2	18.9122	0.997822	2	10.1487	0.840247	2	9.60233	1.13422	2	1.03606	1.00421	2	7.44159	1.10205	2	11.7797
A0A0P0XK49	Os09g0326900 protein (Fragment)	2.24665	4.88	3	2	2	2	389	42.0691	5.5415	1.06944	2	9.01797	1.12183	2	11.5896	0.950372	2	6.31315	1.02806	2	12.96	0.758863	2	50.0294	1.02743	2	12.9179
A0A0P0X8P7	Os07g0587400 protein (Fragment)	4.16206	7.95	5	2	2	3	264	29.7699	5.021	0.999141	3	0.38432	1.03664	3	7.75198	0.99467	3	6.65045	1.09742	3	0.12372	0.888373	3	0.0891959	1.05226	3	2.70183
Q8S625	Ubiquitin-fold modifier-conjugating enzyme 1	10.6164	17.3	1	3	3	4	185	20.4514	7.82568	0.930416	4	6.23828	0.962103	4	3.48532	1.02111	4	7.62216	1.02763	4	6.23546	1.09623	4	12.4624	1.08035	4	8.41406
Q53LQ0	Protein disulfide isomerase-like 1-1	144.705	53.71	2	23	23	95	512	56.8191	5.12256	0.970819	90	10.8299	1.01037	90	7.60653	1.07332	90	7.21041	0.984769	90	6.91184	0.984708	90	13.4373	0.998691	90	12.1522
Q0DTX5	Os03g0219200 protein (Fragment)	12.5694	20.99	1	3	3	7	162	16.3052	7.35693	0.898532	7	8.21368	0.956862	7	4.01453	0.931075	7	7.20899	1.0398	7	6.52394	1.12127	7	12.5423	1.06964	7	5.24738
Q8LRI2	Os01g0208400 protein	1.63377	4.06	1	2	2	2	616	66.5971	5.12256	1.08227	2	1.18062	1.13474	2	19.3224	0.854825	2	1.22671	0.9359	2	18.9027	1.12293	2	1.1269	0.906108	2	7.12873
A0A0P0VL93	Os02g0599151 protein (Fragment)	0	1.63	2	1	1	1	735	79.6637	4.91943	0.98205	1		1.02963	1		1.04747	1		1.05897	1		0.990118	1		0.921326	1
Q5VNV1	Glycine cleavage T protein-like	2.83019	3.99	1	1	1	1	401	44.1235	5.79541	0.972422	1		1.01927	1		0.962787	1		1.05004	1		1.00274	1		1.03481	1
Q94E74	Os01g0511100 protein	16.6677	16.17	1	2	2	6	167	17.9104	7.45947	0.958882	6	12.5864	1.03454	6	2.88565	1.10233	6	3.91428	0.906573	6	1.88285	1.00652	6	5.18933	1.02813	6	9.17772
Q6K929	Os02g0496900 protein	5.55577	18.28	1	1	1	1	93	9.65917	9.40771	0.950117	1		0.995629	1		1.00471	1		1.02622	1		1.17012	1		0.913001	1
Q9ARP1	Os01g0144100 protein	88.2929	57.07	1	9	9	41	198	20.5615	7.28369	0.946157	39	11.4864	0.979231	39	9.21595	1.03055	39	12.9879	0.961259	39	9.14271	1.10919	39	10.5544	0.985117	39	11.6739
A0A0P0XA87	Os07g0673500 protein	24.4933	15.75	6	3	3	12	254	28.8584	10.3159	1.00062	12	7.73697	0.997305	12	7.90866	1.06409	12	9.14179	0.972482	12	10.2781	1.0342	12	15.1992	1.07029	12	12.3946
Q8W0C5	4-hydroxy-4-methyl-2-oxoglutarate aldolase	10.2759	24.4	1	1	4	8	168	18.0533	5.5542	0.991143	2	0.657041	1.03836	2	1.2321	0.825893	2	1.52293	1.02492	2	1.13853	1.25124	2	0.861979	0.944233	2	6.19625
Q2R3E0	Alpha-mannosidase	110.219	25.29	4	22	22	75	1020	114.086	6.30322	0.963227	73	7.25801	1.01667	73	8.38473	1.08153	73	12.3544	0.956441	73	7.97744	1.01507	73	13.6926	0.965848	73	13.7833
Q5ZBR8	Os01g0795000 protein	2.2567	1.49	1	1	1	1	736	78.6061	6.771	0.838974	1		0.878775	1		0.927328	1		1.08912	1		1.11129	1		1.22962	1
P0C494	30S ribosomal protein S8, chloroplastic	4.02054	16.18	1	2	2	4	136	15.6006	10.9751	0.896652	4	9.98212	0.968315	4	9.16702	0.928254	4	6.32649	1.22394	4	12.1551	1.09603	4	8.38308	0.967783	4	2.47639
B7F7B9	Probable sucrose-phosphate synthase 2	1.6063	1.04	2	1	1	1	963	107.918	7.37158	0.979122	1		1.02533	1		1.03264	1		0.970267	1		1.09333	1		0.951968	1
Q84RV9	Os07g0595700 protein	2.40257	4.48	1	1	1	1	223	23.3585	4.61475	1.00804	1		1.05548	1		0.998806	1		1.06921	1		0.915917	1		0.974442	1
Q65XA1	Os05g0116000 protein	49.8321	37.33	2	10	10	32	359	38.1706	6.16357	0.966888	32	8.86093	1.0016	32	6.81125	1.06387	32	8.70292	0.912718	32	8.41325	1.06794	32	12.1298	0.990372	32	8.23003
Q7F1H3	Blue copper-binding protein-like	14.4262	29.78	2	5	5	16	178	19.1984	8.5874	1.01682	15	14.8884	1.04616	15	2.6983	1.03957	15	6.65652	1.03022	15	10.1628	1.00756	15	18.7234	0.947028	15	12.2429
Q943E9	17.9 kDa heat shock protein 2	2.32557	4.82	1	1	1	1	166	17.8811	5.08447	0.912981	1		0.955799	1		0.988241	1		0.952646	1		1.07609	1		1.18482	1
Q2R0W7	Os11g0629500 protein	2.29907	2.7	1	1	1	1	296	31.4801	5.37646	1.01028	1		1.0573	1		0.99705	1		0.969815	1		1.07642	1		0.938079	1
Q5VP52	Os06g0145800 protein	18.9001	18.38	1	3	3	8	272	30.1424	9.37842	1.03327	8	11.7915	1.05996	8	5.1532	1.01071	8	4.6226	0.990151	8	5.9759	0.972056	8	8.00249	0.904927	8	6.36401
P42211	Aspartic proteinase	58.0261	18.35	1	7	7	32	496	54.0551	6.15088	0.951809	31	13.241	0.953431	31	8.80792	1.07518	31	12.5316	1.00238	31	6.21078	1.00685	31	8.92102	1.01359	31	13.7989
Q5JK78	Os01g0550100 protein	12.6742	10.13	1	4	4	8	474	53.1318	6.16357	1.02783	7	1.90731	1.07544	7	8.90994	1.06049	7	5.89775	0.950665	7	7.85158	0.977385	7	9.49246	0.958105	7	5.59928
Q6YX88	Os09g0110400 protein	0	4.85	1	1	1	1	330	36.4373	4.88135	0.919243	1		0.96182	1		0.909937	1		1.0047	1		1.13433	1		1.14508	1
Q10N28	Os03g0284600 protein	10.2596	11.95	2	3	3	6	251	26.7688	8.29443	1.00068	6	7.94087	1.02506	6	9.08255	0.87052	6	10.6824	1.0839	6	5.63845	1.05803	6	16.0411	1.01586	6	10.8253
Q339Q0	Large secreted protein, putative, expressed	1.86938	1.76	1	1	1	1	851	94.0156	5.5415	0.979955	1		1.02523	1		1.08377	1		0.952429	1		1.10631	1		0.903463	1
A0A0P0VUV1	Purple acid phosphatase	4.16156	6.61	3	1	3	4	484	54.3032	6.37939	0.932292	1		0.975144	1		1.05366	1		0.981242	1		1.24185	1		0.886738	1
Q84VF0	Latex-abundant protein-like protein	26.6413	15.48	1	2	5	15	420	45.991	6.48096	1.03485	4	17.841	1.06304	4	4.70529	0.897208	4	10.1582	0.994843	4	2.53771	1.08801	4	5.29061	1.04651	4	4.99185
Q9AWU6	Os01g0125800 protein	4.15912	3.93	1	2	2	3	610	66.2413	6.91748	0.993679	3	3.78756	1.0661	3	5.83013	1.28365	3	16.8919	0.932267	3	6.85308	0.902013	3	8.91944	0.987935	3	4.68423
Q84MP1	Os03g0743800 protein	0	0.37	1	1	1	1	2144	242.401	6.18896	0.976987	1		1.02174	1		0.995196	1		0.967629	1		1.0508	1		1.04133	1
Q6F321	Proteasome subunit alpha type	24.3349	16.87	1	2	4	20	249	27.2028	6.0874	0.97396	3	6.14029	1.0185	3	6.42665	1.02416	3	8.06994	1.02345	3	6.21284	0.98219	3	5.1845	1.04658	3	3.62082
Q6AV23	Os03g0619400 protein	16.8297	22.29	2	7	7	10	525	57.1928	5.8208	0.970772	10	17.9091	1.02963	10	8.69375	1.02824	10	5.09786	0.922604	10	10.1924	1.0513	10	15.376	0.971724	10	8.96201
Q945X3	Glutathione S-transferase, putative, expressed	7.64484	18.87	1	2	2	5	212	23.6194	6.78564	1.04692	3	5.52436	1.05315	3	10.9136	1.03307	3	6.89723	0.941804	3	4.29692	1.075	3	6.80833	0.911816	3	2.82429
Q5Z645	Os06g0567200 protein	2.1973	2.24	1	1	1	1	581	62.9386	7.63525	0.948911	1		0.992113	1		0.824102	1		1.07965	1		1.13772	1		1.08569	1
Q10PW9	Os03g0218400 protein	2.30891	3.3	1	1	1	1	515	56.7379	8.99756	0.997258	1		1.04262	1		1.02856	1		0.897442	1		0.928632	1		1.15114	1
Q53WK4	Nucleosome assembly protein 1;2	17.1633	27.75	1	8	8	15	364	41.658	4.4624	1.00263	14	9.52317	1.00099	14	10.325	1.01572	14	5.07169	1.00538	14	3.83262	1.0195	14	14.5188	0.983338	14	5.35534
Q2QX93	Os12g0165000 protein	0	1.6	1	1	1	1	752	81.8851	7.31299	1.02585	1		1.07238	1		1.03198	1		0.980312	1		0.972291	1		0.949595	1
P0C540	Actin-7	158.699	60.64	3	7	18	92	376	41.5878	5.38916	1.03357	25	7.94027	1.09921	25	7.44609	1.05113	25	8.55926	0.934715	25	7.51975	0.999745	25	11.37	0.962342	25	9.64772
A0A0P0WMY2	Os05g0445500 protein (Fragment)	29.402	39.57	2	3	3	17	139	14.4192	4.27197	0.901667	17	12.8964	0.910039	17	8.11933	1.01828	17	8.19558	0.990849	17	6.04618	0.840604	17	14.3752	1.4023	17	14.8319
Q0IMD7	Purple acid phosphatase (Fragment)	8.60538	7.7	6	3	5	6	610	68.7596	6.96143	0.928938	3	1.45551	0.970949	3	0.614564	0.994015	3	4.81606	1.00665	3	3.10793	1.08167	3	0.0242494	1.03167	3	5.31844
Q5QLC2	Homoserine dehydrogenase-like	1.67276	6.42	1	1	1	1	187	20.6464	6.72705	1.023	1		1.06917	1		1.0578	1		0.968076	1		0.989509	1		0.92603	1
Q7X885	Gibberellin stimulated transcript related protein 2	2.67642	23.81	1	2	2	5	105	11.1203	8.36768	1.08613	5	5.85535	1.11559	5	8.42949	0.992301	5	10.173	1.02669	5	3.6037	0.800016	5	10.4577	0.872137	5	5.07489
Q2R3L3	BRASSINOSTEROID INSENSITIVE 1-associated receptor kinase 1, putative, expressed	4.08381	10	2	2	2	4	250	26.2288	5.47803	0.915425	4	6.74619	0.993027	4	4.63322	0.859883	4	0.741563	1.23196	4	3.12726	1.30325	4	6.07449	0.752993	4	4.79689
A0A0P0VS07	Os02g0831100 protein (Fragment)	2.12873	3.6	2	1	1	1	389	43.6049	4.81787	0.989468	1		1.03393	1		0.952162	1		1.12073	1		0.921641	1		1.00596	1
Q6EP22	Cell division inhibitor-like	11.1333	18.38	1	4	4	12	359	38.7882	9.15869	0.981596	7	6.09175	1.0257	7	1.45364	1.02162	7	4.11712	1.00505	7	1.26972	0.959289	7	11.3654	1.07789	7	14.8085
A0A0N7KH54	Os03g0311300 protein	22.6475	26.8	1	5	5	12	306	32.1475	5.41455	1.08351	11	21.8791	1.02911	11	8.56713	0.98619	11	7.21488	0.966511	11	11.135	1.05984	11	13.4384	0.832371	11	9.60424
Q852M2	Probable aldehyde oxidase 3	8.49199	5.6	3	1	6	10	1356	145.245	6.49365	0.93636	1		0.978215	1		1.13066	1		0.957347	1		0.892755	1		1.14078	1
Q2QND8	Os12g0569300 protein	97.2341	23.18	1	4	4	43	233	23.415	8.01611	0.94595	43	9.36706	1.03424	43	8.13406	1.15596	43	12.5128	0.848452	43	11.1515	1.12788	43	15.2388	0.937331	43	6.61069
Q0J4P2	Heat shock protein 81-1	144.456	36.48	4	5	23	76	699	80.1438	5.07178	0.943334	13	11.2858	0.989489	13	4.22682	1.09442	13	4.47738	0.968469	13	8.25913	0.891302	13	7.32399	1.08427	13	13.2959
A0A0P0VDX9	Os02g0115600 protein (Fragment)	0	2.48	2	1	1	1	484	53.896	4.66553	0.964212	1		1.00703	1		1.08769	1		0.996606	1		0.899157	1		1.07563	1
P17070	Proliferating cell nuclear antigen	16.11	19.01	1	4	4	7	263	29.2525	4.75439	0.984829	7	5.98572	1.03707	7	6.99484	1.07962	7	7.49093	0.98656	7	6.53784	0.989454	7	4.69391	1.01383	7	4.70757
Q8H8D6	Glutathione S-transferase, N-terminal domain containing protein, expressed	95.245	35.42	1	11	12	47	319	35.6826	7.57666	0.97188	41	6.89322	1.037	41	9.14325	1.01037	41	9.95075	0.985072	41	8.91039	1.03509	41	14.4247	0.965065	41	13.4856
Q6H6D2	Porphobilinogen deaminase, chloroplastic	50.5529	27.93	2	9	9	27	358	38.3727	7.38623	0.962396	27	10.5598	1.02411	27	8.23652	0.932032	27	7.42196	1.04086	27	8.26986	1.14143	27	19.8397	0.938825	27	10.3448
Q0DJ99	Coatomer subunit delta-2	17.1124	18.16	4	2	7	11	523	57.4664	5.85889	1.03699	3	18.9296	1.08252	3	0.816049	0.86608	3	0.227819	1.01965	3	2.97691	0.956397	3	3.41451	1.09868	3	6.35551
Q5TKP8	Probable cytokinin riboside 5'-monophosphate phosphoribohydrolase LOGL7	3.31413	6.73	1	1	1	1	223	23.823	5.17334	1.01948	1		1.06419	1		0.987001	1		0.927488	1		0.966948	1		1.0799	1
Q2QMK8	Os12g0600400 protein	2.12926	11.97	1	3	3	4	309	34.0389	6.30322	0.898824	3	8.29861	0.973616	3	3.35583	1.04261	3	9.73194	1.06869	3	3.0831	1.05981	3	4.14597	1.07902	3	10.2455
Q33AZ5	Aldose 1-epimerase	4.18299	12.43	1	4	4	4	362	39.3916	5.88428	0.96076	4	10.0201	0.974387	4	4.21389	1.01279	4	2.08344	0.855901	4	3.94733	1.27245	4	7.17146	1.02931	4	6.57274
Q109P7	Os10g0413500 protein	2.61838	5.19	1	1	1	1	308	33.5996	6.52197	0.973555	1		1.01541	1		1.09884	1		0.989289	1		0.90818	1		1.04418	1
Q6ZLN7	Os07g0245200 protein	2.48145	2.47	1	1	1	1	446	48.3031	6.03662	0.936021	1		0.976215	1		1.03596	1		1.0124	1		1.0494	1		1.04174	1
Q94H99	Os03g0761000 protein	2.65816	17.36	1	2	2	3	144	15.0284	10.814	0.923277	3	8.26104	1.00034	3	5.66205	1.08026	3	8.96561	1.00083	3	11.5861	0.98091	3	10.3948	0.94032	3	3.74128
Q94E75	Probable sucrose-phosphatase 1	2.43169	4.02	1	1	2	2	423	47.0347	6.06201	0.886984	1		0.924793	1		1.15547	1		1.00001	1		0.982188	1		1.0958	1
Q5Z9P6	Os06g0715500 protein	2.21086	10.12	1	1	1	2	257	27.3881	4.83057	1.0475	2	0.0352795	1.09199	2	7.80252	1.20803	2	11.5335	0.833823	2	32.7266	0.894646	2	17.1084	0.912435	2	12.314
Q337B2	Os10g0518800 protein	0	1.48	1	1	1	1	741	81.9862	6.46826	0.968949	1		1.00999	1		0.861931	1		0.97535	1		1.19536	1		1.06864	1
Q69TW4	Os06g0211300 protein	8.23889	14.75	1	2	2	5	122	13.256	9.30518	1.0382	5	3.06161	1.04637	5	4.31383	1.05483	5	9.95846	0.915897	5	5.00455	1.00936	5	8.7282	0.963053	5	6.38472
Q9LSU3	Proteasome subunit alpha type-6	40.4912	40.65	1	9	9	23	246	27.5561	6.65381	0.94366	18	3.67452	1.00188	18	6.40919	1.01297	18	7.93712	1.03691	18	8.08955	1.03002	18	11.2352	1.04538	18	8.67519
A0A0P0XMX9	Os09g0453800 protein	31.4124	30.2	2	10	10	14	447	48.6639	7.07861	0.969067	14	6.9442	1.03255	14	10.3244	0.964976	14	8.79463	1.07378	14	9.35766	1.07227	14	10.3749	0.944229	14	6.18465
A0A0P0Y0U8	Os11g0240600 protein (Fragment)	2.7018	3.28	2	1	1	1	335	35.7933	7.26904	0.90823	1		0.94634	1		1.09791	1		0.942084	1		0.959755	1		1.19859	1
Q8LJ88	Os01g0799900 protein	25.024	17.03	1	3	6	13	417	45.8565	5.8208	0.935284	3	4.47133	0.995323	3	1.43769	1.00726	3	11.0362	0.97046	3	6.18474	1.10179	3	3.0712	1.10823	3	0.394576
Q0J9U9	OSJNBa0089N06.22 protein	2.14086	2.6	1	1	1	1	346	37.5568	5.10986	0.957567	1		0.997671	1		1.16376	1		0.947021	1		0.973553	1		0.998027	1
Q6MWE2	B1358B12.15 protein	49.9026	26.83	4	5	5	23	287	30.7832	7.56201	1.01667	23	17.0391	1.05999	23	10.1281	1.11731	23	10.2859	0.833446	23	18.1368	1.08848	23	12.6809	0.937788	23	10.8804
Q2QNG7	ATP-citrate synthase alpha chain protein 3	31.8308	17.97	4	6	6	15	423	46.765	5.57959	1.0473	15	13.4862	1.03563	15	8.55613	1.01439	15	7.23911	0.98654	15	6.10575	0.954114	15	12.8396	1.01091	15	10.7019
Q2R2Z0	Glutamyl-tRNA(Gln) amidotransferase subunit B, chloroplastic/mitochondrial	14.5681	11.03	2	6	6	8	544	60.0589	6.31592	0.991487	8	4.85718	1.00677	8	3.47861	0.909069	8	11.5847	1.09627	8	9.23509	1.10245	8	3.64356	0.966949	8	8.47039
Q8GTK4	Os07g0141400 protein	577.779	53.94	1	11	11	381	254	26.9227	8.49951	0.967831	273	15.4806	1.02482	273	9.49813	1.00746	273	10.4339	1.02444	272	9.27411	0.97786	273	15.7065	0.983112	273	13.808
Q5U1P8	Peroxidase	0	5.42	1	1	1	1	332	35.8068	5.49072	0.898957	1		0.935834	1		1.13438	1		0.964669	1		1.09587	1		1.0301	1
A0A0P0VQK2	Os02g0790500 protein (Fragment)	1.72031	6.89	1	2	3	4	508	56.8799	7.06396	1.07349	2	25.7607	1.11747	2	8.1778	0.877124	2	12.5585	1.09677	2	15.3224	0.847168	2	37.1008	0.942876	2	18.4376
Q7XAK7	Os07g0106200 protein	5.39173	8.82	2	1	2	2	374	41.5768	8.85107	0.989895	1		1.03045	1		1.2262	1		0.956173	1		0.888021	1		0.926167	1
Q6Z8N7	Os08g0512500 protein	10.7005	15.29	1	2	2	4	242	25.8801	7.23975	0.982495	3	8.99251	1.03148	3	1.29648	1.00823	3	0.0174776	0.988323	3	2.11295	1.13469	3	9.54922	0.82803	3	8.84436
A0A0P0UZH3	Os01g0172400 protein (Fragment)	76.5941	28.17	6	12	16	45	749	85.1457	6.25244	1.01433	32	9.75499	1.0632	32	6.0895	1.04642	32	6.7861	0.992351	32	7.25216	0.930575	32	15.5326	1.01063	32	9.72127
Q5SMX7	Translation machinery-associated protein 22	8.38033	15.08	1	2	2	3	199	21.277	6.7124	1.05767	3	0.141714	1.07152	3	3.9523	0.936603	3	8.92799	1.07689	3	1.33589	0.83885	3	1.37147	1.04446	3	1.40434
Q0DL85	CLE family OsCLE502 protein	2.35856	3.59	1	1	1	1	195	20.1937	5.51611	1.17157	1		1.21891	1		1.19605	1		0.830497	1		0.770969	1		0.804581	1
Q84VC9	OSJNBb0004G23.6 protein	6.33109	10.36	1	2	2	3	251	28.719	5.87158	0.887802	3	33.3903	0.99094	3	10.4576	1.05443	3	7.26002	0.808101	3	7.13005	1.08176	3	0.926382	0.963157	3	16.0061
Q852M0	Glutamate dehydrogenase 1, mitochondrial	160.223	36.5	2	10	12	71	411	44.3137	6.60986	1.01269	65	10.781	1.00857	65	10.9939	1.06396	65	7.13599	0.955019	65	8.2434	0.968397	65	11.8764	0.978762	65	11.5032
P93844	Phospholipase D alpha 2	20.4383	8.69	2	2	6	13	817	91.2612	7.03467	0.989925	2	4.71749	1.0297	2	9.32219	0.974669	2	13.0364	1.07538	2	13.8738	0.881212	2	29.3544	1.04628	2	4.22489
C7JA46	Os12g0641400 protein	13.1288	10	2	1	1	3	170	16.8137	10.7407	0.946555	3	3.47007	0.979372	3	0.780986	0.855546	3	4.81071	1.0052	3	2.62685	1.10723	3	1.33694	1.15439	3	11.2132
Q10P12	V-type proton ATPase subunit a	6.43376	4.39	1	3	3	6	820	92.3132	6.22705	0.917721	6	25.6056	0.963308	6	4.587	1.079	6	7.59615	0.990324	6	2.03682	1.05659	6	9.55425	1.00433	6	7.38872
A0A0P0XHI7	Os08g0468100 protein (Fragment)	0	1.41	2	1	1	1	708	78.6985	6.63916	0.965661	1		1.00419	1		0.934337	1		1.02075	1		1.00506	1		1.12168	1
Q338G4	Expressed protein	3.58121	15.25	1	1	1	1	118	13.0022	7.50342	0.896375	1		0.932138	1		0.749604	1		1.12932	1		1.0269	1		1.33578	1
Q5SN38	Os01g0663800 protein	7.94338	4.94	2	2	3	3	851	89.8371	5.10986	1.00107	2	1.22121	1.0409	2	12.8694	1.10135	2	1.549	1.01589	2	14.7372	0.93242	2	7.82969	0.919279	2	5.34403
Q10L32	Peptide methionine sulfoxide reductase B5	12.4561	36.76	1	5	5	7	136	14.663	7.23975	0.956158	6	2.75654	0.972432	6	5.80572	1.07035	6	7.02438	0.940025	6	8.40789	1.101	6	4.80393	1.01121	6	12.8009
Q2QME7	Homocysteine S-methyltransferase 3, putative, expressed	2.07179	3.95	2	1	1	1	304	32.4972	5.19873	0.964286	1		1.00225	1		0.93288	1		1.00216	1		1.12045	1		1.04254	1
Q5VND6	Nucleosome assembly protein 1;1	38.6201	25.66	1	8	8	19	378	42.6116	4.4751	0.992719	19	9.31639	1.02034	19	6.76086	1.01093	19	8.55517	1.00463	19	7.67064	1.04034	19	5.67972	0.983104	19	12.0388
Q6YXT5	Os08g0114300 protein	127.41	35.99	1	15	15	67	589	63.5611	6.82959	0.9706	62	15.6969	1.05125	62	6.94765	1.0618	62	8.00205	0.961593	62	7.48788	1.02006	62	16.9815	0.947455	62	11.2571
Q5N7B3	Laccase LAC5-4-like protein	2.08416	3.29	2	1	1	2	516	57.2756	11.2095	0.925284	2	9.83635	0.961061	2	9.71243	1.16376	2	7.04458	0.939135	2	1.09921	1.17583	2	8.64081	0.88976	2	0.736131
Q7XHZ2	Os07g0447800 protein	2.32129	4.97	1	3	3	3	543	58.4392	6.06201	1.03704	3	9.3192	1.07559	3	0.591822	0.993944	3	12.5318	0.958192	3	9.74143	1.03349	3	6.51547	0.952062	3	1.82752
Q5VMN4	Proteasome subunit beta type	32.0546	34.66	1	8	8	25	277	29.7656	5.85889	0.98204	20	8.59785	0.978721	20	8.78385	1.00951	20	6.85546	1.00192	20	5.64262	0.989407	20	6.06439	1.0675	20	9.14825
A0A0P0XP65	Os09g0462200 protein (Fragment)	3.72745	2.68	1	1	1	2	336	35.8447	5.23682	0.964674	2	0.0850563	1.00188	2	2.26187	0.925813	2	1.95061	1.01877	2	0.827637	1.11458	2	0.765727	1.03615	2	4.21498
Q6EPN6	2-C-methyl-D-erythritol 2,4-cyclodiphosphate synthase, chloroplastic	45.3755	29.28	2	5	5	21	222	23.5094	7.98682	0.974931	21	8.71915	1.04324	21	6.84451	1.02953	21	5.6246	1.01895	21	3.95005	1.0518	21	9.8301	0.976401	21	13.0929
Q6K9C2	Os02g0610700 protein	1.85729	17.31	1	2	2	2	156	16.5676	10.4624	0.991749	2	3.10756	1.02981	2	4.67328	1.1286	2	8.65139	0.982427	2	1.39884	1.01778	2	23.5259	0.868122	2	8.00032
B7FAA5	Os04g0480100 protein	3.44293	10.53	1	3	3	6	532	57.4485	8.88037	1.04965	5	27.4815	1.05416	5	6.5827	0.953485	5	5.19371	0.982828	5	6.51316	1.02731	5	21.1662	0.909868	5	5.87377
Q851Z1	Expressed protein	5.58191	12.15	1	3	3	4	214	24.0057	5.14795	0.976087	4	7.56133	1.07906	4	2.50508	1.03851	4	2.58485	0.953625	4	2.38319	1.05806	4	2.09049	0.9788	4	11.893
Q0DH82	Os05g0486100 protein	2.43897	1.86	1	1	1	1	969	104.029	6.91748	1.03961	1		1.07895	1		0.982009	1		0.93798	1		0.957714	1		1.04424	1
A0A0P0XHZ6	Os08g0505550 protein	2.2333	9.94	1	1	1	1	171	18.6064	8.89502	0.936782	1		0.972057	1		1.01196	1		1.04287	1		1.09642	1		0.994562	1
Q8LQ70	Os01g0742300 protein	12.7786	11.39	1	3	3	5	316	31.9994	7.02002	0.961102	5	6.99333	1.03995	5	6.73883	0.866879	5	34.8812	0.954366	5	6.57993	1.23046	5	41.2372	1.0166	5	4.63316
Q2QMK3	Os12g0601200 protein	2.74637	5.75	2	1	1	4	226	25.0786	8.32373	0.975387	2	6.38365	1.01211	2	0.534204	0.996036	2	6.96178	0.911174	2	6.19622	1.02023	2	2.84928	1.14178	2	3.71326
A0A0P0V0Y5	Os01g0276800 protein (Fragment)	4.45552	5.03	3	2	2	2	358	40.9021	4.65283	0.874466	2	3.4527	0.907238	2	5.6453	1.02393	2	0.441033	1.06369	2	4.26681	1.06701	2	4.30868	1.12071	2	6.20411
Q6H443	Os09g0279500 protein	62.9232	46.94	2	10	10	38	245	26.6646	8.41162	0.954305	36	9.91082	1.00212	36	11.9031	0.94944	36	7.48988	1.05775	36	7.9615	1.10193	36	8.98849	0.929813	36	16.3584
Q5JMS4	Peroxidase	143.918	28.12	1	6	9	66	377	39.6134	7.63525	0.940327	30	16.523	0.96174	30	8.63618	1.26839	30	13.8886	0.932687	30	9.57473	0.877514	30	13.407	1.03576	30	9.99182
A0A0P0VQS0	Os02g0799300 protein (Fragment)	2.27775	4.08	2	1	1	2	417	46.3456	6.99072	0.993865	2	4.23962	1.03073	2	3.74676	1.02202	2	2.29321	1.01399	2	0.653039	0.994842	2	9.29516	0.979922	2	2.2079
Q5ZCC5	Probable glucuronosyltransferase Os01g0157700	0	3.28	1	1	1	1	549	61.2408	4.81787	0.942833	1		0.977796	1		1.00981	1		0.980095	1		0.976899	1		1.16467	1
Q8GVH2	Os07g0638100 protein	52.4223	21.09	1	9	9	22	659	71.3014	5.74463	0.995133	22	3.89406	1.02813	22	7.19891	0.956257	22	5.99358	1.02651	22	10.2688	1.04217	22	7.34107	0.977302	22	5.52849
Q6ZDS0	Os08g0485900 protein	19.2004	21.3	1	5	5	19	324	34.8167	6.96143	0.974055	19	15.9833	1.02841	19	11.1582	0.868063	19	5.93616	1.07697	19	8.37482	1.19446	19	11.224	0.895301	19	6.78502
A0A0P0WM49	Os05g0399300 protein (Fragment)	7.08545	12.12	2	1	2	6	231	24.6387	6.7417	0.977353	5	1.67352	1.01346	5	5.09405	0.994126	5	6.6415	1.04091	5	6.84592	1.15654	5	6.95142	0.912255	5	10.3608
Q6ZGM0	Os02g0117100 protein	15.5162	19.36	1	6	6	12	377	41.8653	7.03467	1.0117	12	9.08885	0.9932	12	7.31657	1.01207	12	14.5212	0.996712	12	14.5419	1.00562	12	9.05683	0.972961	12	11.8252
A0A0P0Y344	Os11g0546000 protein	5.79623	4.64	1	2	2	2	604	68.0595	7.82568	1.00317	2	9.0189	1.04007	2	10.7418	0.939074	2	5.97739	1.1185	2	5.10106	0.929552	2	6.29562	0.980335	2	17.5907
A0A0P0WEF1	Os04g0599900 protein (Fragment)	2.04942	2.44	2	1	1	1	450	46.7743	4.729	1.0251	1		1.06274	1		1.04097	1		0.945881	1		1.00241	1		0.963284	1
Q6K7A3	Os02g0469600 protein	9.69102	6.43	1	2	2	8	373	40.5659	6.46826	0.964037	8	3.1819	0.997583	8	6.06585	0.873592	8	15.6954	1.01441	8	4.10752	1.22813	8	28.8988	0.943546	8	21.9627
A0A0P0VLT9	Os02g0625500 protein (Fragment)	165.444	56.92	3	13	13	74	325	35.372	5.32568	1.00538	73	9.40225	1.03368	73	8.59714	0.984264	73	9.18532	1.05564	73	7.22589	0.994714	73	18.8806	0.969149	73	8.40772
Q8S5V0	Fasciclin-like arabinogalactan protein 8, putative, expressed	2.52027	2.74	1	1	1	2	401	41.9337	6.0874	0.873686	2	14.6526	0.90546	2	2.4308	0.934305	2	19.3803	1.02986	2	4.20566	1.27402	2	13.5892	1.05291	2	10.783
Q7F1U0	Peroxidase	143.857	49.21	3	6	9	57	317	32.8691	6.18896	0.946519	28	14.6034	0.992354	28	6.98807	1.09215	28	8.21576	0.948478	28	7.98534	0.982648	28	9.826	1.10502	28	8.8566
Q10LR5	Fumarate hydratase 1, mitochondrial, putative, expressed	50.8553	22.31	1	11	11	29	502	53.6486	7.37158	0.941626	26	7.84791	0.993697	26	10.3252	1.07732	26	8.37477	0.996736	26	8.77252	1.07326	26	12.1708	1.00698	26	8.19666
Q0IT77	Os11g0297300 protein	14.1781	2.95	1	1	3	11	779	83.6085	8.67529	0.957195	8	6.5321	1.01481	8	19.8982	1.0966	8	2.07664	0.951254	8	9.30549	1.0893	8	8.94638	0.913657	8	7.87403
Q8HCQ3	NADH dehydrogenase subunit 7	4.56019	7.87	1	3	3	6	394	44.2239	7.04932	0.976971	6	4.03119	1.01922	6	2.0765	0.99903	6	8.89886	1.0706	6	2.95078	0.876778	6	5.02332	1.06308	6	10.5004
B9G693	Os10g0477800 protein	0	1.56	1	1	1	1	962	107.244	5.2876	1.10275	1		1.14258	1		1.1767	1		0.895326	1		0.859957	1		0.829819	1
Q10LT8	Os03g0335300 protein	5.71949	6.05	5	3	3	3	628	69.9365	5.65576	0.978776	3	0.146572	1.01403	3	4.47142	0.920306	3	3.5163	0.981923	3	4.75562	1.10879	3	2.14461	1.10457	3	1.51092
Q6AUN4	Os05g0569200 protein	2.39993	20.51	1	3	3	4	156	17.1982	10.1694	0.931338	4	20.5149	0.984256	4	2.96468	0.972651	4	6.00558	1.00548	4	12.6156	0.831711	4	4.40229	1.16826	4	13.2071
A0A0P0Y4I6	Os11g0629100 protein	2.42258	4.86	1	1	1	1	370	40.4354	8.01611	0.963555	1		0.998124	1		0.983282	1		1.091	1		1.18072	1		0.836727	1
A0A0P0UY78	Os01g0147800 protein (Fragment)	0	1.91	1	1	1	1	470	52.6054	8.6167	0.968497	1		1.00321	1		1.05018	1		0.968977	1		1.1411	1		0.927083	1
Q69LE7	Probable polyribonucleotide nucleotidyltransferase 1, chloroplastic	22.9063	13.08	1	8	8	13	902	97.3391	5.90967	1.02806	13	12.8765	1.05396	13	10.7521	1.01681	13	7.06851	1.02926	13	9.00273	0.926802	13	11.5114	0.877873	13	12.382
Q8GRZ3	Os07g0162600 protein	3.05041	4.48	1	1	1	1	335	35.5968	5.13525	1.05042	1		1.08783	1		1.03491	1		1.02311	1		0.932463	1		0.891204	1
Q75IS1	Peroxidase	52.6054	32.03	2	8	10	27	359	37.7748	5.85889	0.978223	22	18.5715	1.0021	22	4.21009	1.07201	22	10.267	0.968428	22	11.5495	1.11062	22	19.2026	0.882142	22	11.5707
Q7XPR2	Aminomethyltransferase	248.958	60.78	2	20	20	162	408	43.9405	8.30908	1.00817	152	9.99493	1.0417	152	6.99376	0.953797	152	10.6245	1.07574	152	8.80766	1.02879	152	14.4354	0.915737	152	10.3052
Q0ILB9	Glycerol kinase-like protein	22.3749	10.96	1	6	6	11	529	57.142	6.11279	1.00372	11	5.38533	1.06539	11	5.98562	1.04954	11	6.5154	0.967634	11	7.67319	0.913561	11	7.95125	0.999283	11	5.32574
Q0JFH7	Os04g0102700 protein	3.21519	2.3	1	1	1	1	608	66.5049	6.65381	0.927658	1		0.960299	1		1.05991	1		0.916497	1		1.05815	1		1.14339	1
Q0DJU1	Eukaryotic translation initiation factor 3 subunit L	2.56615	3.4	2	2	2	3	529	61.2896	6.65381	0.990533	2	20.691	1.02535	2	6.62663	1.01131	2	5.85578	0.938986	2	5.74631	1.00911	2	19.3211	1.05568	2	4.33878
Q0D8F6	Os07g0163500 protein (Fragment)	2.17528	5.33	1	1	1	1	319	36.0016	5.47803	1.02038	1		1.05618	1		1.09831	1		1.15285	1		0.723085	1		0.933137	1
Q6Z050	Polyadenylate-binding protein	15.591	10.61	3	4	6	10	660	71.5129	7.69385	0.999511	4	3.76635	1.02625	4	8.34024	1.03752	4	6.6384	0.909934	4	2.45985	1.13238	4	4.38209	0.928992	4	4.40646
Q67WN5	Inorganic diphosphatase, H+-translocating, vacuolar membrane	58.4835	13.81	6	4	11	36	782	81.7103	5.41455	0.930998	9	9.15817	0.963836	9	4.96745	0.975339	9	13.3337	1.1831	9	14.2405	0.972562	9	21.5575	1.14206	9	18.1622
Q7XPK1	Zinc finger CCCH domain-containing protein 31	6.51653	4.53	1	1	1	2	309	31.7675	9.36377	1.01429	2	13.0122	1.04934	2	7.70073	0.959009	2	4.66236	1.08694	2	0.682943	0.890295	2	22.3925	1.00549	2	8.32701
Q7F280	Isocitrate dehydrogenase [NADP]	79.7238	54.85	4	19	19	68	412	46.0135	6.80029	0.992925	61	9.87255	1.02086	61	5.54814	0.979614	61	7.29208	1.10762	61	9.80032	0.834592	61	16.2973	1.04771	61	13.5586
Q851Y1	Ankyrin repeat domain protein 2, putative, expressed	78.8827	32.86	1	8	8	29	350	37.2111	4.70361	0.987243	26	8.04717	1.01127	26	10.3086	1.00505	26	9.56235	0.999229	26	7.28672	1.0553	26	8.71716	0.964226	26	13.4687
Q8LHN4	Os07g0631900 protein	35.2477	30.68	1	4	4	14	264	28.0819	4.83057	1.08433	12	28.0418	1.08628	12	7.80152	0.806975	12	11.5344	1.04378	12	12.4034	1.34354	12	27.526	0.729216	11	15.7972
A0A0P0WZ20	Os06g0618100 protein	4.25131	5.79	2	1	1	1	259	26.926	8.93896	1.06435	1		1.1006	1		0.961685	1		1.00298	1		0.843041	1		1.04721	1
A0A0P0V1X3	Pectinesterase (Fragment)	24.8104	12.62	1	4	4	11	428	46.3559	8.86572	0.928326	11	11.5988	0.991427	11	2.96541	0.96897	11	2.6305	1.10662	11	8.0149	0.963251	11	11.7085	1.04285	11	6.05758
A0A0P0V4P0	Os01g0589800 protein (Fragment)	13.1035	27.54	1	2	2	6	69	7.76784	4.58936	0.96199	6	3.86324	1.01324	6	4.408	0.949443	6	5.43627	1.08802	6	7.66035	1.0151	6	5.5891	1.0026	6	6.58339
Q6Z8J5	Peptidylprolyl isomerase	33.3637	25.65	1	5	5	14	230	23.4309	8.88037	1.00547	14	11.1553	1.00522	14	12.4351	1.00382	14	8.45343	1.08726	14	7.90499	1.05146	14	23.5592	0.955209	14	8.50155
Q53MA8	Glucan endo-1,3-beta-glucosidase (Ec 3.2.1.39) ((1-3)-beta-glucan endohydrolase) ((1-3)-beta-glucanase) (Beta-1,3-endoglucanase)	4.47677	6.73	2	2	2	3	431	45.9269	6.44287	1.02617	3	3.67737	1.03478	3	8.08506	0.927859	3	2.41238	0.993839	3	5.76087	1.04529	3	6.5669	0.974305	3	7.147
Q9FTN6	Os01g0106300 protein	10.7823	16.04	2	2	4	8	318	34.2838	6.75635	0.953993	3	6.67965	0.986142	3	5.61726	0.98375	3	8.61992	1.05635	3	10.2677	1.01014	3	0.0378662	1.02627	3	0.964082
A0A0P0WF03	Os04g0620066 protein	2.42003	3.32	1	1	1	1	422	47.8083	9.30518	0.853759	1		0.882432	1		0.937966	1		1.17862	1		0.894851	1		1.29492	1
A0A0P0W2Q3	Os03g0736000 protein	2.07871	7.21	5	1	1	1	222	21.7947	12.3081	1.01898	1		1.05319	1		1.00538	1		0.961421	1		1.02339	1		0.982907	1
Q9LI45	Peroxidase	15.3029	18.51	1	4	4	6	335	36.3432	8.01611	1.04679	6	3.46104	1.0854	6	3.6029	1.01218	6	5.70233	0.928887	6	15.3808	1.06696	6	16.4078	0.903679	6	9.16311
Q0D7C9	Os07g0264100 protein	1.63476	5.61	2	2	2	2	374	40.4901	7.13721	0.947492	2	3.55174	0.979149	2	10.9931	1.00539	2	10.2002	1.0134	2	0.11155	1.08562	2	7.54831	1.00987	2	19.7731
Q2RAP8	2-isopropylmalate synthase B, putative, expressed	96.8485	35.43	7	16	17	50	635	68.405	6.93213	0.980232	49	12.034	1.05277	49	6.62081	1.00104	49	6.52089	1.00695	49	8.89768	1.02921	49	11.5324	0.920996	49	13.2397
Q8GRU7	Os07g0640200 protein	15.7451	16.73	1	7	7	8	562	61.7533	5.60498	0.995647	7	3.38662	1.05267	7	2.81537	1.02493	7	6.10066	0.981864	7	5.5432	0.97497	7	6.33519	0.988111	7	7.5188
Q10D68	Serine hydroxymethyltransferase	508.891	54.58	2	24	24	290	513	56.3798	8.33838	1.04382	260	12.2285	1.0713	260	7.24632	0.931458	260	9.67216	1.08595	260	8.30082	1.01079	260	19.4278	0.875856	260	15.0678
Q0DJB9	Os05g0303000 protein (Fragment)	133.484	38.78	2	11	17	89	459	48.619	4.729	0.972666	61	12.5914	0.994352	61	11.3367	0.933335	61	15.9204	1.04779	61	11.1694	1.18868	61	24.8968	0.937532	61	21.8414
Q652K7	Os09g0531100 protein	2.15698	4.86	1	1	1	1	329	37.1064	5.89697	1.13909	1		1.17699	1		1.14167	1		0.792026	1		0.992285	1		0.787536	1
A3C6G9	Glycine cleavage system H protein, mitochondrial	92.3978	48.17	1	5	5	55	164	17.3566	5.03369	0.951859	53	15.2106	1.0022	53	14.0686	0.92321	53	18.2111	1.08717	53	13.7416	1.08091	53	24.2839	0.968545	53	24.4796
Q5Z8Y4	UDP-sugar pyrophosphorylase	4.93383	8.6	1	4	4	4	616	67.4665	6.87354	1.03321	4	5.75612	1.01431	4	1.34299	1.01363	4	2.55851	0.954815	4	10.6127	1.03176	4	3.35538	0.974377	4	11.675
Q5TKJ2	Os05g0429400 protein	53.5097	28.38	1	11	14	32	585	63.9086	4.60205	0.981002	29	16.5066	1.05565	29	11.2227	1.0591	29	6.80582	0.949197	29	7.34771	0.923363	29	16.0675	1.00807	29	9.10237
Q10S34	Aconitate hydratase	216.291	28.4	2	22	26	124	986	106.235	6.90283	0.981404	96	11.9825	1.01337	96	5.83332	1.05934	96	10.8853	0.988211	96	6.31015	1.01285	96	11.5626	0.961829	95	7.39089
Q7XC09	Chloroplast chaperonin 10, putative, expressed	12.4457	19.29	1	2	2	6	140	14.7548	7.28369	0.959559	6	4.0569	0.969297	6	4.49778	1.0823	6	7.64203	0.977624	6	7.55873	0.965845	6	2.32474	0.996059	6	2.18051
A0A0P0WT28	Os06g0176900 protein	10.1258	8.85	2	3	3	4	384	41.1673	7.13721	0.980516	4	4.66729	0.981438	4	5.10907	0.986563	4	0.783085	1.06658	4	3.46803	0.999413	4	1.51342	1.03675	4	7.94217
Q60EA3	Os05g0503300 protein	44.6474	23.71	2	12	12	29	641	70.5292	8.48486	0.961422	25	11.586	0.976602	25	6.41709	0.999204	25	8.12647	1.08575	25	7.97009	0.949649	25	12.0785	0.997552	25	11.5041
A0A0P0V7M3	Malic enzyme (Fragment)	127.243	37.5	8	16	16	70	552	61.2287	7.45947	0.988577	64	8.84968	1.03697	64	7.23677	1.05904	64	9.50028	0.994046	64	8.81784	0.905017	64	15.6082	1.0003	64	9.70058
Q6YW27	Os08g0248900 protein	2.53408	9.34	2	2	2	2	182	20.3846	5.63037	0.882451	2	3.36796	0.911383	2	3.93297	0.990402	2	12.437	1.04129	2	4.94124	1.06157	2	29.8009	1.15188	2	8.97443
Q2R3X8	Os11g0497000 protein	3.97273	10.98	1	3	3	3	328	35.9081	5.61768	0.942862	3	3.92995	0.963824	3	1.5167	0.963251	3	2.54539	0.98639	3	4.09359	1.07712	3	5.04333	1.10596	3	6.38131
P0C337	NAD(P)H-quinone oxidoreductase subunit H, chloroplastic	14.3808	21.88	1	6	6	9	393	45.6555	5.8208	0.99149	9	9.17906	1.0238	9	10.913	0.918267	9	6.29743	0.987932	9	7.63217	1.04917	9	9.51414	1.06026	9	17.7909
Q5VRK8	Os06g0116600 protein	1.86891	12.73	1	2	2	2	165	18.8694	7.06396	1.0133	2	3.32668	1.04632	2	5.29145	0.974382	2	0.98879	1.06236	2	2.08151	1.00304	2	3.28781	0.931644	2	8.93988
Q0JLA3	Os01g0613300 protein	4.46421	9.13	1	2	2	2	208	22.1029	7.88428	0.930367	2	1.34335	0.960658	2	9.75919	1.02114	2	13.969	1.00385	2	9.98468	0.968713	2	9.86598	1.14333	2	19.9238
Q6ZD35	Os08g0538000 protein	28.4303	18.62	2	11	11	22	698	77.0256	6.32861	0.985092	22	10.6196	1.02548	22	5.68977	1.02841	22	5.74067	1.00144	22	8.97471	0.93014	22	22.8278	1.05167	22	9.74584
Q60EW3	Os05g0371200 protein	8.9199	14.01	2	4	4	7	307	34.3716	6.75635	0.989556	7	10.619	1.04741	7	7.57342	1.03383	7	6.40988	0.961342	7	9.06066	0.983224	7	8.42179	0.978503	7	11.0237
Q9ASA0	Os01g0645900 protein	0	1.51	1	1	1	1	463	48.7449	8.55811	0.848662	1		0.876062	1		1.02675	1		1.07003	1		0.91259	1		1.31711	1
Q40636	Expansin-A2	10.2426	17.13	2	2	3	6	251	26.6566	7.1665	1.00797	3	14.2165	1.0606	3	2.85801	1.02971	3	0.498127	0.93565	3	1.13527	1.13744	3	15.3106	0.915425	3	7.17264
Q6ZBZ2	Germin-like protein 8-14	169.128	15.96	1	3	3	66	213	21.8472	6.50732	0.926747	66	14.8194	0.955681	66	8.57052	1.08428	66	7.10655	0.922958	66	13.1523	1.07585	66	10.2873	1.00741	66	11.3155
Q9FTH0	10-deacetylbaccatin III-10-O-acetyl transferase-like	27.316	15.92	1	5	6	14	446	46.4687	5.12256	1.01107	12	7.74081	1.0188	12	2.94435	1.00987	12	9.73507	0.958156	12	8.05383	0.972371	12	18.3393	1.00224	12	9.11334
Q7X7I6	Glucose-6-phosphate 1-dehydrogenase	32.0092	18.61	4	8	9	20	505	57.6626	6.96143	0.988154	19	7.85668	1.00866	19	7.41211	0.999055	19	6.07833	1.00215	19	9.42382	0.927039	19	9.99215	1.06798	19	15.522
Q8GT01	Pyrroline-5-carboxylate reductase	12.5598	17.25	2	4	4	5	284	29.6516	7.45947	0.99813	5	16.044	1.01229	5	4.75474	1.09957	5	3.17483	0.885393	5	8.88082	1.0507	5	13.2663	0.989505	5	9.25073
Q6AUF5	60S ribosomal protein L18a	6.75633	12.92	2	3	3	5	178	21.4453	10.4917	0.77975	5	8.85046	0.821067	5	23.3013	0.883598	5	12.0675	0.965157	5	0.317681	0.769943	5	16.6416	1.92583	5	3.56465
Q69UF2	Os06g0594100 protein	17.9657	22.81	1	7	7	15	434	46.8539	6.93213	0.996389	15	15.6786	1.08975	15	6.73125	1.02601	15	5.74811	0.964023	15	7.82476	1.00237	15	8.15449	0.919623	15	8.70686
Q6K8D2	Os02g0760500 protein	3.16363	12.35	1	2	2	2	162	17.21	6.75635	1.0316	2	8.20389	1.06419	2	2.56428	0.96082	2	2.27749	0.939315	2	3.75245	1.02284	2	8.4109	1.02503	2	11.4082
A0A0P0VD92	Os01g0952600 protein (Fragment)	2.32178	2.73	2	2	2	2	1027	115.844	5.97314	1.00919	2	8.0317	1.04108	2	11.8856	0.946864	2	8.84517	1.00221	2	1.87675	1.02381	2	5.90519	1.00335	2	24.3149
Q0IQK9	Non-specific lipid-transfer protein 1	25.4005	29.31	3	2	3	15	116	11.3378	9.33447	0.882858	11	7.16527	0.905312	11	8.68785	1.06465	11	23.3497	0.926397	11	24.1437	1.04774	11	15.8275	1.27276	11	21.5609
Q6K548	Mitochondrial outer membrane protein porin 1	99.7706	37.96	2	8	8	54	274	29.2021	7.66455	0.963512	54	11.0534	0.99819	54	4.88383	1.0413	54	6.00529	0.994246	54	9.01373	1.02973	54	13.1657	0.972833	54	10.6216
Q2QNF3	60S ribosomal protein L2	7.81912	20.31	1	4	4	8	261	28.2319	10.9897	0.885143	8	8.56827	0.891013	8	4.39112	0.919744	8	13.406	0.894547	8	11.2708	1.10403	8	10.4946	1.31582	8	21.4703
Q6AVT2	Glucose-1-phosphate adenylyltransferase	72.2303	45.4	3	19	19	47	511	55.3923	7.37158	1.02457	43	9.89402	1.03077	43	7.17411	1.00199	43	9.52282	1.0046	43	9.30322	1.02089	43	14.8204	0.927321	43	12.1724
Q9LGZ2	Putative L-cysteine desulfhydrase 1	2.04559	1.87	1	1	1	1	482	52.0883	6.58057	0.975928	1		1.00639	1		0.92661	1		0.9501	1		1.02541	1		1.17878	1
Q2QSR7	Os12g0420200 protein	303.65	60.11	2	20	20	198	376	41.5065	8.52881	0.998642	185	8.893	1.04333	185	8.33008	0.867911	185	9.64695	1.1226	185	9.70753	1.08615	185	14.0464	0.873395	185	16.58
Q8LMR0	Phosphoserine aminotransferase	53.6948	38.26	1	11	11	32	426	44.9029	8.29443	0.974435	30	7.43916	0.985273	30	5.57876	1.02257	30	11.6159	0.982553	30	7.8889	1.03649	30	15.7729	0.997991	30	4.51067
Q8GSE9	Os07g0613200 protein	2.31488	14.38	1	1	2	3	146	16.0068	10.8726	0.923214	1		0.951979	1		1.24569	1		0.885255	1		1.0235	1		1.02069	1
Q6K840	Os02g0805600 protein	19.832	25.61	1	6	6	12	328	34.3071	6.15088	0.988151	10	10.4815	1.03768	10	3.9813	0.979355	10	7.85323	1.01289	10	8.162	0.964957	10	24.7452	0.996715	10	9.91323
Q8W316	Expressed protein	3.79808	5.88	1	1	1	2	170	19.3961	9.37842	0.944687	2	2.24518	0.974013	2	10.2284	1.04563	2	6.63881	0.988352	2	2.40621	1.00779	2	3.16941	1.08583	2	1.88243
Q9ZRJ5	L-lactate dehydrogenase	7.3338	20.96	3	6	6	8	353	38.147	6.69775	0.976279	8	7.18851	1.00762	8	4.75793	0.91961	8	10.3339	1.02532	8	5.19054	1.05017	8	22.4445	1.08235	8	10.0168
Q5Z8H5	Peroxidase	17.5013	24.04	5	6	7	12	337	36.0424	8.89502	0.967746	10	13.1006	1.01646	10	0.636822	1.04098	10	11.26	0.983092	10	6.89881	1.05691	10	10.1138	0.991299	10	4.75591
Q0JKN6	Os01g0661400 protein	2.30114	7.11	2	1	1	1	239	25.8055	7.82568	0.966733	1		0.996464	1		1.12396	1		0.905152	1		0.924133	1		1.12657	1
Q6YU90	Os02g0101500 protein	161.676	71.5	1	23	23	85	386	42.0479	7.02002	1.00503	84	14.3618	1.04839	84	10.2219	0.935387	84	9.34052	1.04736	84	8.73281	1.03056	84	16.7371	0.941848	84	15.7964
Q5VND2	Os06g0149900 protein	8.53667	17.29	3	5	5	6	347	37.0221	5.46533	1.02762	5	1.36303	1.02504	5	4.82831	1.07877	5	10.7381	1.02705	5	4.92614	0.912188	5	9.81949	0.848634	5	6.45319
A0A0P0VVI4	Os03g0252100 protein (Fragment)	2.07961	3.72	1	1	1	1	349	37.7933	6.84424	1.05544	1		1.08751	1		1.09576	1		0.914672	1		0.506085	1		1.33266	1
Q6YZD3	Lipid transfer protein-like	2.03632	5.06	2	1	1	1	178	18.2969	6.7124	0.924299	1		0.952371	1		0.831612	1		1.17486	1		1.48073	1		0.727023	1
Q9FWP8	Cortical cell delineating protein, putative, expressed	4.73362	5.65	2	1	1	2	124	12.5606	7.95752	0.927826	1		0.955972	1		0.910262	1		1.08285	1		1.04402	1		1.13666	1
Q2RAK2	Pyruvate kinase 1, cytosolic	59.2821	36.24	2	14	14	34	527	57.284	6.75635	1.00818	33	9.911	1.02514	33	5.52921	0.982246	33	7.79966	1.07034	33	4.87989	0.929043	33	9.30281	1.05535	33	12.2024
Q84MN8	Bifunctional 3'-phosphoadenosine 5'-phosphosulfate synthethase, putative, expressed	24.5589	12.79	1	3	5	11	477	52.367	8.66064	1.08023	3	2.46586	1.09457	3	2.60072	0.958856	3	20.8918	0.875798	3	5.97123	0.931328	3	10.2766	0.919159	3	1.72698
Q6H8D7	Os02g0208900 protein	4.38733	4.04	3	2	2	2	544	59.3288	7.47412	0.966361	2	2.81107	0.995561	2	6.5281	1.03745	2	13.5977	0.895615	2	2.94737	1.06989	2	5.14593	1.09356	2	2.66851
Q7XCK6	Chitinase 8	28.0288	19.92	2	4	4	13	261	27.5342	6.52197	0.906108	13	9.91351	0.917622	13	7.35868	1.12622	13	6.62406	0.947176	13	4.72777	1.06814	13	11.7739	1.11156	13	7.77174
A0A0P0X3W0	Os07g0237100 protein (Fragment)	4.83601	3.24	1	1	1	2	340	36.1226	10.272	0.986326	2	2.82541	1.01608	2	1.08551	1.03252	2	3.73925	0.956598	2	3.5908	1.12338	2	13.0973	0.938705	2	1.23166
Q5WMX0	DIP3	162.187	36.03	2	11	11	117	297	32.5285	6.53662	0.957024	110	13.9999	0.950013	110	11.6621	1.10189	110	11.2817	1.01545	110	12.7335	0.77589	110	24.016	1.15227	110	16.3124
A0A0P0VLJ4	GrpE protein homolog (Fragment)	6.74309	21.36	1	4	4	5	295	32.7214	4.4624	0.991096	4	7.98438	1.03674	4	4.02923	1.00446	4	10.6335	0.929114	4	7.66332	0.921006	4	3.7893	1.04628	4	13.6982
Q0IQT2	Os12g0102100 protein	2.21729	10.47	1	1	1	1	191	20.2657	9.33447	0.989106	1		1.01872	1		1.08043	1		1.01126	1		1.03269	1		0.90592	1
Q6ZI79	Os02g0556800 protein	6.22241	12.03	1	2	2	5	241	24.0077	4.61475	0.879715	5	19.9474	0.937452	5	5.05412	0.944298	5	6.04133	1.10537	5	3.74172	1.21154	5	0.64964	0.943042	5	23.8134
Q6K714	Os02g0820400 protein	3.76385	5.08	2	2	2	2	453	47.3468	5.80811	0.999237	2	5.0508	1.02901	2	9.01749	1.06031	2	2.04841	1.00954	2	0.0515898	1.03167	2	3.39177	0.902301	2	12.4527
Q6H800	Proteasome subunit beta type	26.1675	20.59	2	4	4	13	204	22.7694	5.2749	0.971244	11	12.3643	1.0382	11	5.12604	1.0234	11	16.0224	0.983935	11	4.09154	0.970906	11	13.2812	0.992134	11	8.06694
Q7XN85	OSJNBa0011F23.7 protein	158.748	14.97	1	3	4	67	441	49.0571	6.37939	0.978035	3	4.02407	1.00702	3	0.407127	0.935959	3	1.63992	1.11126	3	6.99056	1.05617	3	4.36959	0.973409	3	3.13472
Q94JA2	Malate dehydrogenase	165.928	59.71	1	5	12	70	340	35.4386	8.55811	1.01913	28	12.6968	1.06543	28	9.53156	1.11356	28	9.25557	0.98749	28	8.80741	0.922156	28	15.1778	0.905625	27	13.4352
Q6YUH7	Os02g0697300 protein	14.0672	18.11	2	7	7	10	392	43.5797	4.76709	1.08816	9	8.45865	1.11018	9	6.40269	0.978853	9	7.94629	0.914219	9	10.1488	1.05974	9	10.7177	0.921489	9	9.78269
Q7XAL3	Acetyltransferase component of pyruvate dehydrogenase complex	29.564	20.52	1	5	8	21	541	58.7352	8.41162	1.00751	11	9.59177	1.01142	11	8.21831	1.04035	11	5.82359	1.02395	11	6.8941	0.982728	11	5.36707	0.97899	11	10.1749
Q7XTY1	OSJNBa0019K04.16 protein	9.51171	10.21	1	4	4	7	431	44.5078	6.65381	0.955228	7	8.80262	0.99844	7	7.24227	0.97449	7	3.4502	1.0291	7	5.05343	0.990546	7	8.72598	0.977241	7	16.8162
Q8L4F2	40S ribosomal protein S23	2.80978	13.38	2	2	2	3	142	15.6506	10.4331	0.898129	3	5.83311	0.990288	3	5.90809	1.11324	3	6.11542	0.992382	3	11.1021	1.01471	3	6.28498	1.13512	3	13.1629
Q5WN02	Os05g0150800 protein	115.155	55.14	2	12	12	55	292	30.7145	7.92822	1.01178	55	22.845	1.06382	55	9.31726	0.993068	55	8.46815	0.983502	55	10.7451	1.01867	55	13.4494	0.90634	55	10.5417
Q7XCN0	Expressed protein	1.65941	0.96	1	1	1	1	832	87.5402	8.76318	0.998171	1		1.02712	1		0.842511	1		1.00926	1		1.02196	1		1.16036	1
Q7XBW5	Probable plastid-lipid-associated protein 3, chloroplastic	19.6027	16.84	1	5	5	16	374	40.0162	4.55127	1.03644	14	7.86886	1.04468	14	7.17785	1.04698	14	6.07325	1.03482	14	3.57923	0.870219	14	8.86337	0.935179	14	4.24458
Q0E243	Os02g0273100 protein	9.58675	14.4	1	4	4	5	389	41.5311	7.43018	0.995638	5	19.7053	1.08813	5	4.24282	0.956566	5	7.16471	0.976982	5	8.60331	1.24404	5	19.1945	0.718967	5	16.2236
Q7XKC8	Dihydroorotate dehydrogenase (quinone), mitochondrial	5.44417	2.56	1	1	1	2	469	49.5032	9.45166	1.00369	2	7.66322	1.03244	2	13.0029	1.01179	2	0.691773	0.997911	2	1.37786	0.959985	2	2.33636	1.02576	2	3.33715
Q0E1I1	Os02g0439700 protein	6.06859	6.35	1	2	2	3	441	47.5465	5.64307	0.931763	2	1.57197	0.958433	2	7.05328	0.975459	2	2.54228	1.0921	2	11.3185	1.01397	2	9.31119	1.06821	2	1.61014
Q0J0N7	Os09g0503100 protein	8.32017	13.29	1	3	3	3	346	35.9347	8.47021	1.04721	3	9.09961	1.00105	3	9.20639	1.05255	3	0.209781	0.869268	3	2.83208	1.06598	3	7.85587	0.988745	3	15.9049
P49100	Cytochrome b5	23.7219	52.55	1	3	5	12	137	15.2727	5.32568	1.05328	10	13.6095	1.00788	10	12.7087	1.01072	10	10.6915	0.911958	10	10.4304	1.02609	10	14.4378	1.05569	10	11.6575
B9F3B6	Succinate-semialdehyde dehydrogenase, mitochondrial	21.6034	21.63	2	8	8	12	527	56.058	8.104	0.998066	12	25.1668	0.980905	12	12.0926	1.03716	12	10.1246	0.996213	12	8.10117	0.982512	12	11.1896	1.00632	12	16.5647
Q6EUS1	Peroxidase	80.7004	39.56	1	8	9	37	321	33.3007	8.11865	1.05188	33	10.1753	1.03649	33	7.77495	1.0198	33	8.48428	0.93169	33	5.02295	1.03077	33	8.19209	1.00155	33	14.4305
Q6ERL4	Os09g0338400 protein	16.4497	16.38	1	7	7	11	458	49.9937	7.29834	0.969441	11	9.23374	1.03143	11	9.39852	0.945853	11	13.1671	1.02722	11	10.3247	0.993208	11	36.5701	1.00436	11	12.713
Q7XWK2	Glycosyltransferase	5.42582	5.53	2	2	2	3	470	51.0955	5.84619	1.02978	3	1.33866	1.014	3	0.361683	1.20731	3	1.25807	0.922438	3	11.7341	0.96861	3	1.87264	1.00188	3	24.8187
Q6ZGU9	Expansin-A5	9.84563	10.65	2	2	3	5	291	30.1557	9.20264	0.999298	2	7.43965	1.02696	2	15.948	0.878685	2	1.20912	0.999324	2	3.57848	1.10827	2	9.69121	1.03717	2	13.4136
Q75H72	Os03g0611200 protein	25.0858	28.15	1	9	9	25	405	45.6353	8.03076	1.03691	19	7.00773	1.11244	19	9.91797	1.0397	19	8.88438	0.977493	19	6.04782	0.938205	19	12.2681	0.877507	19	14.9576
A3BLC3	Ribosome-recycling factor, chloroplastic	121.849	36.84	1	9	9	56	266	29.6338	9.33447	0.966637	54	8.15901	1.01559	54	6.08555	1.02938	54	8.93478	0.959441	54	8.34639	1.13265	54	11.2234	0.958425	54	11.0944
Q10QH0	Chloroplast 30S ribosomal protein S10, putative, expressed	15.9885	18.92	3	5	5	14	185	19.9735	9.1001	0.982063	14	9.12329	1.00041	14	13.8333	0.991747	14	5.39065	1.05356	14	8.24298	1.07854	14	33.6293	0.960858	14	19.5379
Q0DNW0	Os03g0731100 protein (Fragment)	12.287	21.77	1	3	3	6	124	14.3776	9.5835	0.979938	6	10.9281	1.03908	6	4.74909	1.06939	6	5.17035	0.868221	6	7.10898	1.04829	6	7.76444	1.04903	6	11.466
Q6K215	Probable aquaporin PIP2-2	25.1832	19.44	2	3	4	26	288	30.4789	7.40088	0.916211	8	8.44572	0.946887	8	6.19757	0.94767	8	8.8558	1.09275	8	2.92453	0.940213	8	8.00432	1.16472	8	9.50231
Q5VPB9	Ketol-acid reductoisomerase	47.4816	16.61	3	1	7	28	548	59.6443	6.07471	0.967719	2	11.5176	0.994148	2	2.18398	0.847414	2	9.82799	1.01921	2	17.9969	1.12947	2	10.0973	1.09767	2	6.92839
Q0INM3	Beta-galactosidase 15	20.0172	6.09	1	5	5	8	919	100.942	5.98584	0.999504	8	13.4656	1.00698	8	3.70616	0.984594	8	6.11018	0.917285	8	6.55664	0.97906	8	15.4325	1.05144	8	7.68646
Q2QU06	60 kDa chaperonin alpha subunit	281.807	45.16	4	16	23	147	578	61.0926	5.21143	0.874548	94	12.5915	0.905532	94	10.6354	1.0134	94	14.431	1.05691	94	8.19968	1.14318	94	16.4484	1.02621	94	11.7377
Q75HE6	Probable methylenetetrahydrofolate reductase	56.1776	35.52	3	16	16	38	594	66.3883	5.56689	1.01545	38	11.5878	1.03772	38	7.60108	1.01564	38	9.39842	1.00174	38	5.73827	0.927784	38	15.6862	0.984082	38	9.93917
Q5ZDX8	Heterogeneous nuclear ribonucleoprotein A2/B1-like	22.2414	21.25	1	6	6	10	447	44.242	8.42627	1.01088	9	18.741	1.01182	9	3.84197	1.02612	9	6.62369	0.95283	9	9.43127	1.01146	9	10.7149	0.975376	9	8.00662
Q53MQ1	Beta-D-xylosidase	17.2323	7.03	1	3	5	16	782	83.3844	6.15088	0.964579	7	5.20536	0.990781	7	3.86366	1.08724	7	3.81765	1.0378	7	8.06024	1.04081	7	6.95183	0.900638	7	4.48687
A0A0P0Y983	Os12g0287300 protein (Fragment)	8.31023	12.88	2	3	3	3	264	28.7596	5.78271	0.953451	3	0.778416	0.979193	3	4.82635	0.937952	3	8.40192	1.06488	3	0.823074	1.12406	3	9.14792	0.998411	3	4.08152
Q8LNZ3	UDP-glucose 4-epimerase 1	5.36039	7.06	1	2	2	2	354	38.9639	7.1665	1.12646	2	10.2011	1.15687	2	7.5876	0.927626	2	3.52747	0.841779	2	8.90956	0.961614	2	9.04935	1.02234	2	1.80062
A0A0P0YD65	Serine/threonine-protein phosphatase (Fragment)	2.49258	1.1	2	1	1	1	999	105.233	5.85889	0.973927	1		1.00014	1		1.06188	1		0.955832	1		1.13164	1		0.93588	1
P25778	Oryzain gamma chain	22.8259	11.33	2	4	4	10	362	39.0892	7.15186	0.928873	10	22.7241	0.967624	10	12.3059	1.04594	10	6.58376	1.05312	10	14.0065	0.994138	10	21.6469	1.07911	10	17.6763
A0A0P0VFC3	Os02g0160250 protein	0	2.74	1	1	1	1	658	72.0676	8.92432	1.1587	1		1.18907	1		0.803367	1		0.954321	1		1.08795	1		0.853355	1
P93422	Histidine--tRNA ligase, cytoplasmic	17.5051	8.76	3	5	5	8	788	85.494	6.23975	0.945567	8	7.98547	0.99128	8	3.21076	1.00276	8	4.90424	1.02954	8	9.91359	0.992658	8	7.98418	1.08909	8	2.22469
Q69LQ9	Os08g0299000 protein	2.56552	2.68	1	1	1	1	298	33.5264	6.58057	0.946093	1		0.970804	1		0.857943	1		1.07395	1		1.09456	1		1.12215	1
P93407	Superoxide dismutase [Cu-Zn], chloroplastic	432.385	46.92	1	7	7	160	211	21.2879	6.25244	0.935131	156	10.7464	0.990565	156	10.609	1.02986	156	5.96505	1.01689	156	10.3583	1.04165	156	22.1701	1.00159	156	20.8173
A0A0N7KS92	Os10g0572900 protein (Fragment)	4.03848	4.83	3	1	1	2	207	21.5624	7.23975	0.999578	2	0.594074	1.02563	2	3.91638	1.01281	2	11.7004	1.01205	2	3.25705	0.974286	2	9.13098	1.00725	2	6.36637
Q76FS2	Tubulin beta-8 chain	253.841	36.55	1	1	14	151	446	49.6016	4.89404	0.901612	3	1.71421	0.954402	3	4.62797	1.05325	3	1.13358	1.02553	3	15.0149	1.01533	3	2.45826	0.951848	3	2.14581
Q2R1M8	DEAD-box ATP-dependent RNA helicase 52C	19.584	17.82	1	5	8	13	623	65.9467	8.08936	0.977685	6	10.8994	0.972715	6	6.27624	0.998911	6	13.6098	0.921788	6	17.0078	1.04575	6	11.0618	1.02974	6	19.2039
A0A0P0XFX4	Os08g0423600 protein	13.2093	9.48	4	2	3	7	306	33.2237	6.94678	0.987529	6	12.0259	0.97936	6	6.42239	1.33015	6	5.34427	0.869257	6	10.6057	0.901038	6	25.4691	0.92901	6	8.72569
P53683	Calcium-dependent protein kinase 19	21.3798	17.07	1	7	7	10	533	59.4678	6.32861	0.966095	10	13.4586	1.00374	10	4.34725	1.00312	10	6.84058	1.03459	10	4.71074	1.01334	10	12.9764	1.00574	10	5.25665
Q7XPB2	OSJNBb0026E15.9 protein	2.84384	6.11	1	1	1	1	311	33.4478	6.34131	1.07589	1		1.10322	1		1.07398	1		0.926167	1		0.784955	1		1.04942	1
Q53PA7	2-oxoglutarate/malate translocator (Clone OMT103), mitochondrial membrane-proso millet	80.6796	53.4	1	9	13	41	309	32.5508	9.37842	1.01649	30	10.4795	1.03992	30	6.92518	1.00294	30	8.72867	1.06463	30	7.00521	1.08172	30	7.99016	0.894761	30	10.8465
Q5VQX1	Os01g0805300 protein	74.5026	47.43	1	9	9	33	272	28.787	8.25049	1.023	32	10.2416	1.04153	32	8.35904	0.964469	32	7.1267	0.983198	32	8.02567	1.08925	32	20.0433	0.905962	32	13.8592
Q943W1	Os01g0501800 protein	921.833	57.66	1	20	20	453	333	34.8397	6.31592	0.953609	443	14.7932	0.996505	443	13.3968	0.975744	443	10.1259	1.06049	443	11.2487	1.01008	443	18.6989	0.995347	443	17.7894
A0A0P0XV01	Os10g0436800 protein	19.0937	24	1	4	4	6	250	25.9471	8.88037	0.905815	6	5.61964	0.960043	6	3.01955	1.03451	6	4.57923	1.06249	6	1.82901	0.989699	6	3.63566	1.03556	6	16.921
Q338J4	Methionyl-tRNA synthetase, putative, expressed	0	4.79	1	2	2	3	605	68.177	6.01123	0.980193	3	3.87367	1.00455	3	5.34268	0.951933	3	8.85965	1.03126	3	1.22611	1.0539	3	13.4744	0.999844	3	9.50439
Q6Z730	Eukaryotic translation initiation factor 3 subunit J	12.6195	28.14	1	5	5	12	231	25.7738	4.89404	1.01205	12	9.42337	1.02708	12	4.29939	1.08389	12	6.44389	0.98806	12	4.67213	0.950588	12	21.6091	0.964285	12	7.38547
Q6H660	Os02g0644100 protein	34.2627	27.34	3	14	14	27	578	64.8737	6.37939	0.969882	25	11.2241	1.01423	25	4.66679	1.05184	25	9.19138	0.955753	25	6.94133	1.02127	25	15.3526	0.986836	25	7.59722
Q0DBM6	Os06g0549900 protein	14.153	10.98	1	4	4	9	528	56.7736	8.54346	1.00046	8	7.26277	1.01391	8	6.50718	1.0688	8	6.62067	0.988813	8	2.57154	0.92562	8	5.8429	1.02829	8	12.8823
Q0JJS8	Fe-S cluster assembly factor HCF101, chloroplastic	5.568	9.79	1	4	4	4	531	56.8862	5.59229	0.962928	4	10.728	0.966696	4	11.0088	0.962754	4	3.19228	1.14363	4	1.2665	0.983425	4	5.60664	1.0062	4	8.67781
Q8LHV5	Os07g0418000 protein	8.39726	11.9	2	3	3	4	269	30.5217	4.88135	1.04208	4	6.85819	1.00575	4	8.86997	1.01314	4	4.3726	1.01123	4	4.66964	0.977402	4	8.4118	0.998011	4	4.29654
Q6Z4S6	Os07g0122400 protein	0	3.41	1	1	1	2	469	49.9268	4.48779	0.974649	2	2.84444	0.998301	2	2.24933	0.95314	2	4.38276	1.11377	2	2.81873	0.909912	2	6.26165	1.07826	2	2.31003
Q9AUV6	UDP-glucose 6-dehydrogenase 3	128.156	55.63	1	5	18	71	480	52.8651	6.12549	0.988978	11	5.62654	1.02042	11	12.3816	1.04132	11	11.8591	0.993085	11	7.71808	1.00858	11	7.41248	0.917585	11	13.6255
Q7F1K3	Os08g0521400 protein	6.01373	11.42	3	2	2	3	289	31.2332	8.93896	0.962014	2	8.12253	0.985065	2	4.01201	1.07869	2	9.33374	0.922483	2	4.02966	1.0242	2	1.31256	1.07688	2	8.29084
Q6YZI4	Os08g0559000 protein	4.01849	6.5	1	1	1	2	123	12.7408	9.74463	1.01463	2	19.7921	1.03882	2	1.79508	0.966766	2	4.4086	1.00004	2	10.6136	1.00631	2	0.154666	1.00576	2	1.23816
Q7XDE0	EF hand family protein, expressed	3.17244	10.35	1	3	3	3	541	61.8657	4.93213	1.03983	3	5.71267	1.05561	3	4.46333	1.01583	3	11.301	0.974646	3	6.0125	0.879964	3	4.86099	0.92364	3	17.2726
Q0E0D3	Os02g0557700 protein	2.40936	12.44	1	3	3	3	225	23.4232	9.14404	0.982359	3	3.8684	1.00563	3	6.67984	0.975437	3	1.56358	1.01281	3	7.01835	1.06321	3	12.543	1.04537	3	0.0429596
Q7XZG9	Peptidyl-prolyl cis-trans isomerase	2.00185	14.22	1	2	3	5	204	21.7757	8.17725	1.04918	2	1.52161	1.07387	2	11.686	0.912542	2	12.2853	0.96787	2	5.0865	0.95742	2	19.3611	1.06758	2	2.65408
Q8H4E4	Os07g0630400 protein	2.04013	6.64	1	1	1	1	256	27.8235	5.85889	0.997949	1		1.02144	1		1.06802	1		1.01049	1		1.00454	1		0.934021	1
A0A0P0VNU6	Os02g0712000 protein (Fragment)	2.45431	1.15	1	1	1	1	1131	124.236	7.82568	1.01616	1		1.03995	1		0.990152	1		1.18216	1		0.92401	1		0.858149	1
Q0J8W7	Os04g0683900 protein	9.73281	7.64	1	2	2	4	419	42.8131	9.78857	0.998322	4	1.146	1.02841	4	2.12282	1.00539	4	3.26241	0.956445	4	2.95698	0.96582	4	11.8735	0.971052	4	2.13432
Q6YPF2	Os08g0120500 protein	24.9977	18.16	3	8	8	12	716	78.5352	5.26221	1.00995	12	11.9779	1.00042	12	3.74259	0.989185	12	9.71876	1.01565	12	8.01353	0.949096	12	7.64702	0.977795	12	10.4669
A0A0P0WYM2	Os06g0606900 protein (Fragment)	1.97408	2.32	1	1	1	1	431	46.2248	8.88037	0.977831	1		1.00049	1		1.0417	1		0.949111	1		1.02444	1		1.05932	1
A0A0P0X806	Os07g0563800 protein (Fragment)	4.20119	7.84	2	2	2	2	370	39.0092	8.90967	0.970226	2	10.1559	0.992618	2	2.33961	0.999809	2	2.73253	1.02889	2	4.23967	1.10007	2	7.53405	0.957851	2	3.32275
A0A0P0XPG5	Os09g0498500 protein	6.22997	7.21	1	2	2	3	416	43.95	6.29053	0.958148	3	8.39968	0.963674	3	8.39528	0.93331	3	4.9333	1.01349	3	14.6867	1.20313	3	2.66966	1.0786	3	0.373903
Q6YZZ6	Germin-like protein 8-4	18.4669	20.09	5	3	4	9	224	24.5585	8.00146	0.942882	8	9.10288	0.993417	8	11.6265	1.01018	8	13.1631	1.00041	8	8.85898	0.985228	8	6.1619	1.09474	8	8.67319
Q9XHW8	Os01g0249200 protein	59.0992	26.87	1	5	6	33	227	23.18	5.5542	0.944064	30	10.5597	0.966406	30	7.7739	1.07508	30	9.52979	1.00013	30	7.64828	1.06898	30	10.6508	1.04361	30	10.681
A0A0P0WNR8	Os05g0480000 protein (Fragment)	0	2.49	2	1	1	1	321	35.8348	9.39307	1.04211	1		1.06592	1		0.953189	1		1.03273	1		0.898281	1		1.03531	1
B7EIQ8	Os02g0125700 protein	2.52336	4	1	1	1	1	250	27.5761	6.60986	0.995519	1		1.01822	1		1.05927	1		0.996137	1		0.977278	1		0.991082	1
A0A0P0Y248	Serine hydroxymethyltransferase	96.0553	32.06	2	11	14	75	471	51.4131	7.50342	0.999365	42	9.14128	1.06702	42	8.80245	0.976804	42	5.52726	1.05638	42	6.41414	0.948675	42	21.0282	0.950952	42	12.1057
B9FBM2	Os03g0176600 protein	6.11879	10.82	1	2	2	3	231	24.7579	8.25049	0.960234	3	12.6707	1.05288	3	10.408	0.970839	3	13.2162	0.980473	3	15.2814	1.17605	3	9.85647	0.938441	3	9.88354
Q0DHL4	ATP-dependent zinc metalloprotease FTSH 8, mitochondrial	8.56098	4.38	2	3	3	4	822	90.0181	7.53271	1.00992	4	8.47962	1.02763	4	7.79696	0.941831	4	7.94195	0.940126	4	11.5859	1.05344	4	14.3383	1.01387	4	4.70422
Q6Z1G7	Pyruvate dehydrogenase E1 component subunit beta-1, mitochondrial	35.1807	19.25	1	4	6	23	374	39.9193	5.36377	0.975583	13	8.77755	0.9956	13	5.19926	1.03964	13	8.90794	0.941031	13	5.66388	0.986004	13	13.5801	0.953093	13	12.3776
Q6ESI7	Tripeptidyl-peptidase 2	20.4683	11.55	3	12	12	17	1359	148.54	6.58057	1.04554	17	9.89091	0.998524	17	8.86456	1.00529	17	8.89326	1.03388	17	4.38593	0.95361	17	9.35865	0.980014	17	15.8313
Q5QNI2	Sodium/calcium exchanger NCL1	7.37681	10.96	1	5	5	7	584	63.2811	6.34131	1.04191	7	13.7625	1.00413	7	3.93576	0.968356	7	7.25033	0.981339	7	12.6602	0.950323	7	10.4894	1.0953	7	3.31613
Q6Z6G8	4-hydroxy-4-methyl-2-oxoglutarate aldolase	4.7987	14.29	1	2	3	3	168	17.7754	6.53662	0.960903	2	9.92739	0.981381	2	9.84397	1.09678	2	10.6886	0.874	2	1.11813	1.20804	2	16.9583	0.938584	2	10.0918
Q6ZDY8	Succinate dehydrogenase [ubiquinone] flavoprotein subunit, mitochondrial	45.16	15.08	2	8	8	23	630	68.8101	7.07861	0.986658	23	7.47572	1.01157	23	4.8799	1.10161	23	7.09797	1.01771	23	5.07212	0.889903	23	11.3385	1.04008	23	5.73701
Q84YY4	Os08g0292600 protein	24.8239	18.65	2	6	6	13	327	35.8653	7.51807	1.00408	12	5.38025	1.04025	12	10.1178	1.00476	12	8.107	0.996511	12	7.38855	1.01463	12	11.2611	0.966869	12	10.5434
Q7Y0D4	Thioredoxin-like protein HCF164, chloroplastic	4.3751	7.63	1	2	2	3	262	28.5543	5.5542	0.860991	3	26.4427	0.879003	3	0.272636	0.943408	3	7.7039	1.10762	3	3.92183	1.17779	3	18.1211	1.07381	3	0.667606
A0A0P0W6M1	Os04g0151800 protein (Fragment)	2.12726	2.72	4	1	1	1	294	32.4783	6.88818	0.994387	1		1.01513	1		1.06966	1		1.02769	1		0.958995	1		0.965301	1
Q10PB3	Translocase of chloroplast	36.9894	35.47	1	9	9	20	327	36.2581	9.14404	1.04862	20	15.0689	1.04571	20	3.94432	0.978073	20	6.9791	1.04436	20	7.1768	0.947935	20	20.949	0.930821	20	10.3925
Q0JG30	Os01g0946500 protein	61.0614	31.45	1	2	6	29	318	34.1319	5.2749	0.939496	10	10.7274	0.983358	10	5.55557	1.06451	10	3.35275	1.00827	10	4.2321	1.01821	10	9.88731	1.01881	10	8.77943
Q9AUW4	Os03g0758900 protein	2.20947	1.98	1	1	1	1	405	44.8261	5.43994	0.984592	1		1.0046	1		1.00091	1		1.06554	1		1.02051	1		0.963833	1
Q2QQD1	DnaJ domain containing protein, expressed	0	5.11	1	1	1	2	235	25.1966	4.89404	0.943285	2	26.7368	0.962432	2	9.09568	0.858726	2	7.05867	1.11801	2	1.91557	1.15232	2	15.2066	1.00567	2	8.21496
P31924	Sucrose synthase 1	386.086	47.79	4	12	35	208	816	92.8491	6.37939	1.04358	67	11.5455	1.08379	67	12.0717	0.911157	67	9.66216	1.07039	67	8.8175	0.897117	67	14.9784	1.02292	67	11.2159
Q7XJB4	60S ribosomal protein L13	2.07879	5.29	2	1	1	3	208	23.9991	10.9165	0.917851	3	0.47856	0.936443	3	0.334185	0.955434	3	0.206225	1.00681	3	13.7648	1.16961	3	7.40022	1.09293	3	7.40228
A0A0P0V5Y9	Os01g0653800 protein (Fragment)	2.49088	3.32	2	1	1	1	753	81.9433	8.26514	1.08001	1		1.10179	1		1.10943	1		0.97985	1		0.87834	1		0.861602	1
A0A0P0WK98	Ribosomal protein L15 (Fragment)	43.0193	33.33	3	7	7	23	204	24.2583	11.5317	1.02271	16	11.3977	1.04011	16	7.71341	1.04346	16	4.08555	0.995042	16	4.37871	0.94551	16	9.82862	0.954342	16	11.8371
Q7XVP0	OSJNBa0023J03.8 protein	9.36628	17.45	1	3	3	7	275	28.6129	5.68115	1.00428	7	6.69025	1.0671	7	5.98314	0.952137	7	4.95804	1.01486	7	9.09441	1.00993	7	13.3482	0.926641	7	4.74326
Q0JM17	DEAD-box ATP-dependent RNA helicase 56	22.0295	19.44	4	6	6	11	432	48.6226	5.71924	1.021	11	10.2014	1.05185	11	7.43497	1.05859	11	12.1956	0.974306	11	6.8274	0.913824	11	10.0012	0.994105	11	7.25425
Q5N8I8	Os01g0700000 protein	2.12892	9.62	1	2	2	2	260	27.4054	4.75439	1.03049	2	8.61941	1.05098	2	15.6063	0.842754	2	30.066	0.976414	2	0.838399	1.06924	2	19.5275	1.05834	2	0.624378
Q69UI3	Os08g0117100 protein	9.24736	15.05	1	4	4	7	319	35.9197	6.48096	1.06651	7	8.73612	1.00534	7	10.8729	0.943237	7	16.9974	1.02606	7	2.5343	1.03328	7	3.46111	0.991992	7	24.16
Q69TX7	Aminoacylase	4.31616	4.48	1	2	2	2	446	49.1745	7.97217	0.943196	2	17.5567	0.961898	2	9.46862	0.915527	2	28.8762	1.03494	2	8.78503	1.20761	2	30.0165	0.9605	2	8.53686
A0A0P0VQ66	Os02g0773300 protein	17.4089	11.69	2	3	3	5	385	41.3534	7.29834	1.00975	5	1.19887	1.0381	5	5.30327	1.07548	5	11.5089	0.913609	5	7.46815	1.09953	5	2.72581	0.923964	5	7.00735
Q2QM69	2-methyl-6-phytyl-1,4-hydroquinone methyltransferase 2, chloroplastic	63.3005	24.43	2	6	6	31	348	38.9151	9.5249	0.99809	29	5.3966	1.00087	29	9.4604	0.988626	29	5.72542	1.09989	29	5.81243	0.933796	29	9.15924	1.00293	29	6.66852
B7F946	Os06g0356800 protein	4.91133	3.63	1	1	1	2	248	27.2557	6.84424	0.822317	2	14.6093	0.838496	2	24.0684	1.22104	2	12.7438	0.845177	2	10.7948	0.880304	2	5.80179	1.42525	2	16.9925
Q6AVZ7	Peroxidase	6.83087	11.17	1	3	3	4	349	36.6025	5.84619	0.992323	4	12.328	1.01082	4	2.31193	1.01184	4	2.39355	0.989049	4	5.85673	1.03014	4	4.58027	0.963175	4	5.02313
Q2R5F6	Os11g0438700 protein	2.18947	6.82	1	1	1	1	264	27.7249	6.52197	1.09186	1		1.11327	1		0.928196	1		1.07903	1		0.848793	1		0.949648	1
Q7F7I7	GTP-binding nuclear protein Ran-1	47.0082	31.67	1	1	7	31	221	24.9866	6.85889	0.955847	1		0.974582	1		0.983107	1		1.08822	1		0.954878	1		1.08188	1
A0A0P0VJR5	Os02g0519300 protein	0	3.16	2	1	1	1	253	29.4799	5.03369	0.90492	1		0.922589	1		0.9013	1		1.09645	1		1.08445	1		1.1563	1
Q10JT5	Os03g0408500 protein	4.54378	10.27	1	2	2	3	224	23.8941	5.26221	0.970273	3	19.8516	1.10821	3	8.22889	0.995737	3	9.23592	0.958205	3	7.70822	1.01497	3	4.03684	1.02645	3	6.34298
Q2R447	Cytochrome P450 family protein, expressed	0	2.97	1	1	1	1	538	59.5969	9.75928	0.979555	1		0.998169	1		1.11581	1		1.03241	1		0.93056	1		0.970116	1
Q5JKK9	Os01g0940700 protein	20.4722	6.27	2	1	1	14	271	28.186	4.90674	0.990163	14	11.3371	1.00332	14	5.16981	0.979373	14	6.8256	1.0355	14	5.83766	1.20031	14	11.8284	0.89045	14	5.21912
Q8H056	MFP1 attachment factor 1, putative, expressed	21.9073	39.35	1	4	4	10	155	15.6088	4.51318	1.00154	8	14.7852	1.00805	8	5.55172	0.947721	8	9.91625	0.974054	8	10.7762	1.16817	8	19.6959	0.937193	8	10.313
A0A0P0XBM6	Os08g0109200 protein (Fragment)	43.2141	25.93	1	9	9	23	428	45.5714	8.52881	1.0113	23	7.40933	1.01226	23	5.28076	1.00721	23	5.55155	1.00549	23	8.94314	1.02191	23	8.1343	0.938856	23	7.45793
Q0DFJ3	Os05g0587000 protein	1.87687	2.01	1	1	1	1	448	47.396	6.99072	0.96035	1		0.978175	1		0.97482	1		0.950225	1		1.16172	1		1.04977	1
Q7XC31	60S ribosomal protein L27	2.53588	13.97	2	2	2	4	136	15.4617	10.5503	0.800257	3	15.5244	0.83809	3	4.12981	0.961807	3	7.3285	0.928373	3	3.02882	0.956895	3	2.76849	1.56512	3	7.4075
Q6Z3M0	Os08g0241600 protein	8.01876	8.31	3	2	2	5	337	37.3721	6.7417	0.999249	5	11.2734	1.03605	5	2.66064	1.02829	5	1.6652	0.977173	5	3.37359	1.02309	5	9.58354	0.989594	5	3.07861
A0A0P0XU17	Os10g0411700 protein (Fragment)	36.0209	32.39	1	3	3	22	71	8.1845	11.1362	1.065	22	8.691	1.06545	22	10.3058	1.01657	22	5.4823	0.930821	22	6.45044	1.07815	22	4.36861	0.875892	22	5.55885
Q6Z4E4	Methylmalonate semi-aldehyde dehydrogenase	119.063	34.83	2	16	16	56	534	57.2101	6.354	1.02079	55	12.1548	1.01731	55	6.29072	1.04269	55	10.7941	0.982335	55	8.53701	1.04317	55	14.3113	0.938103	55	11.3248
Q2QMH0	Os12g0604800 protein	2.24077	3.09	1	1	1	1	324	36.0976	8.52881	1.01443	1		1.03293	1		0.95975	1		1.07139	1		0.853256	1		1.09197	1
Q7XKV2	Beta-glucosidase 13	1.63943	3.56	1	1	2	2	506	57.1005	6.91748	0.931806	1		0.948789	1		0.798666	1		1.17634	1		1.04673	1		1.15494	1
Q8H4B9	Os07g0516200 protein	68.3032	56.67	1	9	9	36	180	18.8059	9.39307	0.981206	33	8.45134	0.988334	33	6.91109	1.03597	33	10.5768	0.993298	33	9.17438	1.01666	33	9.13996	0.973845	33	9.93072
A0A0P0Y5E8	Os11g0676200 protein (Fragment)	0	1.23	1	1	1	1	570	65.2917	5.84619	0.977194	1		0.994883	1		1.1651	1		1.06679	1		0.884497	1		0.925278	1
Q9FEG7	Os08g0434100 protein	10.2885	30.13	1	6	6	10	229	24.7838	5.16064	0.868577	10	10.8782	0.873743	10	7.61969	1.14184	10	8.52931	0.860152	10	6.48116	1.06998	10	15.5851	1.2965	10	14.7298
P0C485	30S ribosomal protein S3, chloroplastic	9.42361	10.46	1	3	3	6	239	27.5009	9.74463	0.961953	5	4.50086	0.968359	5	1.98267	0.935846	5	2.2929	1.22567	5	1.86347	1.0288	5	7.1854	0.991157	5	4.26914
Q6YUA7	Os08g0464000 protein	14.4738	24.72	1	5	5	7	356	39.203	5.50342	1.00684	7	1.60289	1.05144	7	5.03985	0.97616	7	3.81895	0.964403	7	3.99397	1.05006	7	12.6	1.07556	7	8.61372
Q6ZKC1	Os08g0430200 protein	0	3.2	1	1	1	1	406	42.9607	4.4624	1.03828	1		1.05686	1		0.983075	1		1.04789	1		0.99199	1		0.914038	1
Q6Z387	Lipid transfer protein-like	0	4.83	1	1	1	1	207	20.9048	8.32373	0.984	1		1.00147	1		1.07396	1		1.09776	1		0.798	1		1.05472	1
Q10S27	Mitochondrial outer membrane protein porin 6	7.86052	8.7	1	2	2	6	276	29.6653	8.32373	0.960508	6	3.05197	0.998758	6	12.2569	1.09636	6	8.46697	0.951628	6	3.32216	1.00992	6	7.05154	0.969382	6	9.97367
Q941F5	Os11g0592200 protein	1.75789	26.71	1	3	3	4	146	16.0307	8.54346	0.97062	3	0.534673	0.972769	3	2.35441	1.20907	3	3.83829	0.92188	3	4.70901	0.871046	3	23.5696	1.0665	3	9.24878
Q6YVU4	Os07g0539300 protein	13.3033	14.04	3	5	5	10	577	60.8589	5.33838	0.957192	10	9.85826	0.966367	10	5.95487	1.1538	10	4.71788	0.930538	10	8.91165	1.00494	10	8.89924	1.03837	10	8.45381
Q10A14	Alanine--tRNA ligase	31.3597	18.42	1	15	15	21	999	109.338	6.56592	0.992453	21	6.85879	1.01115	21	3.66964	1.01172	21	9.7853	1.0144	21	5.58876	0.963703	21	13.1395	1.01488	21	11.4928
P17784	Fructose-bisphosphate aldolase 1, cytoplasmic	229.022	65.08	2	8	20	141	358	38.8391	7.32764	1.01418	25	10.9478	0.950171	25	7.21192	0.997559	25	6.40692	1.01665	25	9.5042	1.07097	25	11.3504	1.01304	25	13.7325
Q69IM6	Os09g0514600 protein	4.40819	16.46	1	2	2	4	158	17.1351	7.37158	0.972702	4	3.47121	0.979973	4	5.0065	0.983631	4	2.80036	0.972306	4	6.85474	1.06677	4	1.63164	1.11407	4	8.48462
Q94EF4	Os01g0769700 protein	4.54975	2.23	13	1	2	2	896	96.2981	6.31592	0.954045	1		0.97055	1		0.842543	1		1.05452	1		1.12898	1		1.12188	1
Q6L4H5	Os05g0549700 protein	39.4353	19.96	1	3	7	19	521	57.18	7.1958	0.99924	5	7.99179	1.03322	5	11.1928	0.940929	5	6.59863	1.02476	5	9.97235	0.960471	5	3.46596	1.03845	5	5.09411
Q7XDI5	Os10g0470900 protein	18.5554	18.75	1	6	6	15	464	45.593	6.7417	0.980596	14	8.35693	1.01232	14	6.36005	1.05238	14	5.46527	0.945727	14	4.53794	1.09461	14	9.68158	0.982072	14	13.3069
Q67G20	Actin	246.265	52.52	2	2	18	154	377	41.5959	5.49072	1.04387	28	9.61043	1.09007	28	6.07857	0.986354	28	8.20129	0.972906	28	7.33191	0.982992	28	8.73637	0.914174	28	9.12445
Q10BT5	Serine/threonine-protein phosphatase PP2A-2 catalytic subunit	6.92444	19.87	4	3	4	6	307	35.2201	5.32568	1.04302	5	1.87602	1.06086	5	12.1021	0.999876	5	4.01669	1.01493	5	4.4122	1.01807	5	0.868339	0.894205	5	22.7187
Q08479	Adenylate kinase 3	32.7006	30.71	1	3	6	18	241	26.3889	8.27979	0.954528	11	13.354	1.01788	11	4.77605	0.996253	11	10.1168	0.967501	11	9.58332	1.06356	11	12.7578	1.0334	11	7.93716
Q94J17	Os01g0749200 protein	2.2902	7.3	1	2	2	2	233	26.228	10.3599	0.912723	2	0.0700401	0.928287	2	8.14231	0.85633	2	2.05403	1.14087	2	1.41764	0.902341	2	8.13272	1.2999	2	12.0842
Q6ERD5	Os09g0397700 protein	0	7.38	1	1	1	2	149	15.8716	8.32373	0.924362	2	10.9292	0.940071	2	5.84681	1.00085	2	4.38402	1.07311	2	4.60961	1.07871	2	19.8595	1.01068	2	25.6916
Q08480	Adenylate kinase 4	73.6747	44.86	1	6	9	31	243	26.658	7.79639	1.04172	23	2.966	1.06914	23	3.56868	1.0399	23	6.9771	0.928423	23	11.5326	0.962028	23	10.8987	1.00201	23	7.41838
A0A0P0WER7	Os04g0611200 protein (Fragment)	3.67763	5.87	1	2	2	2	341	36.6158	8.22119	0.916112	2	4.84108	0.931348	2	1.21164	0.921594	2	10.2776	1.11664	2	4.51719	0.984594	2	3.36071	1.17699	2	1.32115
Q5VMA5	Os06g0156600 protein	12.492	7.78	1	3	3	8	360	38.4536	7.91357	0.948984	8	9.08529	0.937566	8	6.74442	0.982126	8	12.4779	1.05362	8	8.62304	1.067	8	1.52059	1.00483	8	11.5108
Q5QN02	Os01g0199900 protein	11.9069	11.41	1	5	5	7	631	68.3883	7.10791	1.01638	7	3.44291	1.00813	7	8.85236	1.00663	7	4.98292	1.00469	7	5.46157	1.01378	7	10.9476	0.985329	7	9.41806
Q69UU3	Os07g0108300 protein	364.003	62.06	2	24	24	221	485	53.6213	7.89893	1.02296	188	11.3312	1.06264	188	8.5016	0.921781	187	9.21411	1.07607	188	8.9422	1.01605	187	16.2876	0.911288	188	12.1327
Q0JFG1	Os04g0106000 protein (Fragment)	1.80991	6.21	1	1	1	1	177	18.3321	9.84717	1.04981	1		1.06698	1		1.0388	1		0.961705	1		0.999903	1		0.91994	1
Q6H4W2	Os02g0167100 protein	12.5322	14.66	1	4	4	6	307	34.2991	5.50342	1.00709	6	10.6069	1.02255	6	5.30134	0.909865	6	3.32668	0.997325	6	10.3702	1.0085	6	12.7517	1.06925	6	5.5854
Q69UZ3	Lon protease homolog, mitochondrial	9.42536	3.59	2	3	3	4	1002	109.475	5.41455	1.00276	4	10.3723	0.991968	4	5.80316	0.995008	4	7.98765	0.994097	4	4.44502	1.00763	4	23.0856	1.0341	4	5.29793
Q6Z5M6	Os02g0722800 protein	6.79713	2.54	2	2	3	3	1339	144.527	6.1001	1.01368	2	5.82889	1.02967	2	0.75532	1.031	2	5.40053	0.958806	2	4.53084	1.02632	2	1.45518	0.985197	2	4.98629
Q7XPW5	Phosphomannomutase	12.9275	22.58	1	5	5	9	248	28.1751	5.8335	0.895314	8	8.87794	0.932282	8	3.98345	0.939721	8	4.19887	1.09081	8	9.82153	1.06461	8	5.67359	1.02008	8	6.62022
Q5ZEL4	Os01g0159400 protein	0	6.47	2	2	2	2	433	46.7924	8.71924	0.989118	2	0.534038	1.00467	2	1.35893	1.07747	2	5.16084	0.948921	2	2.40901	0.982875	2	2.09471	1.04059	2	3.61072
P0C5A4	Late embryogenesis abundant protein, group 3	3.42255	6.5	1	1	1	1	200	20.5019	6.25244	0.905227	1		0.919434	1		1.0833	1		0.952415	1		0.979335	1		1.21944	1
Q6AV57	Os03g0691400 protein	15.6813	39.63	1	6	6	8	164	17.4231	8.92432	0.966169	8	13.4442	0.98114	8	6.96665	0.972544	8	14.5126	1.09117	8	8.46437	0.930744	8	9.72313	1.05913	8	5.90713
Q2QLY5	5-methyltetrahydropteroyltriglutamate--homocysteine methyltransferase 1	260.437	38.9	3	4	21	156	766	84.5315	6.30322	1.00534	6	15.2445	1.11489	6	8.71839	0.961421	6	7.35598	0.948166	6	4.69703	0.98105	6	9.86041	0.945635	6	10.9255
B7EPH5	Os05g0427300 protein	2.10344	4.97	2	1	1	1	161	17.9433	9.39307	0.937786	1		0.952193	1		1.04902	1		1.06046	1		1.06968	1		0.980489	1
Q0DV66	Os03g0146400 protein	3.10936	9.83	2	4	5	5	529	59.0367	7.95752	0.965675	4	10.2998	0.927505	4	8.21401	0.954673	4	16.3268	1.06073	4	4.10117	0.967591	4	26.3632	1.13967	4	4.14498
Q2QUH7	Isoflavone reductase, putative, expressed	0	7.64	1	2	2	3	314	35.2901	6.13818	0.983624	3	5.01717	0.979224	3	2.88059	0.879319	3	10.9401	1.11534	3	2.9267	1.00217	3	5.18598	1.01478	3	6.07336
Q0JAI2	OSJNba0093F12.16 protein	118.029	56.63	2	8	8	55	166	17.7366	9.15869	1.00287	55	9.74313	1.00772	55	8.54799	1.00996	55	7.61446	1.01426	55	8.96089	0.971289	55	13.1952	1.00226	55	9.14899
Q5JKW7	Mitochondrial fission 1 protein	2.29046	6.13	3	1	1	1	163	17.4332	8.47021	0.959629	1		0.97401	1		1.06477	1		1.19683	1		0.862818	1		0.949834	1
A0A0P0VIA6	Os02g0325100 protein (Fragment)	42.8422	31.25	4	6	8	27	352	39.3475	7.1665	1.01344	11	12.0158	1.00347	11	6.63537	1.07969	11	10.9819	0.947558	11	7.46805	0.991332	11	4.26244	1.009	11	12.4231
Q8H513	Os07g0520400 protein	2.55421	0.78	1	1	1	1	895	95.4003	5.57959	0.86851	1		0.881225	1		0.866868	1		0.93349	1		1.07597	1		1.47218	1
Q10MP7	Os03g0300400 protein	25.3833	28.13	1	4	4	16	160	17.1627	6.27783	1.11156	15	9.29453	1.09958	15	7.14571	0.964156	15	10.8853	0.993015	15	8.73771	0.879769	15	17.9337	1.00764	15	18.0239
Q6Z6B5	Os02g0328300 protein	121.803	47.39	1	10	10	72	287	30.6767	5.68115	1.00016	69	11.1066	1.00478	69	6.62876	1.03628	69	8.26045	0.999995	69	6.34865	1.074	69	12.4977	0.927308	69	8.62017
Q69V57	Fructose-bisphosphate aldolase	376.63	72.91	1	18	22	228	358	37.7307	7.72314	0.965472	140	11.6517	0.993983	140	8.11337	0.913702	140	10.4873	1.04179	140	9.67849	1.18255	140	13.1913	0.911764	140	11.5689
P49199	40S ribosomal protein S8	25.4427	32.73	2	6	6	16	220	24.8142	10.4038	0.941961	15	11.5491	0.98084	15	4.44903	1.05496	15	9.67389	0.990259	15	5.76927	1.02269	15	6.56116	1.05765	15	5.49753
Q93X08	Os09g0553200 protein	132.878	52.24	2	20	20	98	469	51.6502	5.59229	0.973325	80	15.6298	1.01351	80	7.4756	0.967696	80	9.87669	1.03451	80	7.95491	1.02319	80	13.1238	1.01236	80	9.95683
Q6K850	Os02g0804500 protein	9.69074	8.01	1	3	3	4	487	51.9855	8.89502	1.04713	4	19.3887	1.07518	4	6.6588	0.899116	4	10.2439	1.04618	4	15.4562	1.00299	4	1.66365	0.887943	4	6.29838
A0A0P0WTC2	Os06g0163600 protein (Fragment)	2.09762	10.1	1	1	1	2	99	11.2687	6.52197	0.987489	2	2.12107	1.00139	2	1.22546	0.857983	2	0.969483	1.01713	2	0.39663	1.07719	2	4.84512	1.12407	2	0.671774
Q9SDG5	Isocitrate dehydrogenase [NAD] subunit, mitochondrial	34.7472	27.07	1	7	7	21	362	39.4172	7.43018	0.993874	19	15.7065	0.9735	19	14.7812	0.965203	19	10.0659	1.04064	19	8.97274	0.937858	19	18.4237	1.0537	19	7.44379
Q6AT43	Branched-chain-amino-acid aminotransferase	9.88212	19.07	2	6	6	7	409	44.1838	7.18115	1.01501	7	4.51434	1.0131	7	3.81491	1.01157	7	2.32423	0.996883	7	4.96833	1.05487	7	7.67936	0.982016	7	6.37322
Q93W07	Os06g0568200 protein	172.152	50.2	3	17	17	106	488	54.0246	5.18604	1.00785	86	13.6645	1.01874	86	7.06159	1.038	86	6.92593	0.982993	86	7.19934	0.950355	86	10.0541	0.995165	86	9.98929
B7EBF9	Os04g0459900 protein	12.9973	15.06	1	5	5	6	445	46.3533	8.22119	0.981449	6	6.60946	0.979165	6	3.87062	0.981178	6	4.99889	1.02021	6	7.21016	1.07651	6	6.69208	0.945569	6	3.81246
Q0DFD6	Os05g0597100 protein	16.0896	14.14	1	4	4	6	297	32.5274	4.67822	1.00762	6	10.1572	1.02436	6	1.59458	0.930497	6	3.08502	1.0739	6	4.87622	1.00438	6	5.81947	1.00967	6	3.03366
Q7F613	Secretory carrier-associated membrane protein 2	2.49179	4.2	1	1	1	1	286	32.1756	8.49951	0.911643	1		0.923726	1		0.955793	1		1.04774	1		1.06354	1		1.16273	1
O82143	26S proteasome regulatory particle	17.6879	18.41	1	5	5	9	402	42.3568	4.64014	1.00975	9	13.7574	0.998559	9	3.64911	1.05223	9	4.93316	0.946234	9	14.3495	1.04829	9	10.3366	0.994664	9	6.70209
Q6L4W7	Os05g0509200 protein	24.8288	29.56	1	7	7	19	274	30.0358	7.37158	0.985076	19	13.9763	1.00253	19	6.25256	1.14331	19	10.9499	0.974403	19	5.40609	0.923277	19	15.945	0.988616	19	5.87773
Q69U05	Os06g0623300 protein	10.525	14.64	1	3	3	8	321	35.2219	5.98584	1.00913	6	10.9255	0.990631	6	4.70333	1.05218	6	9.55584	0.99315	6	5.7083	0.94847	6	3.5973	1.09323	6	13.3907
Q7X7V6	OSJNBa0035M09.5 protein	2.22568	2.36	1	1	1	1	466	49.7802	5.92236	1.01451	1		1.02745	1		1.05448	1		0.996312	1		0.927608	1		1.0115	1
Q6H703	Glyceraldehyde-3-phosphate dehydrogenase	46.9868	34.31	3	8	10	29	411	43.2902	8.90967	1.01864	12	11.2445	1.03611	12	7.3999	1.05855	12	5.75232	0.986701	12	6.86183	1.06473	12	14.8454	0.892403	12	11.2903
Q0DJA0	Coatomer subunit delta-1	15.2048	17.18	3	1	6	9	524	57.4704	5.74463	0.970187	1		0.982425	1		1.03081	1		1.03353	1		0.88505	1		1.13172	1
Q50LH5	ATP-dependent Clp protease proteolytic subunit	9.48498	17.38	1	4	4	5	282	30.3774	8.27979	0.985723	4	9.062	1.03131	4	5.97053	1.06133	4	1.05251	1.07215	4	4.71509	0.952409	4	5.28376	0.948655	4	6.44488
Q8W0D1	Os01g0721900 protein	35.985	16.32	2	3	4	17	380	40.4018	6.7124	1.03026	7	7.00404	1.00901	7	9.20228	0.867774	7	6.16497	1.1703	7	6.89214	0.943992	7	6.70723	0.966384	7	3.54817
Q6Z702	Os02g0125100 protein	24.2973	26.46	1	10	10	17	514	55.5047	7.32764	1.00571	17	14.5448	1.03669	17	12.0169	0.961344	17	16.0404	1.04338	17	9.33339	0.988599	17	12.6708	0.994353	17	13.682
A0A0P0WWK9	Os06g0360300 protein (Fragment)	7.22727	19.92	2	4	4	4	241	26.0288	8.85107	1.01	4	5.13536	1.0039	4	5.88886	1.05888	4	7.45425	0.895834	4	8.13811	1.08446	4	2.31432	1.01943	4	8.93746
P0C512	Ribulose bisphosphate carboxylase large chain	6827.83	65.41	4	3	40	3540	477	52.8475	6.68311	1.11278	104	8.39733	1.10803	104	8.91244	0.734774	104	14.4617	1.31939	104	15.3111	0.686441	104	20.168	0.928065	103	13.6697
B7EW17	Os02g0725100 protein	4.36692	7.87	1	3	3	5	432	46.616	6.48096	0.999468	5	4.56707	0.986331	5	3.7726	0.998149	5	1.95883	0.986102	5	4.10572	0.857353	5	6.52754	1.14361	5	1.35002
Q7XZZ1	Glutamyl-tRNA(Gln) amidotransferase subunit C, chloroplastic/mitochondrial	9.34293	33.99	1	3	3	7	153	16.5997	6.82959	0.99047	7	10.9535	1.01533	7	6.47833	1.05792	7	2.85516	0.916889	7	7.53332	1.06057	7	5.9861	0.974791	7	2.94986
Q2QV45	70 kDa heat shock protein	185.476	29.94	5	15	21	106	698	74.0413	5.24951	0.956145	75	12.4049	0.970214	75	6.47234	0.969879	75	11.1919	1.05162	75	8.88502	1.19504	75	15.2372	0.873343	75	16.4179
Q7F2G3	Carbonic anhydrase	804.476	73.9	2	16	18	466	272	29.0988	8.14795	1.03585	302	15.9035	1.03999	302	9.1235	0.945322	302	11.425	1.07367	302	10.6689	0.948599	302	15.6286	0.944086	302	12.4731
Q6ETS8	Diphosphomevalonate decarboxylase	6.99671	6.18	2	2	2	4	421	45.8892	6.45557	0.990649	4	9.4232	0.976882	4	4.49256	1.07204	4	5.51953	1.03782	4	2.80333	1.18155	4	5.33313	0.919004	4	2.11046
Q7F1F2	Peptidylprolyl isomerase	21.9868	11.38	1	7	7	10	580	64.0818	5.23682	1.01704	10	10.5125	0.994109	10	4.93367	0.990461	10	9.70131	0.997253	10	6.34514	1.05666	10	10.7392	1.06208	10	7.76459
Q5NAI4	Phospholipase A1-II 5	20.1903	13.12	1	4	4	8	465	50.4215	6.97607	1.01317	8	8.48324	1.02241	8	3.40711	0.977896	8	4.03351	1.02858	8	9.511	0.980516	8	7.58344	0.948146	8	6.29532
Q6YTI3	Thioredoxin-like 4, chloroplastic	4.82113	7.48	1	2	2	2	214	23.1936	5.45264	0.971717	2	2.65991	0.983077	2	0.584604	1.03837	2	2.49903	1.03424	2	4.73773	1.09998	2	11.0531	0.920019	2	0.788732
Q9XEA8	Cysteine synthase	129.677	43.38	1	4	10	76	325	34.285	5.41455	1.04693	9	5.97574	1.02428	9	7.29388	0.988288	9	4.74561	1.00338	9	3.81073	1.05016	9	14.7776	0.952328	9	4.25981
A0A0P0Y8T7	Os12g0265100 protein (Fragment)	0	9.43	2	1	1	1	159	18.2149	5.04639	1.08033	1		1.09288	1		1.16479	1		0.862556	1		0.956986	1		0.872143	1
Q2RB23	Homoserine dehydrogenase	19.1877	24.48	1	1	9	13	384	40.662	5.97314	0.932973	1		0.943784	1		1.05244	1		1.02371	1		1.00501	1		1.09231	1
Q2QVJ6	NADP-dependent oxidoreductase P2, putative, expressed	0	4.34	1	1	1	1	346	38.3427	5.8208	0.903485	1		0.913891	1		1.00625	1		1.17169	1		0.914623	1		1.12248	1
O80414	Mitochondrial phosphate transporter	46.4251	35.6	3	4	12	28	368	38.9341	9.27588	0.993331	8	6.61439	0.98112	8	8.95345	1.02854	8	8.67799	1.07901	8	10.7009	0.829556	8	5.08045	1.09339	8	2.57751
Q5WA93	Os06g0160400 protein	0	6.93	1	1	1	1	231	24.6614	6.96143	1.049	1		1.06084	1		1.15183	1		0.87544	1		0.889068	1		1.00307	1
Q0J716	Villin-5	12.3198	6.18	2	4	5	9	955	107.276	5.99854	1.03055	6	8.99303	0.974481	6	6.7074	1.06188	6	6.90333	0.972543	6	12.2902	0.947905	6	18.9698	1.01212	6	9.02769
Q6ZG03	Os08g0276100 protein	6.4735	9.38	1	4	4	9	469	51.6292	6.91748	0.973177	8	4.38478	0.967154	8	8.00952	0.934872	8	4.78233	1.14323	8	9.85155	0.981985	8	16.1787	0.991127	8	9.96659
Q7XNV4	OSJNBb0015G09.12 protein	64.8411	33.19	1	8	8	39	226	24.8427	8.5874	0.963334	31	12.1509	0.975152	31	4.85089	1.06508	31	7.09332	1.00992	31	10.1649	1.01482	31	10.2022	1.02754	31	9.26351
Q9SXV0	Cytochrome c oxidase subunit 6b	51.8561	34.32	1	6	6	25	169	18.9008	4.29736	1.02179	24	8.7217	1.01545	24	10.4688	0.972349	24	6.73301	0.967656	24	8.30282	1.07301	24	10.9979	0.962417	24	7.18579
Q9FW37	Os05g0100800 protein	1.78473	8.21	1	1	1	1	134	14.6725	7.44482	0.952905	1		0.963271	1		0.899926	1		1.09717	1		0.975525	1		1.16039	1
Q84LK3	Betaine aldehyde dehydrogenase 2	35.3391	18.49	3	7	7	15	503	54.6479	5.45264	0.989126	14	7.31976	1.00148	14	9.75507	1.00081	14	9.35603	1.05722	14	7.13361	1.02777	14	8.79793	0.938275	14	7.49686
A0A0P0X4N7	Os07g0243150 protein (Fragment)	6.47411	23.08	1	2	2	3	104	10.7026	9.56885	1.02878	3	2.68859	1.04664	3	1.70883	0.968437	3	8.85912	0.969491	3	15.8421	0.884293	3	6.18602	1.00213	3	5.97008
Q53RM0	Magnesium-chelatase subunit ChlI, chloroplastic	138.265	47.47	2	17	17	65	415	44.8375	5.71924	0.951054	65	12.3652	0.965899	65	6.43941	1.02191	65	6.92091	1.02518	65	8.75771	1.09985	65	14.3434	0.948763	65	9.96526
P0C440	50S ribosomal protein L14, chloroplastic	92.7393	60.16	1	7	7	56	123	13.5563	8.29443	0.959951	45	10.3293	0.972218	45	7.53504	1.03733	45	9.66933	1.03502	45	6.38333	1.18433	45	9.28492	0.870942	45	9.49238
Q6ASX7	Glycine-rich RNA binding protein	109.433	46.91	4	4	7	74	162	15.8922	6.7417	1.08001	51	15.2199	1.07392	51	7.98819	0.805138	51	22.3489	1.06102	51	10.0648	1.09187	51	18.7114	0.818535	51	16.485
Q0D3Z9	Os07g0657200 protein	26.6303	17.13	3	14	14	22	1127	121.67	5.35107	1.00863	22	13.853	1.03895	22	6.41035	0.971033	22	7.13254	1.00145	22	7.50846	0.947821	22	13.7556	1.01646	22	8.15456
Q2RAZ7	Alpha-L-arabinofuranosidase C-terminus family protein, expressed	41.7463	21.88	5	3	11	22	658	72.4545	5.23682	1.03824	3	7.97528	1.04855	3	12.4257	1.09678	3	0.092197	0.994829	3	1.76857	1.14769	3	51.4243	0.984604	3	10.7205
Q65XK0	Ketol-acid reductoisomerase, chloroplastic	61.0239	20.07	4	3	9	39	578	62.3377	6.43018	0.955799	11	7.73267	0.938824	11	9.38357	0.96411	11	4.10315	1.14512	11	10.0615	1.03872	11	7.52565	0.950084	11	7.63116
Q5Z7F8	Os06g0559500 protein	5.08431	7.58	1	1	1	2	264	28.2373	4.98291	1.00095	2	5.74775	1.01065	2	19.0506	1.03734	2	8.75815	0.986159	2	0.89723	0.947293	2	34.1227	1.02162	2	7.9707
Q6K3Z3	Os09g0252100 protein	57.3539	41.9	2	11	11	27	401	40.9983	6.56592	1.00073	26	10.629	1.01487	26	5.99057	0.968062	26	13.6946	0.999832	26	6.09377	1.0001	26	17.3967	1.01725	26	7.14028
Q10R45	Alanine-glyoxylate aminotransferase 2, mitochondrial, putative, expressed	13.6648	10.08	1	4	4	7	486	52.69	8.27979	1.04085	7	18.3541	1.05084	7	12.64	0.965602	7	18.8518	0.939366	7	9.14072	0.970958	7	9.47586	0.89807	7	7.10051
Q2EIG9	Os10g0115600 protein	1.60405	2.73	2	1	1	1	220	24.6737	9.53955	1.00122	1		1.01071	1		0.946635	1		1.00653	1		0.998992	1		1.08612	1
Q84MH2	Inosine-uridine preferring nucleoside hydrolase family protein, expressed	9.77053	11.49	1	3	3	7	322	34.4831	5.51611	0.921965	7	2.60204	0.981484	7	7.64793	1.03011	7	4.83799	0.998257	7	4.12757	1.12542	7	7.85254	1.07699	7	13.0178
Q5VRV7	Ubiquitinyl hydrolase 1	7.07012	4.41	1	3	3	5	794	88.6086	5.24951	1.00176	4	10.0585	1.02779	4	7.52032	0.954654	4	10.2477	0.992484	4	5.28382	0.990386	4	4.30033	1.07563	4	11.4482
A0A0P0XW86	Os10g0492101 protein	46.3843	29.71	1	4	4	16	175	17.2384	10.228	0.963401	16	8.16702	0.978429	16	4.30643	1.00553	16	7.06799	1.01755	16	17.0782	1.06911	16	6.50276	1.07378	16	18.508
Q6K8B8	40S ribosomal protein S3a	4.54865	24.9	2	1	5	7	261	29.7408	9.83252	0.955111	1		0.963674	1		1.05532	1		1.05749	1		0.917052	1		1.08552	1
Q8LL83	NBS-LRR-like protein	0	1.3	1	1	1	1	926	104.315	6.7124	1.05244	1		1.06179	1		0.938744	1		1.12384	1		0.846557	1		0.989332	1
A0A0P0XLD9	Os09g0375100 protein (Fragment)	0	13.64	1	1	1	1	88	9.99696	6.90283	0.958407	1		0.966831	1		1.26032	1		0.925599	1		0.754025	1		1.15213	1
Q94E63	Os01g0173100 protein	30.9999	37.5	1	4	5	12	152	16.2504	5.09717	1.04018	10	10.2799	0.948799	10	11.8408	0.978632	10	13.567	1.00317	10	9.27664	1.05064	10	16.9914	0.988955	10	4.65119
Q2RBM4	Os11g0106400 protein	65.3359	14.41	6	10	10	28	1048	117.047	5.37646	1.02084	28	10.1604	1.0112	28	8.99973	0.985254	28	7.20735	1.03485	28	8.93136	0.937436	28	10.0619	1.03667	28	9.77751
Q7FAH2	Glyceraldehyde-3-phosphate dehydrogenase 2, cytosolic	459.68	65.58	2	7	18	252	337	36.7499	6.81494	1.05595	70	11.4341	1.05344	70	9.35118	1.01401	70	7.33244	0.975898	70	10.3887	0.979549	70	11.1121	0.954994	70	12.9702
Q0DJF9	Os05g0291700 protein	178.415	49.79	3	19	19	93	484	51.1905	5.8335	1.0143	93	12.9458	0.993293	93	7.16789	0.982441	93	7.13036	1.0785	93	7.75116	0.989919	93	10.7647	0.930613	93	10.1003
Q0ISB6	Os11g0539800 protein (Fragment)	14.0114	12.17	2	5	5	8	460	51.0224	6.1001	0.999611	8	2.69109	0.994819	8	3.4846	1.03939	8	15.9479	0.995491	8	7.70767	0.970823	8	8.61015	1.00287	8	8.4888
Q65XN1	Os05g0543200 protein	20.2457	24.26	1	10	10	12	544	59.599	4.61475	0.968168	11	6.65337	0.993884	11	5.91968	1.00811	11	8.52743	0.996286	11	7.8166	1.04054	11	14.6774	0.948932	11	8.5331
Q6Z2G8	Os02g0705400 protein	0	7.61	1	1	1	1	184	20.4356	5.46533	1.14333	1		1.15238	1		1.16796	1		0.798453	1		0.854765	1		0.901504	1
Q67UF5	Protein disulfide isomerase-like 2-3	18.0416	20.86	1	7	7	12	441	47.3043	5.57959	0.947304	11	8.6018	0.964179	11	8.982	1.04419	11	9.94598	1.07283	11	7.76526	0.859141	11	15.6634	1.07433	11	11.2382
Q53QG1	Os11g0153700 protein	10.499	12.21	1	6	6	8	557	61.1812	9.74463	1.0818	8	8.199	1.06917	8	7.76279	0.98518	8	7.05254	1.06625	8	6.35514	0.932323	8	12.4921	0.929308	8	13.2322
Q7XCL2	Os10g0542200 protein	27.1051	15.48	4	6	6	9	575	59.2766	4.83057	0.981059	9	10.8368	1.00599	9	3.39307	1.00397	9	6.666	0.910097	9	14.0906	1.00521	9	22.8785	1.04991	9	13.0669
Q339K4	Os10g0346600 protein	0	1.9	1	1	1	1	631	69.9818	6.0874	0.961113	1		0.968134	1		1.01288	1		1.14392	1		0.958454	1		0.984817	1
Q6AUG3	Os05g0563600 protein	2.51815	6.25	1	2	2	3	272	27.9348	9.5249	0.902682	2	9.28209	0.90923	2	10.7779	0.935221	2	11.6689	1.08793	2	4.23478	1.01018	2	14.0795	1.19242	2	19.0669
Q5VQ78	Coatomer subunit beta'-1	12.7776	5.4	2	2	4	5	907	102.824	4.98291	1.04455	2	14.9689	1.05201	2	17.4942	0.909572	2	11.9793	1.03193	2	12.6602	0.967618	2	10.3194	0.989331	2	31.792
Q6F385	Expressed protein	3.79776	15.71	1	1	1	1	191	20.8734	5.23682	1.02951	1		1.03666	1		1.04002	1		0.955366	1		1.12156	1		0.870545	1
A0A0P0VC43	Os01g0916200 protein (Fragment)	5.52388	2.85	2	2	2	2	842	91.4123	5.30029	0.918216	2	8.34872	0.924556	2	3.4358	0.958543	2	4.92074	1.01092	2	4.51017	1.14461	2	3.02054	1.11663	2	0.823466
Q6ZXK6	Kelch repeat containing protein	68.0643	48.8	1	13	13	36	332	34.4034	5.19873	0.965238	35	9.46019	0.994274	35	6.75179	0.967579	35	5.41379	0.96365	35	8.68458	1.18211	35	11.4328	0.945985	35	10.4689
Q0DG31	Os05g0556100 protein	15.7519	15.44	3	8	8	10	609	68.6409	7.78174	1.01268	10	7.92689	1.07305	10	9.00356	0.98297	10	8.8138	0.966237	10	6.2392	0.971748	10	16.4283	0.999198	10	6.65794
Q5Z7P1	Os06g0727400 protein	6.42647	4.83	95	1	2	5	414	45.3903	9.40771	1.0421	1		1.04893	1		0.923317	1		1.14878	1		0.916852	1		0.939191	1
Q2QX49	CBS domain-containing protein, putative, expressed	9.75551	10.52	2	4	4	7	542	58.2673	6.96143	0.989066	7	7.89001	0.958672	7	4.77494	0.948864	7	12.3899	1.05031	7	12.1598	0.968826	7	11.6076	1.05548	7	10.8178
Q2QNF7	Diaminopimelate epimerase, chloroplastic	24.1329	14.97	1	4	4	11	354	37.806	6.68311	0.979426	11	11.6291	0.999848	11	5.90172	1.02533	11	10.4586	0.984046	11	9.9139	1.02767	11	4.45632	0.956419	11	8.00884
Q5NBF0	Os01g0273300 protein	0	5.4	1	2	2	2	537	57.5161	4.29736	0.985758	2	7.61994	0.991948	2	5.68128	0.973109	2	0.189447	0.974092	2	6.37743	1.15962	2	6.31184	0.980403	2	1.23981
Q0IT04	Os11g0433500 protein (Fragment)	7.77932	17.95	1	3	4	4	351	39.7418	5.96045	0.945852	3	5.7637	0.915452	3	10.0017	1.13287	3	5.38351	1.0514	3	7.84953	0.982587	3	15.8046	1.00721	3	20.2465
Q6Z9G0	Glyceraldehyde-3-phosphate dehydrogenase	71.3905	46.69	1	17	17	50	499	53.3356	7.00537	1.049	49	8.46318	1.03456	49	5.07884	0.936116	49	11.2555	1.03368	49	8.68045	0.981108	49	13.345	0.97792	49	10.5511
Q65X70	Probable glycerol-3-phosphate dehydrogenase [NAD(+)] 3, cytosolic	0	2.58	1	1	1	1	465	51.4521	8.49951	0.979912	1		0.985769	1		1.15952	1		0.978109	1		0.983769	1		0.949209	1
Q5ZBN0	Os01g0607900 protein	55.804	15.35	2	7	7	22	684	70.6221	7.51807	0.99136	21	16.3218	1.00288	21	9.17472	0.929645	21	17.9876	1.02448	21	13.51	0.924705	21	13.4451	1.00161	21	6.5004
Q6ZKI0	Os08g0139200 protein	47.8487	47.29	1	6	7	27	203	21.5758	6.53662	1.03886	17	14.114	1.01314	17	9.81751	1.03734	17	5.7971	0.971279	17	2.8152	1.06097	17	8.99246	0.951019	17	7.10904
Q67WU6	Purple acid phosphatase	10.33	4.2	1	1	1	3	476	55.121	7.12256	0.937455	3	0.92587	0.948429	3	3.7893	1.08226	3	2.84185	1.03775	3	2.53516	1.02596	3	4.88858	1.10551	3	1.41679
B9FSH5	Alanine--tRNA ligase, chloroplastic/mitochondrial	9.11778	6.12	2	4	4	9	996	108.097	5.89697	1.03603	9	9.84579	1.03387	9	5.34918	1.00022	9	14.208	1.0143	9	5.29432	1.02892	9	12.0208	0.882741	9	10.2847
Q7FAE1	Momilactone A synthase	3.21039	14.6	1	3	3	4	274	27.816	6.72705	0.828894	3	2.10375	0.854947	3	5.92453	0.896837	3	20.2068	1.10451	3	5.84729	1.17637	3	13.5914	1.28136	3	26.3212
A0A0P0V5F0	Os01g0624000 protein (Fragment)	4.3672	10.86	2	3	3	5	405	44.8764	7.07861	1.00007	5	9.78137	0.978744	5	4.50636	1.06941	5	12.161	0.986795	5	7.5548	1.07181	5	3.40116	1.00949	5	3.42401
Q6YYW3	Os08g0562100 protein	78.2858	29.56	1	10	10	36	433	46.9792	7.29834	0.99208	35	7.05572	0.992442	35	5.60852	0.991202	35	9.19227	1.05899	35	6.82503	1.02003	35	9.64051	0.966289	35	5.94105
Q53N83	Chlorophyll a-b binding protein, chloroplastic	217.725	36.75	1	8	8	132	283	30.2646	5.70654	0.948419	107	10.9638	0.967462	107	10.7436	0.940834	107	8.4064	1.19239	107	10.8948	0.839508	107	22.5297	1.03748	107	20.9786
A0A0P0W7V7	Sucrose synthase	15.8149	11.85	3	4	8	12	844	96.4164	7.97217	1.02466	5	8.10581	1.02968	5	16.9965	0.982057	5	4.69501	1.04032	5	9.58095	0.995847	5	11.4246	0.98731	5	19.2867
Q2QX46	Expressed protein	22.7281	21.61	2	6	6	14	273	29.6134	6.91748	0.968824	14	6.88542	1.00051	14	7.17587	1.03897	14	4.75368	0.982819	14	5.67951	1.01931	14	11.8572	1.00341	14	7.18442
A0A0P0Y8F6	Os12g0233600 protein (Fragment)	0	1.63	1	1	1	1	429	47.6352	4.90674	0.875678	1		0.879687	1		0.95843	1		0.986122	1		1.17855	1		1.21255	1
Q654U5	Os06g0247800 protein	8.33474	6.59	3	1	6	7	911	99.1805	9.17334	0.999033	1		1.0036	1		0.931926	1		1.03888	1		1.01937	1		1.05741	1
Q0J7U6	Protein TPR2	2.49555	2.82	1	1	3	4	1133	124.699	7.28369	1.09367	1		1.09852	1		0.921818	1		0.934392	1		1.07204	1		0.932118	1
Q5QL78	Os01g0524700 protein	2.58798	1.53	1	1	1	1	848	92.6702	6.21436	0.97689	1		0.981136	1		1.00569	1		0.95749	1		1.10285	1		1.04119	1
A0A0P0XUC3	Os10g0397200 protein (Fragment)	4.50011	3.23	2	1	1	2	248	28.3942	9.71533	1.03864	2	30.8399	1.04315	2	0.119895	0.914907	2	6.00801	1.09081	2	2.19702	0.879865	2	2.12097	1.02174	2	24.5643
Q0DKF0	60S ribosomal protein L10-2	20.2899	25.57	4	6	6	10	219	24.656	10.3599	0.826948	10	11.3579	0.87518	10	8.60005	0.857678	10	4.91929	0.974617	10	10.5866	1.01023	10	9.65932	1.46047	10	10.0779
Q5Z7T2	Os06g0714200 protein	0	7.22	2	3	3	3	623	69.0988	9.05615	1.06375	2	19.9901	1.06819	2	17.6859	0.954536	2	12.7748	1.03299	2	9.3258	1.06415	2	7.53719	0.812076	2	33.1459
Q8RUP8	Methionyl-tRNA synthetase-like protein	3.78398	7.33	2	3	3	5	409	43.9287	8.04541	0.984409	5	10.4661	1.08773	5	3.97805	1.02533	5	5.5731	0.984687	5	1.71561	1.00175	5	7.56135	0.871814	5	6.48547
Q6Z1P3	Os08g0566400 protein	17.7366	16.08	2	4	4	7	398	42.445	6.56592	1.07359	6	3.65434	1.07574	6	4.7598	1.01003	6	3.98479	0.994134	6	7.61748	1.00984	6	7.18351	0.921719	6	7.04631
Q10QL6	GRIM-19 protein, expressed	5.90438	29.58	1	3	3	3	142	15.9482	9.59814	1.0345	3	3.01309	1.05988	3	1.38134	1.02899	3	8.11256	0.908598	3	2.02579	0.903338	3	1.91088	1.04714	3	2.66456
A0A0P0WEZ7	Os04g0614650 protein (Fragment)	2.40465	2.61	1	3	3	4	1533	172.947	4.69092	1.06149	4	17.5131	1.05785	4	4.00705	1.0043	4	5.25798	0.866503	4	9.35998	0.922775	4	10.8487	1.02501	4	2.72486
Q0JGQ4	Os01g0911300 protein (Fragment)	2.11415	2.21	2	1	1	1	362	40.6552	6.55127	0.959857	1		0.963567	1		0.910629	1		1.14836	1		0.874731	1		1.17525	1
A0A0P0V522	Os01g0609300 protein (Fragment)	1.71423	1.7	18	2	2	2	1293	144.879	8.26514	1.00325	2	18.5063	1.00712	2	15.3927	1.04661	2	6.90585	1.06179	2	8.79933	0.94257	2	10.4408	0.946949	2	5.88391
Q8W314	Threonine dehydratase	3.77452	3.16	1	1	1	1	602	65.4986	6.02393	0.981604	1		0.985349	1		0.867603	1		1.05853	1		1.2516	1		0.9324	1
Q40648	Probable voltage-gated potassium channel subunit beta	21.8507	18.6	1	6	6	14	328	36.4266	7.40088	1.00076	14	12.8755	1.04584	14	9.4436	0.988528	14	9.58533	0.974324	14	7.01623	1.00988	14	12.3752	1.03979	14	11.4761
A0A0P0XX30	Os10g0530500 protein	5.29521	16.8	1	2	2	2	125	12.8597	5.50342	0.950908	2	16.2658	0.954252	2	5.26496	0.798825	2	24.2413	1.19682	2	8.73751	1.07044	2	22.5472	1.05258	2	2.74396
Q942L2	Protein disulfide isomerase-like 2-2	33.1924	34.23	1	8	12	18	371	40.7149	6.87354	0.988844	10	7.96962	0.983079	10	8.21624	1.04169	10	14.084	1.00997	10	2.51337	0.852739	10	6.52827	1.02661	10	6.08791
Q84T71	Os03g0854100 protein	13.3959	13.11	2	3	4	9	412	44.8563	9.01221	0.96205	6	11.8953	0.957961	6	5.35363	1.04017	6	3.92923	1.04223	6	10.8659	1.01887	6	5.12122	1.04926	6	4.92228
Q6H667	Os02g0643500 protein	30.4087	38.27	1	8	8	20	277	28.9424	8.73389	1.04815	19	10.1888	1.06861	19	9.37707	1.0076	19	7.17797	0.969449	19	6.44133	1.04637	19	6.25253	0.938024	19	6.05012
Q6YTT3	Phospho-2-dehydro-3-deoxyheptonate aldolase	22.1103	21.98	2	9	11	18	505	56.3987	8.29443	0.994344	14	7.48512	1.01621	14	7.76015	0.960148	14	2.55169	1.10934	14	2.7943	0.964914	14	5.99071	1.02136	14	9.6783
A0A0P0W896	Amine oxidase (Fragment)	4.16216	11.69	2	2	2	4	308	33.2146	8.27979	0.948298	4	11.1329	0.968289	4	3.00418	1.00261	4	3.46633	1.00045	4	6.01824	1.05451	4	5.95795	1.07949	4	2.28956
A3C4S4	GDP-mannose 3,5-epimerase 1	74.9737	46.03	1	8	14	43	378	42.7509	6.0874	1.00142	21	14.9484	1.00957	21	8.72733	0.89655	21	5.95494	1.09675	21	6.96614	0.968493	21	7.21797	1.00452	21	9.93183
Q0D6I9	Os07g0475000 protein (Fragment)	0	4.47	1	1	1	1	246	27.5185	4.65283	0.989643	1		0.992573	1		0.963053	1		1.0429	1		1.02848	1		1.03273	1
P0C2Z6	ATP synthase subunit alpha, chloroplastic	921.868	50.1	1	21	23	516	507	55.6305	6.25244	1.02104	462	12.7614	1.03413	462	8.97879	0.863053	462	11.657	1.20399	462	12.6145	0.989356	462	13.2139	0.88651	462	14.7218
A0A0P0WKU1	Os05g0323800 protein (Fragment)	2.52339	10	2	2	2	2	400	44.6985	5.07178	0.875798	2	9.37061	0.878352	2	11.9576	1.18251	2	2.18229	0.983129	2	7.15364	1.06502	2	5.20111	1.06326	2	13.9632
Q6YZX5	Os08g0191200 protein	4.86046	3.98	1	2	2	2	527	55.0977	5.49072	0.952164	2	10.9678	0.954775	2	0.175804	0.994952	2	13.4606	0.969049	2	23.5884	1.18215	2	7.61522	0.999808	2	7.58136
Q948T6	Lactoylglutathione lyase	69.227	33.68	3	8	10	44	291	32.5326	5.66846	0.993572	36	10.2816	1.011	36	5.883	0.991464	36	11.2688	1.01013	36	5.83398	0.993146	36	13.0443	1.04591	36	6.32462
Q10LW8	Hydroxyacylglutathione hydrolase, putative, expressed	7.34994	32.17	1	6	6	7	258	28.5443	5.64307	1.00047	7	5.35464	0.98442	7	6.38545	1.06656	7	2.64611	0.906194	7	8.70502	1.04325	7	5.13009	0.986413	7	8.36301
Q10LS9	Insulinase containing protein, expressed	0	1.15	1	1	1	1	1040	119.289	4.90674	0.951662	1		0.954038	1		0.8965	1		1.10653	1		1.04144	1		1.10528	1
Q0J9H5	Os04g0652400 protein	0	1.51	1	1	1	1	661	71.4059	8.80713	0.996274	1		0.998681	1		0.754638	1		1.02369	1		1.02905	1		1.2691	1
A3C6D7	Actin-2	208.359	52.52	2	1	18	125	377	41.653	5.49072	1.05375	4	6.39927	1.09573	4	0.907748	0.896968	4	0.541882	1.00865	4	2.23335	1.04129	4	3.69058	0.958034	4	4.37334
Q7XBT1	NADH dehydrogenase [ubiquinone] 1 alpha subcomplex subunit 12	3.81988	17.5	1	2	2	5	160	18.5062	7.06396	0.981493	5	5.00176	0.983716	5	3.43448	1.04948	5	4.68532	1.03181	5	3.11363	0.864841	5	2.44129	1.16191	5	7.63162
Q5N8Z0	Double-stranded RNA-binding protein 1	2.53715	4.08	1	2	2	2	441	47.0265	7.02002	0.997951	2	9.69554	1.00019	2	4.85798	1.04426	2	6.71752	1.03624	2	4.73446	1.0012	2	11.3573	0.951277	2	3.13035
Q337E9	Malic enzyme	11.9742	14.35	2	7	7	8	620	68.2359	8.33838	1.03115	8	12.1336	1.03637	8	2.55732	1.01802	8	4.43876	0.964039	8	5.01315	0.926442	8	5.53365	1.00902	8	11.4574
Q6YYR2	Os08g0234000 protein	12.3204	22.04	6	6	6	8	245	28.4356	10.0522	0.826904	7	11.3093	0.827325	7	11.7327	0.773284	7	2.77659	1.08908	7	1.98463	1.02094	7	12.8957	1.52724	7	25.9525
Q93VD4	Os01g0155000 protein	5.4228	9.5	1	2	2	2	337	36.3683	5.61768	1.02463	2	1.68099	1.02666	2	8.2761	1.05093	2	5.69111	0.851609	2	12.4487	0.969383	2	31.4559	1.07706	2	35.9011
Q0J4M3	Os08g0504400 protein	2.89999	8.55	2	2	2	2	304	31.7132	6.84424	1.00059	2	7.20843	1.00249	2	2.63227	1.09475	2	8.30295	0.9611	2	12.5249	0.984647	2	18.5766	0.984107	2	2.60768
Q5Z8I1	Os06g0694800 protein	1.61431	3.7	1	1	1	1	189	19.5972	10.2134	0.956476	1		0.958187	1		1.04181	1		1.10571	1		0.842542	1		1.11873	1
A0A0P0VGA0	Glycosyltransferase	2.34089	2.25	1	1	1	1	534	57.8173	5.80811	0.984134	1		0.985845	1		1.17785	1		0.900299	1		1.0771	1		0.927712	1
Q5JMX9	Os01g0752200 protein	1.78538	3.08	1	1	1	1	389	43.2688	5.23682	0.979972	1		0.981647	1		0.981666	1		0.927138	1		1.16354	1		1.04282	1
Q7XCK0	Glutathione S-transferase	53.5903	38.13	1	8	9	27	278	30.8255	6.94678	0.986826	19	11.0537	1.00638	19	13.1458	1.00627	19	7.21631	1.02564	19	5.65556	0.986805	19	16.5493	1.02272	19	15.0675
Q5Z7J2	Peroxidase	129.275	47.53	3	8	10	64	324	34.0419	8.11865	0.969354	55	11.1582	0.950147	55	5.9348	1.15145	55	8.50332	0.942789	55	7.33991	0.959548	55	10.811	1.06563	55	9.76338
Q0J3C0	Os09g0133600 protein (Fragment)	52.1073	22.41	2	4	4	26	241	26.4728	5.14795	1.10962	26	14.1845	1.05129	26	6.80503	1.05985	26	8.57718	0.954608	26	15.5108	0.972503	26	9.52517	0.87244	26	13.9995
Q657U9	Os01g0305200 protein	2.45757	13.33	4	1	1	1	90	9.78886	9.37842	0.970495	1		0.972075	1		1.0345	1		1.07514	1		0.847107	1		1.12686	1
Q8RZW7	Os01g0916400 protein	26.5999	26.14	1	9	9	20	482	53.1024	6.07471	1.01363	16	8.74059	1.04306	16	10.055	0.996954	16	7.1248	0.968624	16	14.7579	1.11555	16	11.4548	0.912319	16	13.1881
Q6ER94	2-Cys peroxiredoxin BAS1, chloroplastic	207.813	50.19	1	13	13	138	261	28.0794	5.99854	0.966251	105	9.98143	0.963511	105	8.9331	0.996229	105	8.95639	1.07421	105	9.64884	0.992517	105	24.3176	0.960938	105	15.0399
Q7F1X5	4-coumarate--CoA ligase-like 5	2.08274	2.4	1	1	1	1	542	57.311	6.48096	0.978887	1		0.980296	1		1.04793	1		1.06904	1		0.830974	1		1.11567	1
Q6Z965	12-oxophytodienoate reductase 7	27.4458	20.3	1	6	6	15	394	43.6501	8.55811	1.02344	14	14.8561	1.03541	14	11.6424	0.998061	14	5.3974	1.01095	14	8.28178	0.931203	14	9.20281	0.99821	14	12.5153
Q8S9Z2	UDP-D-apiose/UDP-D-xylose synthase	4.227	9.55	1	3	3	3	398	44.3044	6.25244	1.03513	3	1.47917	1.02632	3	1.47519	1.13791	3	14.4713	0.969597	3	13.5083	0.961234	3	8.0583	0.91974	3	5.24178
Q9ASK5	Os01g0110400 protein	1.73779	1.92	1	1	1	1	416	42.9644	8.646	0.993817	1		0.995196	1		1.05807	1		0.986527	1		0.919139	1		1.08506	1
Q943W5	Tyrosine--tRNA ligase	16.3379	18.71	1	7	7	10	497	54.5243	7.10791	0.990777	10	8.29387	1.00158	10	7.20794	0.96436	10	8.58117	1.0683	10	10.5818	1.0001	10	4.49763	0.99211	10	6.88141
Q5Z739	Os06g0531900 protein	8.76307	8.86	1	3	3	3	395	42.7983	8.77783	1.06498	3	0.341938	1.04296	3	1.33791	0.974946	3	9.44878	1.0495	3	2.65531	1.01581	3	3.70836	0.933064	3	0.02841
Q93VT8	ATP-citrate synthase beta chain protein 1	68.2184	39.14	2	19	19	40	608	66.028	7.6792	1.02651	40	9.39639	1.00757	40	7.17363	0.993679	40	8.23934	1.02355	40	6.72845	0.975811	40	13.3083	0.991266	40	8.17907
Q6ZIT9	Peptidylprolyl isomerase	61.0579	35.63	1	8	8	37	261	27.1008	8.22119	1.0151	37	10.2502	1.02069	37	13.4205	1.00838	37	9.20585	0.997481	37	6.40772	1.00691	37	13.4519	0.999515	37	7.98832
Q7XIH2	Os07g0570300 protein	15.0325	7.79	3	6	6	8	988	113.03	6.0874	1.0322	8	6.68185	0.987578	8	9.40281	0.968633	8	3.00214	0.982893	8	4.68679	0.889012	8	23.0284	1.02293	8	11.2138
Q67UE5	Os09g0446800 protein	68.5575	29.11	2	16	16	53	639	68.0691	7.00537	0.978794	51	14.2172	0.989067	51	9.95126	0.998495	51	11.4934	0.988821	51	11.2923	1.01363	51	17.0224	0.969449	51	17.5149
P48494	Triosephosphate isomerase, cytosolic	330.272	57.71	3	10	11	145	253	27.046	5.49072	1.0249	136	10.2442	1.01409	136	9.13408	0.999817	136	8.12252	0.990851	136	6.77362	1.02522	136	12.5421	0.97536	136	13.4679
Q6ZFX8	Os02g0710900 protein	7.85166	6.21	1	4	4	7	902	99.3093	5.40186	0.99137	7	15.6251	1.034	7	4.50477	1.0575	7	7.46293	0.952156	7	2.87828	0.882246	7	7.59912	1.01258	7	5.76766
Q0JMR0	Putative 12-oxophytodienoate reductase 10	5.22909	3.47	1	1	1	2	317	34.9894	5.43994	1.00014	2	2.99646	1.00076	2	8.08333	1.113	2	2.15326	0.875966	2	4.32355	0.964192	2	2.99355	1.09236	2	6.7349
Q9AVE6	Sec-independent protein translocase protein TATC, chloroplastic	1.91916	3.34	1	1	1	1	359	38.7392	5.74463	0.877477	1		0.877961	1		1.02117	1		1.1208	1		1.02853	1		1.12806	1
Q9FRX7	Aldehyde dehydrogenase ALDH2b	187.342	39.71	2	16	18	107	549	59.2696	6.80029	0.960726	76	11.9604	0.983411	76	7.89375	1.0797	76	6.50863	0.995342	76	8.60968	1.05651	76	11.5671	0.965339	76	10.0608
A0A0P0XNS4	Os09g0487600 protein	2.52839	2.19	1	1	1	1	457	49.9239	6.96143	0.978756	1		0.979282	1		1.02638	1		0.905807	1		1.13991	1		1.04353	1
Q5VRL3	Superoxide dismutase [Fe] 1, chloroplastic	0	3.32	1	1	1	1	391	43.3933	5.69385	1.09618	1		1.09655	1		0.755934	1		1.24805	1		0.765369	1		1.03832	1
Q94DM2	Peroxidase	90.4316	22.19	1	4	6	47	356	38.0231	5.23682	1.04143	14	17.4185	0.976619	14	7.17565	1.18767	14	11.7965	0.963755	14	8.94371	0.91129	14	7.06076	0.889448	14	9.4279
Q2QLI3	Expressed protein	0	2.97	1	1	1	1	337	36.5842	7.21045	0.888948	1		0.889217	1		0.96021	1		1.28805	1		1.10305	1		0.912165	1
Q9AQZ5	70 kDa heat shock protein	79.772	28.99	3	14	20	45	845	93.0489	5.2749	0.994842	34	10.9039	1.00932	34	7.99473	1.03915	34	11.1506	0.993233	34	6.34332	0.996117	34	16.1108	1.01266	34	12.1229
Q7XBY4	Mitochondrial carnitine/acylcarnitine carrier, putative, expressed	55.086	36.08	1	7	9	28	316	31.5345	9.30518	1.015	18	13.8539	1.01145	18	7.98671	0.890157	18	11.1791	1.0734	18	4.6378	1.21299	18	14.8789	0.966737	18	15.0375
Q60E59	Ribosomal protein	120	44.01	1	16	16	77	359	38.7558	7.32764	1.00424	74	11.514	1.00989	74	7.47346	1.00228	74	5.8412	1.04107	74	8.28234	1.06276	74	13.3461	0.875706	74	14.4518
Q0E4G1	Os02g0120900 protein	9.67031	14.29	1	5	5	9	371	39.334	9.02686	0.9748	8	3.47305	0.967831	8	4.04503	0.970218	8	10.9998	1.0338	8	7.81735	1.04778	8	8.99987	1.01826	8	9.5602
A0A0P0YCJ3	Sulfurtransferase (Fragment)	26.2178	29.39	2	7	7	18	313	34.1254	6.12549	0.989655	18	8.73808	1.01273	18	3.90459	1.05043	18	5.3059	1.01198	18	6.03995	0.983494	18	11.7611	0.959239	18	15.3015
Q69WH2	Os06g0332800 protein	16.123	32.82	1	3	3	10	131	13.6126	8.32373	0.929563	10	8.07275	0.889839	10	7.30543	1.05153	10	9.63525	1.05781	10	5.17848	1.07396	10	24.2565	0.969501	10	9.38364
Q6K456	Os09g0132600 protein	11.0743	19.35	1	3	6	15	398	43.2721	8.57275	0.951793	6	12.1887	0.970162	6	7.82751	1.06007	6	6.3493	1.05935	6	9.56869	1.02026	6	4.78699	1.04434	6	7.20233
Q653Z1	Peptidylprolyl isomerase	36.7904	29.82	1	5	5	21	218	21.9816	9.24658	1.00013	21	9.73678	1.00045	21	6.43555	1.00959	21	6.73147	1.01868	21	7.54797	0.991361	21	22.2498	1.03395	21	8.69566
A0A0P0XI05	Os08g0511900 protein	10.386	19.57	1	6	6	7	327	36.3565	5.77002	0.950963	7	7.94697	0.970655	7	8.26375	1.0288	7	11.1279	0.970117	7	6.13356	1.09423	7	15.8343	0.983061	7	7.53914
Q10GH8	KH domain containing protein, expressed	5.56213	5.1	1	2	2	3	510	54.7857	4.91943	1.05877	3	0.325394	1.05828	3	5.33205	0.983614	3	1.33061	0.957792	3	0.514179	0.996068	3	3.96354	0.929153	3	1.63722
Q65XV6	Os05g0111200 protein	2.07566	13.01	2	2	2	3	146	15.6059	8.60205	0.9241	3	3.78527	0.983698	3	9.4331	1.00843	3	7.12475	0.920398	3	1.84255	1.04637	3	9.36989	1.12575	3	0.0426607
A0A0P0WGI0	Os04g0683100 protein (Fragment)	11.3959	15.43	2	2	2	4	188	21.6652	9.18799	1.12791	3	3.39668	1.07287	3	14.067	0.923198	3	0.925851	1.01035	3	3.94313	0.780617	3	25.6704	1.03641	3	10.5016
Q0DL52	Os05g0122800 protein (Fragment)	5.17233	10.08	2	1	1	2	119	13.2576	8.48486	0.999892	2	1.09304	0.99876	2	3.14682	1.01635	2	8.48711	0.969212	2	2.79509	1.10619	2	2.422	0.966725	2	0.866894
Q7XT99	Probable aldo-keto reductase 2	26.2059	28.77	2	5	8	24	351	38.2095	6.45557	1.01557	12	4.76181	0.992402	12	3.16728	1.01408	12	4.13406	1.00802	12	6.07709	1.00048	12	9.80409	0.974843	12	2.91729
C7J0Y1	Os04g0661600 protein	12.2175	32.39	1	1	1	4	71	7.48684	5.23682	1.04007	4	8.79829	1.02726	4	1.64085	0.958968	4	8.34985	0.963135	4	7.75431	1.14534	4	1.36292	0.920385	4	8.62895
Q7XV86	Calnexin	41.5752	31.66	2	15	15	35	537	60.6917	4.83057	0.982895	28	14.3995	0.953107	28	9.13073	1.04702	28	7.89479	1.01618	28	10.6522	0.902314	28	12.3428	1.09832	28	12.9566
Q6YXW6	Sucrose-phosphatase 2	17.395	18.91	1	6	7	9	423	47.2248	5.8208	1.02954	8	3.61361	1.03821	8	6.52629	1.02699	8	6.45054	1.03584	8	6.55406	0.97739	8	6.73387	0.980708	8	9.73808
Q6K6C4	Os02g0815200 protein	14.5487	11.39	1	4	4	7	316	34.5901	5.26221	0.973104	7	7.67055	0.978064	7	3.90918	0.850343	7	3.89862	1.17252	7	5.09469	1.13343	7	11.9756	0.951623	7	4.70542
Q654W0	G-box binding protein	9.09076	24.72	2	3	3	5	89	10.0572	9.61279	0.914176	5	54.3791	1.01292	5	1.77972	0.800555	5	12.6001	0.966951	5	8.73951	1.03975	5	6.34395	1.05384	5	10.1329
Q69WA8	Os07g0687500 protein	6.57019	16.23	1	3	3	4	302	33.123	7.07861	1.0439	4	2.37049	1.01423	4	6.14465	1.05474	4	1.51065	1.03594	4	5.24131	1.00766	4	8.04832	0.953423	4	4.25861
Q10LP5	Sucrose synthase 4	16.1926	6.67	2	3	5	12	809	92.1593	6.53662	1.01043	8	7.26259	0.992104	8	8.44248	1.03348	8	4.14	0.973618	8	5.58208	0.983781	8	3.91859	1.11097	8	3.17234
Q5Z5T3	Os06g0567900 protein	10.2452	13.9	1	6	6	10	633	69.077	6.3667	1.0404	10	10.405	1.02303	10	7.09446	1.03845	10	7.05061	0.930203	10	19.1408	1.01322	10	19.5795	0.984405	10	5.10589
Q652L5	Os09g0567350 protein	38.5328	22.34	3	7	7	23	385	42.1905	7.76709	0.988939	23	9.68311	0.987394	23	5.3177	0.957111	23	6.4472	1.09396	23	8.25465	0.990217	23	7.86782	1.00111	23	5.62862
Q75HW4	Os05g0395000 protein	34.2794	9.97	1	5	5	21	612	66.3347	5.22412	1.0517	21	8.33728	1.02211	21	10.7782	1.07011	21	9.19443	0.986524	21	6.47064	1.05292	21	7.77247	0.920752	21	14.123
A0A0P0YDB6	Cysteine synthase (Fragment)	263.724	62.25	3	12	16	149	347	36.7501	6.39209	1.04289	102	12.0854	1.03326	102	9.22142	0.991626	102	9.12741	1.07064	102	10.1693	0.99058	102	12.8614	0.910001	102	10.7108
Q5VQG6	Os01g0169900 protein	8.01648	10.52	1	3	4	5	580	61.2521	6.43018	0.994317	4	12.3198	0.984636	4	5.13777	0.945618	4	11.9054	1.01357	4	4.96676	1.07711	4	4.70292	1.01777	4	9.23479
Q2QW32	Leucine Rich Repeat family protein, expressed	9.49917	7.55	13	4	5	6	967	104.172	6.97607	1.00971	5	22.2592	0.986765	5	3.69211	0.96157	5	9.37272	0.976184	5	4.43797	1.0147	5	21.7593	1.05537	5	8.22434
Q850W6	Os03g0452300 protein	76.0567	34.66	1	12	12	44	326	34.8636	5.03369	1.00822	43	20.5288	1.00039	43	7.17351	0.938173	43	11.2364	1.1121	43	10.1375	1.06388	43	18.1884	0.879204	43	14.6226
P45960	Tubulin beta-4 chain	339.001	57.94	1	1	20	207	447	50.2568	4.85596	0.974369	3	2.13576	1.00678	3	2.65234	0.923403	3	9.61553	1.03136	3	2.81846	1.07688	3	2.68362	1.06895	3	6.03168
Q8H8U3	Expressed protein	0	7.34	1	1	1	2	177	18.2531	9.39307	0.967994	2	2.52939	0.965374	2	6.23867	0.915322	2	0.211831	1.04646	2	0.864403	1.08374	2	0.877687	1.08139	2	8.46021
Q94CN1	Glyoxysomal fatty acid beta-chain multifunctional protein	24.2561	18.16	3	9	9	20	727	79.3407	8.68994	1.05615	20	9.13208	1.05079	20	4.19551	1.01282	20	5.81474	1.01908	20	4.95474	0.908022	20	11.5916	0.998109	20	10.8109
P14654	Glutamine synthetase cytosolic isozyme 1-2	22.0134	26.05	1	3	5	11	357	39.2337	6.07471	1.04458	5	2.57308	1.04165	5	4.04727	0.853799	5	13.278	1.16269	5	5.57156	0.94922	5	13.3344	1.01792	5	2.63222
Q8LIJ9	Os07g0508300 protein	4.46034	6.32	2	2	2	2	348	38.867	7.32764	1.02577	2	8.8006	1.02285	2	7.68176	0.897783	2	23.0465	1.00337	2	8.1934	1.1115	2	11.7911	0.981327	2	1.605
Q10KU0	Expressed protein	1.75057	10.36	1	2	2	2	193	20.4684	7.43018	0.931899	2	22.1808	0.929246	2	10.6292	0.821132	2	2.12092	1.05515	2	2.68382	1.12339	2	2.21762	1.20687	2	1.59702
Q6YUA1	Os02g0100300 protein	27.4443	23.53	1	7	7	15	408	44.1233	5.12256	0.96948	14	15.8739	0.979772	14	9.34328	0.954221	14	7.6025	0.99741	14	15.0297	1.03006	14	15.2809	0.969366	14	12.0685
Q53P85	Calcium-dependent protein kinase 24	0	6.43	2	2	2	2	513	56.6363	5.40186	0.911774	2	3.57605	0.909112	2	13.9154	0.922093	2	11.5665	1.11377	2	13.1481	1.14431	2	1.52762	1.05435	2	4.65233
Q0JKD0	Glutamate synthase 1 [NADH], chloroplastic	13.8521	5.4	3	5	8	8	2167	236.745	7.09326	1.05489	5	1.41955	1.04455	5	7.2763	0.997753	5	3.80133	1.03426	5	3.05125	0.985604	5	1.11315	0.955359	5	12.2999
Q76BW5	Xyloglucan endotransglycosylase/hydrolase protein 8	69.5612	32.41	1	9	9	35	290	32.0763	5.60498	1.01229	35	20.8113	1.02585	35	7.58792	0.936985	35	9.92453	1.03976	35	16.0167	1.04564	35	9.71317	0.950556	35	9.59401
Q7G566	Hsp20/alpha crystallin family protein, expressed	0	8.96	1	2	2	2	357	38.4522	9.979	1.00868	2	6.98778	1.00525	2	10.9735	0.962256	2	11.7321	1.00365	2	0.670271	1.04228	2	18.0907	1.01675	2	1.64513
Q7XRE7	OSJNBa0006M15.20 protein	34.8729	20.21	1	2	3	19	193	20.5239	4.97021	0.971519	9	17.9259	1.02427	9	10.4297	1.02888	9	15.1932	0.970093	9	3.02097	0.939854	9	7.02784	1.02984	9	16.8258
Q5JJJ5	Os01g0920400 protein	10.1902	12.96	1	8	8	10	818	89.9775	7.02002	1.01844	10	11.2115	1.05726	10	13.0688	0.98553	10	6.22797	0.952892	10	9.07256	1.0755	10	5.69409	0.989048	10	8.58943
Q7XIK5	Os04g0613600 protein	12.0715	22.98	3	4	4	7	161	17.8246	10.5796	0.560967	7	33.9204	0.660311	7	16.4603	0.650249	7	25.8565	1.16163	7	4.76092	0.826545	7	7.48098	2.22739	7	20.148
Q75M32	Peptidyl-prolyl cis-trans isomerase	245.685	56.4	1	11	12	116	250	26.5737	9.29053	1.02283	114	9.20891	1.01158	114	8.10007	1.04663	114	8.97014	0.993104	114	7.13124	0.962208	114	12.8188	0.960388	114	9.57414
Q7XKG5	OSJNBb0065J09.4 protein	2.23017	8.65	1	1	1	1	185	20.2788	10.1255	0.970219	1		0.9667	1		1.10238	1		0.971178	1		1.0893	1		0.955441	1
Q7XSU2	Peroxidase	47.3738	33.43	2	7	8	34	338	36.0094	6.41748	1.00881	21	9.1058	1.00708	21	8.97979	1.00322	21	8.57736	0.967768	21	3.89778	0.979902	21	9.53454	1.05445	21	8.22951
Q10E47	Expressed protein	2.33915	4.12	1	1	1	1	291	32.9696	8.11865	1.02519	1		1.02105	1		1.06447	1		0.995718	1		0.85829	1		1.06119	1
B9FSC8	Putative 12-oxophytodienoate reductase 11	5.64394	8.99	3	2	3	4	367	40.6175	6.7417	0.997743	2	1.46416	0.993517	2	2.9463	0.946179	2	2.3782	1.11133	2	14.6074	0.920965	2	28.2034	1.03798	2	12.0117
Q6ZC69	Probable adenylate kinase 2, chloroplastic	12.6022	19.31	1	4	5	8	290	31.7969	7.92822	0.983362	7	9.33997	1.04267	7	15.486	1.00304	7	10.803	0.9536	7	9.00711	1.08324	7	10.6973	0.899651	7	16.0743
Q6EPV2	Os02g0582400 protein	2.90603	8.9	1	1	1	1	236	25.5282	5.40186	0.976807	1		0.972543	1		1.06095	1		1.05564	1		0.985336	1		0.986596	1
Q6ZK86	Os08g0504500 protein	91.5243	53.5	1	10	10	37	243	25.495	7.43018	0.98306	35	21.0557	0.997984	35	6.57972	1.01042	35	9.09244	0.987005	35	6.64515	1.07295	35	11.5063	0.975767	35	14.5071
Q7F1K9	Probable (S)-ureidoglycine aminohydrolase	4.10569	6.15	1	1	1	1	309	34.0846	6.45557	1.07863	1		1.07373	1		1.12712	1		0.83734	1		0.969374	1		0.954891	1
A2ZVI7	Calcium-dependent protein kinase 1	10.6608	14.67	3	5	5	9	518	58.7027	6.50732	0.994653	9	5.46478	0.990065	9	5.37991	1.03332	9	2.46025	1.01887	9	2.68287	1.0241	9	8.6558	1.00125	9	12.157
Q7Y0E6	LOC496049 protein, putative, expressed	6.97966	4.33	1	1	1	2	323	34.3817	8.98291	1.04736	2	2.04756	1.04245	2	3.90736	1.06572	2	1.28575	0.929407	2	1.48733	0.99923	2	9.33336	0.951543	2	14.9386
Q688Q9	Glutamate--cysteine ligase A, chloroplastic	21.1162	16.26	4	6	6	16	492	55.6873	6.48096	1.0038	16	13.4027	0.996238	16	5.82457	1.0257	16	5.75364	1.02095	16	10.3213	0.935378	16	7.34385	1.01742	16	9.59074
P0C488	30S ribosomal protein S4, chloroplastic	22.4473	29.85	1	6	6	15	201	23.4081	10.9751	1.0714	14	13.1353	0.966421	14	8.82801	0.973051	14	10.6829	1.05551	14	8.42901	1.01587	14	10.5967	0.91701	14	7.9166
A0A0P0WMY1	Os05g0432400 protein	4.39959	5.43	2	2	2	2	350	37.7369	4.729	0.954041	2	5.12633	0.949441	2	2.60757	0.96025	2	5.73305	1.0476	2	5.94634	1.02746	2	1.89911	1.11532	2	0.653665
Q8S6F2	Os10g0356000 protein	5336.39	60.59	1	1	36	2843	477	52.8625	6.91748	1.07593	2	8.53138	1.07066	2	1.20781	0.859277	2	1.63933	1.37349	2	5.70071	0.724332	2	0.633265	0.867587	2	1.02474
A0A0P0V4C6	Os01g0566900 protein (Fragment)	4.83241	3.26	1	1	1	2	337	37.8123	5.51611	0.981283	2	5.43608	0.97642	2	9.56888	1.06523	2	7.4851	1.0043	2	8.08956	0.873119	2	32.7196	1.10542	2	11.9297
Q337M4	Os10g0463800 protein	10.3701	5.77	1	2	2	5	364	39.9095	8.08936	1.01107	5	9.04025	0.968987	5	8.80195	1.1088	5	2.48131	0.917431	5	4.72751	1.04187	5	7.01116	1.03988	5	2.2595
Q6H5B5	Os09g0379900 protein	61.0377	26.45	1	12	12	32	692	75.9729	6.20166	0.97251	31	11.1877	0.96886	31	9.62263	1.04241	31	10.329	0.990099	31	7.53403	0.99418	31	16.6485	1.00956	31	12.2012
Q0JNL7	Calmodulin-3	16.4358	37.58	2	1	5	9	149	16.8209	4.27197	0.901425	1		0.896772	1		1.19699	1		0.836631	1		1.00297	1		1.23472	1
P52712	Serine carboxypeptidase-like	9.06335	16.32	4	5	5	11	429	47.7592	5.2876	0.981692	11	14.8656	1.01724	11	7.28007	0.938489	11	9.75136	0.948964	11	12.4216	0.974361	11	16.9417	0.946645	11	10.4595
A0A0P0WGT7	Os04g0681900 protein	2.16349	10.88	2	1	1	1	147	15.0875	4.4624	1.0278	1		1.02223	1		1.05567	1		0.879546	1		1.13185	1		0.948614	1
Q6ZJ11	Os08g0557400 protein	5.58828	10.45	1	2	2	2	268	28.7855	8.54346	1.01971	2	33.9721	1.01412	2	14.4861	0.82291	2	26.4786	1.18259	2	31.8131	0.915001	2	5.6444	0.967207	2	40.3274
Q8S1M1	Embryonic abundant protein-like	10.3799	9.89	1	2	2	6	263	29.0788	6.12549	0.959789	6	7.86849	0.975621	6	4.16663	1.04412	6	4.03832	1.05405	6	10.2707	1.07452	6	4.00009	1.00638	6	8.60093
Q6K2P3	Apospory-associated protein C-like	12.4536	8.15	1	2	2	6	319	34.6523	6.30322	0.994238	6	5.30443	0.967589	6	3.95285	0.973015	6	4.62665	1.10537	6	4.59889	1.05974	6	3.38931	0.960225	6	7.56743
Q9SXP2	Formate dehydrogenase 1, mitochondrial	56.1056	36.97	9	13	13	40	376	41.3152	7.1665	0.967957	31	10.0143	0.98191	31	11.0919	1.00142	31	10.2536	1.06074	31	4.95302	0.884505	31	18.9498	1.0536	31	7.06035
Q6Z6L4	Aminopeptidase M1-A	34.2971	15.26	2	12	12	19	878	98.391	5.19873	0.977161	18	8.81885	0.981484	18	4.75061	1.01538	18	4.99472	1.00381	18	1.66289	0.957754	18	14.5836	1.07097	18	8.0421
B7EIA1	Os08g0139000 protein	5.82737	12.61	2	1	1	2	111	11.931	9.48096	0.989143	2	3.97484	0.983466	2	6.88216	1.0425	2	9.54754	1.03389	2	8.86681	0.883714	2	5.70533	1.09255	2	0.177984
Q0IZW8	Os09g0544900 protein	4.19816	6.98	1	2	2	2	315	34.3707	7.97217	1.17	2	25.9163	1.16328	2	12.6875	0.946438	2	0.686165	0.865652	2	12.4498	1.00184	2	18.6098	0.851322	2	22.7457
Q6ZBS9	Os08g0176800 protein	10.4501	19.59	2	4	4	5	342	37.9827	8.23584	0.994142	3	4.06289	0.969121	3	2.60371	1.14059	3	0.29947	0.979482	3	4.20618	1.05979	3	18.264	1.00988	3	8.52115
Q93XI4	N-carbamoylputrescine amidase	16.0371	23.59	1	5	5	8	301	33.4418	5.43994	1.09376	8	8.03808	1.05487	8	10.394	1.02288	8	10.4582	0.99039	8	9.85508	0.903675	8	21.1849	1.00743	8	18.0751
Q6ZFH9	Os08g0503200 protein	54.2752	19.41	1	10	10	30	778	83.526	5.63037	0.976286	29	9.37456	0.986823	29	4.02271	1.11114	29	7.69349	1.02191	29	5.10697	0.948345	29	9.92568	0.958317	29	8.31966
Q7F2X8	Os01g0916600 protein	24.2397	61.33	1	6	6	15	150	15.5373	8.44092	0.992652	15	6.50014	1.00197	15	16.8377	0.911377	15	8.38442	1.07573	15	10.8269	1.09228	15	23.3101	1.04197	15	14.0053
Q10T66	Expressed protein	99.9902	60.59	1	8	8	37	203	21.9627	7.85498	0.920428	37	13.6272	0.919216	37	8.12868	1.10296	37	11.3793	0.991424	37	10.191	1.14114	37	10.4262	1.02557	37	8.99268
B7FA07	Os09g0375000 protein	22.6905	17.75	2	4	6	13	479	50.7381	6.11279	1.00822	7	19.5752	0.991013	7	7.46986	0.991965	7	7.14665	0.993767	7	5.21595	1.02415	7	19.2599	0.929524	7	28.3532
Q67WM1	Isoleucyl-tRNA synthetase-like	13.5417	18.8	1	3	3	6	234	26.1355	5.07178	0.957275	5	2.86493	0.950711	5	3.96428	1.05148	5	2.19221	0.976262	5	2.30676	1.05529	5	0.959313	1.0505	5	10.5566
Q6K925	Os02g0497700 protein	11.4505	5.83	2	1	3	5	480	50.8479	5.10986	1.06233	1		1.05491	1		1.0039	1		1.1771	1		0.578483	1		1.10038	1
Q6ZG91	Os02g0131200 protein	4.8752	6.85	1	3	3	3	584	63.0871	7.07861	1	3	7.84865	0.99296	3	6.31751	1.06413	3	1.1236	0.964284	3	3.22305	0.970252	3	7.23438	1.00895	3	8.43454
Q5ZBH8	Os01g0618100 protein	40.1259	40.41	1	9	9	25	344	37.8916	6.72705	0.999315	21	6.45479	1.00871	21	7.11987	1.02518	21	6.50172	0.925052	21	4.17371	1.0553	21	13.0409	1.00005	21	11.3027
Q2R0H3	Dirigent protein	23.4082	18.24	1	2	2	12	170	17.454	5.69385	1.0088	12	10.0511	1.00578	12	3.78395	0.959388	12	5.92571	0.988104	12	1.77394	1.0604	12	10.7156	1.03175	12	9.066
Q109W0	Os10g0321700 protein	17.3045	16.4	1	3	3	11	317	32.2247	4.77979	0.994095	11	7.58628	0.948751	11	5.55833	1.11348	11	6.69525	1.00939	11	4.91675	0.923064	11	13.7001	1.14804	11	7.40257
Q9FVZ7	Membrane steroid binding protein 1, putative, expressed	12.5582	20.69	2	3	3	6	232	24.6193	4.58936	1.01572	6	13.1912	1.03755	6	9.30886	1.07727	6	3.03901	0.944734	6	6.20984	1.11579	6	5.05469	0.951063	6	3.44782
Q10R10	Hydrolase, carbon-nitrogen family protein, expressed	12.0198	14.19	1	3	3	8	310	33.6219	5.69385	1.04877	8	11.7012	1.042	8	9.2847	0.966131	8	6.67877	0.938832	8	14.0833	0.957175	8	4.29695	1.00367	8	6.40244
A0A0N7KTH4	Os12g0117800 protein (Fragment)	6.51217	10.39	2	3	3	3	308	33.0152	8.92432	1.03427	3	18.1624	1.02661	3	1.54004	1.01571	3	0.343161	1.00942	3	2.14493	1.04294	3	5.4103	0.992668	3	1.93155
Q6Z7R6	Os02g0741900 protein	5.0955	20.99	1	2	2	4	181	19.9004	5.32568	0.994606	4	5.5005	0.988262	4	0.756038	1.01982	4	4.70033	0.995853	4	7.95607	1.02051	4	10.8373	1.03854	4	5.64595
Q84YK8	Probable lipoxygenase 8, chloroplastic	11.0008	7.12	2	2	5	6	941	104.429	7.00537	1.10023	2	21.6488	1.09203	2	5.2703	1.09339	2	2.92744	0.929468	2	4.09494	0.947142	2	0.837791	0.848466	2	12.0437
Q75LR5	40S ribosomal protein S6	10.7794	17.96	2	3	3	5	245	28.0413	10.6382	0.943171	5	2.74769	0.909708	5	13.1316	1.01527	5	3.26573	1.0295	5	1.11763	0.996525	5	2.64848	1.14052	5	11.7167
Q94CU3	Uricase	0	4.89	1	1	1	1	307	34.4819	8.70459	1.17416	1		1.16522	1		1.11781	1		0.906679	1		0.917285	1		0.730211	1
Q6H734	Os02g0198600 protein	25.3637	29.88	2	9	9	12	415	45.6184	5.14795	0.978134	12	11.9703	0.955196	12	7.22796	1.00877	12	9.3861	0.966648	12	5.95824	1.0427	12	19.7037	1.04403	12	7.35575
Q0JD43	OSJNBa0084A10.16 protein	0	2.09	1	1	1	1	574	64.3702	6.69775	0.996483	1		0.988702	1		0.897519	1		0.964412	1		1.03359	1		1.18674	1
Q10A56	Alpha-mannosidase	42.2709	15.94	1	13	13	22	1004	111.995	6.81494	1.04268	21	16.0784	1.00883	21	6.66048	1.04711	21	8.11502	0.989546	21	7.40924	1.00365	21	7.03414	0.991278	21	8.36585
Q2QLR2	Glycine-rich RNA-binding protein GRP1A, putative, expressed	89.7202	42.59	1	2	5	60	162	16.0734	6.7417	1.13842	24	8.65563	1.10304	24	7.59517	1.00536	24	5.94585	0.994144	24	5.10944	0.917069	24	9.07689	0.902493	24	14.0678
Q10NC7	Os03g0274000 protein	5.8662	10.15	2	3	3	8	463	51.7732	5.47803	1.03842	6	8.74672	1.05086	6	4.04021	1.07032	6	8.56497	0.981593	6	6.15513	0.913531	6	11.1503	0.980196	6	4.17276
Q6H547	Os02g0523500 protein	43.0966	19.78	2	16	16	30	986	108.115	6.88818	0.999626	30	9.87486	1.00649	30	5.16774	0.978687	30	7.67013	0.995491	30	5.17359	0.961376	30	16.4052	1.03203	30	6.54382
Q69X86	Os06g0590301 protein	18.4603	32.19	1	7	7	9	320	34.9087	8.48486	0.987303	9	7.491	0.947972	9	7.07933	0.977528	9	3.58372	1.06096	9	4.37628	1.00423	9	7.71489	1.02418	9	7.63954
A0A0P0W7X9	Amine oxidase	2.13206	10.53	1	1	1	4	152	17.2822	5.13525	0.983742	2	3.98846	0.97574	2	5.74216	1.09963	2	4.48389	0.894879	2	12.3601	1.15961	2	8.40719	0.949102	2	4.56958
A5HEI2	Bowman-Birk type proteinase inhibitor A	14.3944	7.17	1	2	2	6	251	27.7158	5.5415	0.904785	6	9.11147	0.951951	6	6.10539	1.10727	6	10.0373	0.922524	6	12.5869	1.12755	6	7.40236	0.930803	6	8.95285
Q6F4N5	Aspartyl protease 25	51.183	22.83	1	6	6	22	438	45.0484	7.06396	0.991669	22	6.63741	0.962988	22	8.39501	1.05903	22	3.91246	0.994403	22	7.09003	1.04575	22	7.28911	1.01081	22	9.9891
B9FD84	Os04g0670600 protein	2.12239	3.32	1	1	1	1	452	51.3534	8.79248	1.12958	1		1.12005	1		0.901001	1		1.12725	1		0.625851	1		1.08238	1
Q5N9F1	Os01g0866700 protein	3.03053	11.54	1	1	1	1	104	11.6692	4.88135	1.02858	1		1.01987	1		0.956326	1		1.04019	1		0.815908	1		1.16617	1
Q8RU33	Probable V-type proton ATPase subunit d	2.15474	2.85	1	1	1	2	351	40.7579	4.91943	1.06306	1		1.05398	1		1.03677	1		0.891204	1		0.987528	1		1.01523	1
Q852A6	Armadillo/beta-catenin-like repeat family protein, expressed	9.00527	9.5	3	3	3	4	379	41.0767	5.17334	0.986227	4	13.8243	0.953777	4	10.5707	1.01693	4	8.20098	0.89373	4	16.4292	1.06921	4	5.84698	1.08949	4	6.80404
Q0D6L9	Os07g0467200 protein	18.2743	52.29	1	4	4	9	109	11.398	9.61279	0.981141	9	7.18832	0.927364	9	5.80889	1.11399	9	8.17501	0.913531	9	1.46363	0.983073	9	6.41775	1.18649	9	8.14811
Q0JGY1	60S ribosomal protein L5-1	18.9984	11.84	2	1	3	10	304	34.7078	9.17334	0.979827	1		0.971156	1		1.08704	1		1.05144	1		0.655871	1		1.26251	1
Q0JKR1	Os01g0655800 protein (Fragment)	7.78668	10.88	1	5	6	7	680	75.7819	8.52881	1.03828	5	1.35471	1.00035	5	6.0355	1.01409	5	5.29237	1.08393	5	3.09008	0.870771	5	7.00411	1.10443	5	6.53562
Q9LD82	Os01g0210500 protein	70.7124	54.13	1	9	9	38	218	23.5815	4.88135	1.01228	28	12.6105	0.970691	28	12.0284	0.999678	28	14.2077	0.954564	28	6.52526	1.02438	28	16.7636	0.981403	28	12.7332
Q6ZHP6	Os02g0715400 protein	7.64941	32.67	1	2	2	3	101	10.4201	4.55127	1.0029	3	13.6851	1.0606	3	0.132	1.13646	3	5.71886	0.911839	3	1.05538	0.881798	3	10.0704	1.11029	3	3.29944
Q84PB5	Os07g0148900 protein	35.8902	42.11	1	4	4	14	133	13.8192	10.1108	1.03348	13	9.42287	1.01998	13	11.8906	0.946329	13	5.84913	1.08915	13	2.52504	0.886705	13	13.0479	1.02625	13	8.16713
B7FAE9	Glutathione peroxidase	22.4236	25.64	2	5	5	16	234	25.057	9.46631	0.980386	13	4.6011	0.975099	13	5.75442	1.05501	13	12.3057	1.0388	13	8.89328	0.951563	13	6.35433	1.01157	13	10.4451
A0A0P0XJ88	Os09g0270900 protein (Fragment)	6.74631	6.03	2	2	2	5	365	38.5641	6.30322	1.08285	5	7.35975	0.918935	5	5.02995	0.94932	5	2.44188	1.09761	5	8.01614	0.804768	5	25.3678	1.05933	5	11.2807
Q6Z3X5	Os07g0695800 protein	21.5079	7.64	2	1	6	13	1008	114.216	7.32764	0.896087	1		0.887797	1		1.02052	1		1.13751	1		0.975159	1		1.12822	1
Q6K4N0	Serine/arginine-rich splicing factor RSZ21	3.84133	11.35	1	2	2	4	185	21.0106	11.2388	1.05212	4	10.5603	1.04085	4	4.74375	0.957675	4	5.50671	1.01788	4	7.09058	0.990112	4	2.06166	0.969116	4	0.821017
P37834	Peroxidase 1	18.7516	21.17	2	5	6	9	326	35.2857	7.38623	1.02692	6	10.3622	1.04334	6	5.30004	1.01312	6	3.86895	0.998933	6	9.12539	1.01503	6	5.75475	0.928743	6	11.7037
A0A0P0XWP3	Os10g0539900 protein (Fragment)	0	8.19	3	1	1	1	281	30.136	4.77979	0.986272	1		0.976826	1		1.1303	1		1.05821	1		0.970745	1		0.906222	1
Q7XTK3	OSJNBa0020P07.1 protein	17.4425	14.71	1	3	6	11	435	46.1506	5.80811	0.991755	3	18.2285	1.03418	3	2.16143	1.09229	3	4.36538	0.982367	3	3.97799	1.006	3	4.82681	0.959554	3	11.2312
Q10RE5	1,2-dihydroxy-3-keto-5-methylthiopentene dioxygenase 2	11.1003	23.23	3	4	4	7	198	23.4835	5.19873	1.00202	7	13.055	0.992377	7	3.25159	0.985811	7	12.9651	0.91197	7	10.9064	1.21128	7	12.1511	0.965102	7	8.56825
Q6YZE2	Glutamate-1-semialdehyde 2,1-aminomutase, chloroplastic	110.394	38.7	2	17	17	70	478	50.2056	6.94678	0.99089	64	11.2955	0.967642	64	8.65033	0.980257	64	9.81222	1.07837	64	8.4077	1.05635	64	19.6128	0.907893	64	14.2982
Q2R068	Os11g0657100 protein	14.91	15.87	1	5	5	10	416	46.8649	6.354	1.0218	9	11.4697	0.985401	9	7.08537	0.858037	9	10.0936	1.13745	9	9.13917	0.935637	9	8.45359	1.05098	9	12.9301
Q5QM65	Os01g0821700 protein	2.7644	5.49	1	1	1	1	328	35.5005	9.43701	1.08202	1		1.07136	1		0.997002	1		0.973882	1		0.92944	1		0.978605	1
Q8LNM7	Eukaryotic aspartyl protease family protein, expressed	81.2799	27.16	3	7	7	38	394	40.6991	5.33838	0.939487	32	15.7293	0.965635	32	6.66839	1.02514	32	8.31682	1.0152	32	7.27279	1.14613	32	12.3791	0.96248	32	9.21983
A0A0P0XUE4	Os10g0390500 protein (Fragment)	47.8727	34.82	3	8	9	25	313	34.2394	5.70654	1.00728	24	15.8773	0.982657	24	10.8599	1.02333	24	11.5125	1.01066	24	10.3601	1.03951	24	13.9527	1.0215	24	8.84808
Q850Z8	Os03g0831500 protein	15.1043	15.58	1	5	5	7	398	41.7235	6.03662	0.959186	7	3.78883	0.973952	7	7.6677	0.994182	7	10.796	0.997403	7	6.64881	1.08732	7	9.2415	0.950889	7	5.51011
Q53PC7	Coatomer subunit beta-1	22.7405	17	3	6	11	14	953	105.372	5.87158	1.01788	9	12.4957	0.97252	9	5.99394	1.00698	9	5.67521	1.04688	9	3.83668	0.862125	9	6.5746	1.09381	9	5.01419
Q10M94	Glucose-6-phosphate 1-dehydrogenase	3.96011	4.61	1	2	3	3	629	70.7322	5.69385	0.985978	2	7.74384	0.975741	2	13.0662	1.00873	2	0.359163	1.06314	2	2.284	0.986974	2	0.588545	1.01454	2	4.38828
Q5NAP3	Os01g0223200 protein	6.00394	9.5	1	3	3	3	379	40.9441	5.38916	1.02584	3	6.96624	1.01515	3	5.72253	1.01398	3	4.20268	0.827263	3	0.273791	0.992481	3	2.23262	1.0261	3	8.68469
Q75IZ7	Nuclear transcription factor Y subunit B-8	2.3124	4.11	4	1	1	1	219	22.9718	7.28369	0.909395	1		0.899825	1		1.31411	1		0.933004	1		0.94421	1		1.0387	1
Q10SV7	Expressed protein	6.25508	9.28	2	2	2	2	345	37.7854	5.52881	1.0338	2	8.24745	1.0229	2	6.98432	0.976445	2	2.61086	0.926114	2	14.1547	1.12506	2	4.52719	0.973747	2	0.298084
Q6Z7L1	Os02g0774300 protein	91.209	33.28	2	7	18	56	679	72.8527	5.59229	1.02262	16	10.1255	0.994744	16	7.04983	1.01824	16	10.6605	0.99004	16	9.61454	0.949297	16	10.2509	0.964802	16	14.2449
Q6ZD31	Os08g0538600 protein	1.61729	2.12	1	1	1	2	424	46.8325	6.03662	1.00874	1		0.998014	1		0.952242	1		1.03999	1		0.997542	1		1.05045	1
Q8S7Q0	Eukaryotic translation initiation factor 3 subunit B	5.24638	5.98	1	5	5	5	719	83.1294	5.07178	1.07272	5	8.0624	1.04969	5	4.17551	1.00055	5	7.58711	1.04996	5	14.9969	0.955376	5	7.63986	1.01687	5	4.38119
Q65XG1	Peptidylprolyl isomerase	0	3.76	1	1	1	1	186	19.8824	7.28369	1.05148	1		1.04013	1		0.888049	1		1.09544	1		0.91246	1		1.04323	1
Q5QMN3	DEAD-box ATP-dependent RNA helicase 20	0	5.26	1	2	2	2	494	54.6401	8.26514	0.993534	2	7.66309	0.982773	2	1.34383	1.03133	2	8.97975	0.946629	2	16.6795	1.03219	2	3.18332	1.06029	2	4.32915
Q7F229	Os07g0260300 protein	2.79455	4.37	1	1	1	2	252	27.6672	9.43701	1.04908	2	2.20951	1.03769	2	1.68265	1.06064	2	3.0715	0.97286	2	5.93482	1.01878	2	8.4733	0.89795	2	2.38928
Q67WN6	Os06g0644100 protein	4.92638	13.17	1	3	3	3	205	22.3297	9.48096	0.995245	3	9.43607	0.984331	3	3.24243	0.911013	3	17.064	0.984274	3	3.81286	1.1372	3	4.21592	1.0856	3	0.17748
Q8H4Q9	GTP-binding protein Rab6	51.5637	43.75	2	7	8	27	208	22.9308	7.89893	1.04243	12	9.7926	1.01233	12	5.67801	0.983245	12	5.64504	1.06548	12	3.99779	0.906498	12	6.99571	0.976803	12	5.14922
Q0JCI6	Os04g0467700 protein (Fragment)	18.1446	19.11	1	4	4	7	246	26.5861	5.35107	0.986702	7	4.35549	0.950271	7	13.5817	0.972082	7	1.11534	1.14124	7	1.67425	0.931984	7	5.23975	0.977942	7	10.0681
Q0DXR0	Os02g0738900 protein	6.25172	6.28	1	1	6	8	923	100.331	9.15869	0.976419	2	2.86176	0.965595	2	3.36221	0.999457	2	2.41788	1.06417	2	3.68768	0.990978	2	3.63027	1.0464	2	2.32651
Q84P62	OSJNBa0087O24.10 protein	42.9834	40.86	2	9	9	25	301	32.738	6.13818	1.00169	25	10.1337	1.00752	25	5.46526	1.01416	25	9.28212	0.972026	25	14.7622	1.1054	25	16.9878	0.974447	24	7.60983
Q0JEI2	Os04g0270100 protein (Fragment)	7.01266	11.49	4	4	4	5	444	49.7299	7.04932	1.02666	5	0.614324	1.0152	5	5.00174	0.990901	5	5.21142	0.992843	5	11.9042	0.832826	5	18.3305	1.02211	5	2.19893
A0A0P0XHX9	Os08g0522400 protein (Fragment)	0	2.74	1	1	1	1	328	35.1528	7.63525	0.97663	1		0.965742	1		1.00603	1		1.065	1		1.0923	1		0.946592	1
Q84T92	Chalcone--flavonone isomerase	90.8616	52.79	1	9	9	44	233	23.8782	5.2749	1.02855	44	12.0789	1.00485	44	5.09604	0.95764	44	8.06808	0.979851	44	8.8417	1.04221	44	14.8567	0.991341	44	10.8969
Q8H7R6	Os03g0225700 protein	0	2.98	6	1	2	3	704	76.112	8.22119	0.971427	1		0.960483	1		0.951018	1		1.06026	1		1.06065	1		1.05277	1
Q94LR9	3-ketoacyl-CoA thiolase 2, peroxisomal, putative, expressed	20.7463	26.9	1	9	9	14	461	47.9947	8.104	1.02697	14	9.65488	0.99339	14	6.66161	0.950624	14	7.2267	1.01717	14	5.85589	1.05793	14	4.21707	1.04309	14	12.6714
Q9ZTP5	Ribulose-phosphate 3-epimerase, chloroplastic	158.165	29.56	1	5	5	69	274	29.0164	8.42627	1.04538	69	9.36524	1.0489	69	7.04804	0.909079	68	8.851	1.06717	69	7.91031	1.08619	69	11.6675	0.870212	69	10.6008
Q5YLY5	Os06g0724100 protein	2.45422	2.66	1	1	1	1	488	52.7014	7.54736	0.931865	1		0.921054	1		0.996252	1		0.953963	1		1.15643	1		1.1224	1
Q10N72	ABC transporter family protein, putative, expressed	0	0.57	1	1	1	1	1411	155.547	6.48096	0.96219	1		0.950794	1		0.878062	1		1.08811	1		1.05451	1		1.12758	1
Q5VMJ3	Profilin LP04	66.7444	38.17	1	4	4	54	131	14.1239	4.86865	0.993473	35	11.2271	0.978702	35	9.89622	1.05104	35	5.03769	1.01406	35	9.64647	0.966052	35	16.848	1.02825	35	14.082
Q10S92	EF hand family protein, expressed	5.58899	4.21	1	3	4	5	1068	113.56	5.88428	1.03254	2	8.3388	1.01977	2	8.22349	1.02874	2	10.8582	0.978418	2	9.97638	0.982255	2	6.62328	0.989336	2	8.25157
Q2QWU7	Dihydrolipoamide acetyltransferase component of pyruvate dehydrogenase complex	33.4228	26.34	2	7	8	19	467	48.3302	8.77783	1.02325	15	8.34387	1.02034	15	5.35872	1.00398	15	3.96018	1.00252	15	3.23647	1.01338	15	11.3963	0.994081	15	7.99938
Q10MQ2	Probable LL-diaminopimelate aminotransferase, chloroplastic	85.7003	29.74	1	11	11	46	464	49.8263	8.41162	1.00359	40	8.47418	0.977154	40	6.26423	1.03102	40	7.51948	1.03217	40	5.47934	1.0459	40	10.5404	0.962462	40	8.69749
Q0JGK4	Probable sucrose-phosphate synthase 1	1.6631	0.65	1	1	1	1	1084	119.273	6.72705	0.985666	1		0.973273	1		0.919539	1		1.06947	1		1.11674	1		0.996207	1
A0A0N7KS21	Os10g0509200 protein	4.74359	10.88	1	3	3	3	285	31.1415	8.92432	0.938649	3	16.1145	1.03246	3	4.89267	0.843984	3	9.5997	1.15971	3	0.545726	1.05228	3	24.9556	1.12002	3	4.14223
Q10LR6	Ribosomal protein L19	16.1368	24.52	2	2	4	7	208	24.1264	11.3853	0.866196	3	7.41525	0.873958	3	3.21291	0.848962	3	13.6211	1.23567	3	1.88919	1.03699	3	21.2189	1.21215	3	7.77884
Q7XR06	Probable protein phosphatase 2C 45	6.04531	15.6	1	3	3	3	282	30.5651	5.14795	1.02997	3	0.219788	0.989694	3	1.74454	1.05211	3	0.385264	0.990312	3	0.00588709	1.07742	3	6.72673	0.961418	3	0.989144
Q5TKF4	Nucleoside diphosphate kinase	53.2122	25.1	1	6	6	33	239	25.9214	8.74854	1.03696	33	10.3877	1.00585	33	8.64173	0.927601	33	8.12467	1.0874	33	8.1104	0.917796	33	11.5774	1.06489	33	9.81598
Q8W0E6	Chlorophyll a-b binding protein, chloroplastic	143.002	24.15	1	2	5	71	265	27.8841	5.42725	0.927901	12	6.87437	0.919751	12	7.73119	0.797596	12	11.6111	1.16543	12	14.6608	1.10081	12	6.06652	1.19338	12	9.61028
Q84YL2	Flavohemoprotein b5/b5R-like	0	5.96	1	1	1	1	218	24.0911	7.95752	1.02352	1		1.01028	1		1.16556	1		0.95455	1		0.867007	1		1.00319	1
Q5VS73	Dihydrolipoamide acetyltransferase component of pyruvate dehydrogenase complex	8.79918	17.06	2	4	7	14	463	50.6359	6.90283	1.00353	6	5.47102	0.968647	6	9.26864	0.931908	6	2.36051	1.01225	6	3.86583	1.10506	6	9.67252	1.03317	6	7.80522
Q941V2	ABC transporter subunit-like	8.77381	11.21	1	4	5	8	544	59.8066	6.3667	1.00822	5	19.2527	0.961203	5	11.672	1.01272	5	12.197	1.08914	5	7.92504	0.87298	5	12.9502	0.941691	5	9.16622
Q2R3B6	Os11g0528500 protein	0	5.96	1	1	1	2	151	16.2996	10.0083	0.942412	2	6.00484	0.929597	2	1.94278	0.796228	2	4.4176	1.18978	2	6.4947	0.816471	2	18.5496	1.34434	2	19.8665
Q7GCH3	26S proteasome regulatory particle triple-A ATPase subunit6	35.6847	26.65	4	7	9	30	424	47.1928	8.85107	1.13007	13	6.66936	1.10266	13	4.55702	0.94141	13	6.59557	1.01475	13	11.0601	0.71869	13	36.8113	1.07089	13	4.72772
Q7Y090	Glucan endo-1,3-beta-glucosidase 5, putative, expressed	0	4.67	1	1	1	1	492	52.3819	4.89404	1.08469	1		1.06967	1		0.950529	1		0.923479	1		0.949554	1		1.06775	1
Q5ZCV1	Os01g0375200 protein	40.5895	30.84	3	12	13	19	509	54.4742	6.22705	0.988026	16	13.9255	1.00314	16	5.35694	1.01541	16	9.24318	1.03601	16	4.0036	0.998885	16	10.3041	0.983657	16	8.93924
Q657T1	Peptidyl-prolyl cis-trans isomerase	24.5593	23.81	1	5	5	11	294	30.3682	9.05615	1.03204	11	4.09424	1.00923	11	6.20768	1.00457	11	6.00261	0.981931	11	4.77615	1.00831	11	3.77871	1.00223	11	2.98141
A0A0P0VNY9	Os02g0728100 protein	0	3.08	2	1	1	1	520	57.4833	9.37842	1.06087	1		1.04567	1		1.04968	1		0.969401	1		0.995829	1		0.916585	1
A0A0P0Y253	Os11g0472000 protein (Fragment)	6.94466	12.32	3	2	4	4	414	45.4918	8.63135	0.975748	2	11.139	0.96167	2	16.8103	1.14839	2	14.1402	0.968925	2	11.9228	1.0058	2	6.1648	0.963988	2	2.71234
Q8H8U7	Expressed protein	10.2854	13.45	1	3	3	4	238	26.1695	9.39307	0.992906	4	7.71285	0.978573	4	4.21486	0.97712	4	3.54838	0.980353	4	2.47731	1.04162	4	12.8051	1.0865	4	16.531
Q75IM9	Isovaleryl-CoA dehydrogenase, mitochondrial	23.8324	20.54	1	8	8	18	409	44.5023	6.96143	1.06169	18	15.849	1.00956	18	8.92081	0.991746	18	9.92162	0.993975	18	7.21965	0.940458	18	9.54553	0.939535	18	15.0474
Q67X37	Os06g0231300 protein	6.53299	10.71	1	2	2	2	308	34.2474	5.74463	0.992103	2	19.6382	0.977738	2	5.70026	1.09917	2	16.6691	0.997723	2	20.4785	1.02338	2	2.38378	0.921404	2	15.1985
Q9LD54	Os01g0265200 protein	14.6569	8.66	1	3	3	7	381	40.7355	9.56885	1.02649	7	6.0511	0.992211	7	4.73895	1.00777	7	3.4845	1.10134	7	3.49512	0.908468	7	11.421	1.09052	7	8.96145
A0A0P0X7D6	Os07g0546100 protein (Fragment)	2.41807	3.57	2	1	1	1	336	36.9653	9.80322	1.02786	1		1.01241	1		0.933499	1		1.03893	1		1.05733	1		0.981353	1
Q2RBP5	Os11g0103900 protein	15.9007	28.04	1	2	2	6	107	10.6834	11.9272	1.09839	6	11.0412	1.0595	6	3.06209	0.950503	6	10.1401	1.07915	6	8.05875	0.797477	6	28.2671	0.975332	6	10.219
Q7XSV2	Peroxidase	168.962	37.86	1	9	10	85	346	36.9647	5.93506	0.977368	72	9.63976	0.976628	72	6.944	1.12445	72	6.97388	0.965954	72	8.74013	0.998299	72	8.46658	1.00163	72	8.87514
Q10MS3	Malonyl CoA-acyl carrier protein transacylase containing protein, expressed	20.0884	16.02	1	5	5	12	387	40.431	7.59131	0.980933	12	13.854	0.997672	12	10.8891	0.952515	12	13.2631	1.06605	12	10.5535	1.02862	12	16.3894	0.965858	12	8.39582
Q6K447	Os09g0133200 protein	26.1903	28.06	1	6	6	13	253	26.7834	8.80713	0.972463	13	9.8646	1.0214	13	8.04328	0.988788	13	8.19068	1.00967	13	16.951	1.05903	13	7.64508	0.943394	13	6.93721
Q84PB3	Eukaryotic translation initiation factor isoform 4G-1	41.2035	18.66	4	12	12	22	793	86.967	7.51807	1.0125	22	11.6315	1.00916	22	8.8477	0.952152	22	6.52092	0.982841	22	3.90526	0.967731	22	14.6339	1.02678	22	11.6186
A0A0P0WDS8	Os04g0573200 protein (Fragment)	2.55628	14.49	3	2	2	2	207	22.0684	5.68115	0.989686	2	3.05539	0.974054	2	2.33683	0.999021	2	3.23337	1.03538	2	16.3748	1.07855	2	11.1552	0.967036	2	1.12613
Q2QNB0	Os12g0572400 protein	1.91323	3.8	2	1	1	1	263	30.1681	10.9019	1.01953	1		1.00321	1		0.792121	1		1.15507	1		0.911568	1		1.15725	1
Q10MJ1	Probable glutamyl endopeptidase, chloroplastic	36.6977	15.25	1	10	10	19	938	103.83	5.94775	1.02246	17	4.35735	0.998637	17	5.49233	0.999157	17	9.62565	1.03987	17	5.30004	0.994176	17	11.0521	0.955346	17	8.32363
Q0J8M2	Ferredoxin-1, chloroplastic	86.3218	57.55	1	3	3	49	139	14.9414	4.56396	0.955084	46	8.83804	0.949534	46	9.07256	0.985174	46	7.66779	1.15253	46	7.3266	0.902682	46	10.5759	1.03555	46	10.0288
Q9LRE9	Cytosolic aldehyde dehydrogenase	13.343	9.56	2	5	5	8	502	54.1368	6.91748	1.05714	8	9.60967	1.04016	8	6.07161	0.899097	8	8.60594	1.03309	8	5.34709	1.13426	8	5.37731	0.899	8	11.6052
Q7XKI6	OSJNBa0038O10.22 protein	2.65972	6.51	1	2	2	2	338	37.4849	7.43018	1.12783	2	33.3309	1.10972	2	3.44872	1.00667	2	14.3467	0.833522	2	0.153434	1.09702	2	16.7186	0.841147	2	11.1034
Q6L4F8	Guanine nucleotide-binding protein subunit beta-like protein B	37.2106	37.2	1	7	10	24	336	36.4291	6.53662	1.01515	10	10.0561	1.00216	10	6.97045	1.01353	10	4.32671	0.98182	10	2.99893	1.00889	10	12.3322	0.947858	10	12.2882
Q0J5V5	Aminopeptidase M1-B	18.1764	7.66	1	5	5	7	875	97.842	5.38916	1.00917	7	7.69519	0.999559	7	5.44617	1.02757	7	6.35296	0.985573	7	6.61679	0.981539	7	18.5171	1.05657	7	3.46746
A0A0N7KLH2	3-phosphoshikimate 1-carboxyvinyltransferase (Fragment)	12.4222	19.57	1	5	5	9	322	34.6867	5.79541	1.00881	7	7.84162	0.980737	7	5.4531	1.01227	7	2.69429	1.03393	7	10.2555	0.870175	7	4.07167	0.951989	7	5.44534
A0A0P0WNP9	Non-specific lipid-transfer protein (Fragment)	2.20743	16.87	1	1	1	1	83	8.13914	9.1001	1.00938	1		0.992966	1		0.842833	1		1.1768	1		0.816399	1		1.18615	1
A0A0N7KIB7	Os03g0827700 protein (Fragment)	16.0745	10.37	3	6	6	8	723	78.3839	6.65381	1.03919	8	4.90637	1.01725	8	9.90483	0.926714	8	6.95562	0.999336	8	6.08981	1.14977	8	16.4922	0.834642	8	11.3817
Q2R5M2	Carboxypeptidase	4.91905	5.64	1	2	2	4	479	53.3308	5.96045	1.05299	3	18.3027	0.930206	3	15.7692	1.06618	3	11.434	0.93355	3	1.10973	1.13162	3	6.50099	1.02148	3	1.48584
Q2R4A1	40S ribosomal protein S5, putative, expressed	86.9634	53.27	2	9	9	39	199	22.1928	9.70068	1.05259	39	13.1859	1.03214	39	8.89415	0.922097	39	9.32854	1.0947	39	8.29205	0.846422	39	21.845	1.08636	39	9.16238
Q942C5	Glycosyltransferase	0	2.71	1	1	1	1	479	51.8947	5.52881	0.989972	1		0.973558	1		0.90213	1		1.02882	1		1.00977	1		1.15461	1
Q2R242	H/ACA ribonucleoprotein complex subunit	5.15754	14.8	1	2	2	2	196	19.9932	11.356	0.902036	2	16.4545	0.886934	2	3.05155	0.864986	2	20.2655	1.18106	2	14.7463	0.839227	2	9.34792	1.33588	2	18.638
Q69Y99	Chaperonin	90.8176	55.16	5	9	11	76	252	26.303	8.01611	0.925799	50	8.78841	0.950954	50	6.5433	1.03754	50	9.11678	1.04705	50	10.6889	1.10752	50	10.0865	1.01066	50	16.3409
Q5JLP6	S-formylglutathione hydrolase	37.1899	29.45	2	6	6	16	292	32.161	7.78174	1.06202	16	12.7338	0.992164	16	3.1338	1.05096	16	10.628	0.97589	16	8.13795	0.969638	16	11.6841	0.978882	16	10.7891
Q6ATX4	Os05g0470800 protein	2.27012	5.77	1	3	3	6	520	56.3338	5.90967	1.01358	6	9.48956	1.01847	6	2.37436	0.998328	6	6.76231	1.01117	6	11.9791	1.02009	6	7.14087	0.920248	6	5.22997
Q6Z2Z3	Os02g0146700 protein	6.12747	6.46	2	1	5	6	898	98.0954	5.21143	0.928078	1		0.912226	1		0.985339	1		1.11015	1		0.879281	1		1.2246	1
Q8L6I1	Plasma membrane ATPase	75.5984	23.22	7	5	18	51	956	105.355	6.56592	1.02921	8	9.74748	1.0307	8	7.56939	0.983545	8	4.72078	0.971626	8	4.88346	0.918328	8	13.3507	1.04336	8	18.3331
Q6L4R5	V-type proton ATPase subunit C	24.2308	26.53	1	7	7	17	377	42.6517	5.64307	1.02891	17	6.39362	1.0251	17	10.5276	1.0248	17	5.98667	1.01853	17	5.69489	0.97347	17	9.64792	0.993081	17	11.3814
A0A0P0VB29	Os01g0871300 protein (Fragment)	27.5244	25.19	2	7	7	16	401	43.2413	6.88818	1.05428	14	11.222	1.03581	14	9.35237	1.02464	14	7.41273	1.00164	14	5.3817	0.925516	14	11.9899	0.986961	14	8.68196
Q7G754	Hsp20/alpha crystallin family protein, expressed	8.71509	11.68	1	1	1	3	197	21.0692	8.92432	1.02822	3	1.82261	0.994794	3	7.46441	1.08044	3	11.9641	0.920782	3	0.694471	0.998561	3	6.56997	0.936871	3	0.730553
A0A0P0W1E6	3-isopropylmalate dehydrogenase (Fragment)	43.4568	23.4	2	7	7	22	406	43.1254	6.11279	0.96544	22	13.504	0.969682	22	5.59922	1.06927	22	14.7968	0.950748	22	9.48635	1.19372	22	10.4342	0.917689	22	11.0492
Q75IK4	Os05g0209600 protein	14.2085	20.5	1	5	5	12	361	38.9333	8.52881	0.997535	11	9.83515	0.935745	11	5.04449	1.02924	11	7.53902	0.974848	11	4.74902	1.04153	11	13.7605	1.09171	11	7.55572
A0A0P0X5N3	Os07g0420700 protein (Fragment)	7.77055	7.18	2	6	6	7	1030	113.443	5.80811	1.08994	7	22.5103	1.03528	7	7.4736	0.989154	7	10.8975	0.990291	7	5.47918	0.955178	7	12.4648	1.00632	7	6.71511
Q5JKQ4	Os01g0559000 protein	1.83797	13.73	2	2	2	3	204	22.641	5.05908	0.942652	3	2.60934	0.989765	3	14.3248	0.940218	3	1.77581	0.986949	3	0.91716	0.987042	3	5.33795	1.13198	3	1.63283
Q6L483	Os05g0358400 protein	6.47406	9.42	1	3	3	3	308	33.9692	7.75244	0.986594	3	4.53761	0.969357	3	13.7141	0.949302	3	11.199	1.05607	3	12.7467	1.0144	3	11.926	0.994381	3	5.7234
A0A0P0WZL3	D-3-phosphoglycerate dehydrogenase	8.16834	9.48	3	3	5	6	633	67.8971	8.63135	1.05156	3	0.351699	1.03385	3	0.45665	0.993013	3	10.1055	0.919027	3	5.84444	0.886571	3	26.5214	1.07502	3	14.1075
Q5WAB3	Os06g0167100 protein	0	2.53	2	2	2	2	870	95.0511	6.15088	0.937734	2	0.21289	0.921283	2	5.62162	1.05012	2	1.3294	0.986801	2	7.10554	1.04717	2	3.98092	1.11684	2	3.57565
Q7XI67	Os07g0691200 protein	60.0245	18.08	4	13	13	30	946	103.33	5.63037	1.05966	30	8.89461	1.03999	30	5.18816	0.948035	30	9.91576	1.04117	30	5.24463	1.01097	30	12.4599	0.95687	30	8.90002
Q7XVG7	Ferredoxin	10.6398	14.47	2	2	2	5	152	16.054	5.2749	0.76831	5	16.8759	0.760832	5	14.3627	0.899551	5	6.1288	1.05667	5	5.8444	1.12207	5	44.3833	1.34448	5	39.2347
Q8LI99	Os07g0645000 protein	9.55643	7.22	1	1	1	4	194	20.7213	5.42725	1.05085	4	5.48963	1.00488	4	2.913	1.07512	4	4.55941	1.0408	4	0.546014	0.86782	4	4.76316	1.00828	4	8.96801
Q7XQ97	Anamorsin homolog 1	3.96694	4.91	1	1	1	2	265	27.7422	4.95752	0.941129	2	1.72936	0.924485	2	24.4203	0.94242	2	2.91227	0.909198	2	10.0521	1.15483	2	0.990561	1.19731	2	15.1873
Q7XJ15	Os09g0541700 protein	3.79876	9.79	1	1	1	1	194	20.6628	5.8208	1.04273	1		1.02425	1		1.00508	1		0.987983	1		1.03551	1		0.951608	1
Q6YVU7	Os07g0539100 protein	32.0147	24.23	2	9	9	16	553	58.5078	5.19873	0.984176	16	5.96137	0.992707	16	5.70645	1.00007	16	5.24102	1.0093	16	6.98743	1.01969	16	6.28914	0.992276	16	10.2717
A0A0P0XTK4	Os10g0377800 protein (Fragment)	5.91562	16	3	4	4	5	325	36.7008	8.32373	1.02639	5	7.57951	1.00799	5	4.62248	1.01322	5	4.20998	0.950384	5	7.58066	0.904133	5	5.23105	1.0139	5	6.15382
Q6K2E8	Acetolactate synthase 1, chloroplastic	7.00019	6.99	1	3	3	5	644	69.3489	6.96143	1.03827	5	4.45462	0.99348	5	5.84403	0.992688	5	4.03271	1.06209	5	11.3527	1.03432	5	8.51885	0.979801	5	17.9721
Q6ZJJ1	Probable L-ascorbate peroxidase 4	38.5596	34.71	1	9	9	26	291	31.7184	7.97217	0.991649	26	11.8869	0.996251	26	5.08536	0.962456	26	9.83652	1.07534	26	6.95458	0.899791	26	13.0342	0.977785	26	7.39749
Q852M1	Probable aldehyde oxidase 2	10.6291	5.09	6	1	6	10	1355	144.972	6.23975	1.01687	2	0.277464	0.998481	2	7.02782	1.12189	2	8.2954	0.994827	2	4.97365	0.91589	2	7.67106	0.976232	2	0.967919
A0A0P0XFE8	Os08g0390200 protein (Fragment)	1.81288	5.26	1	2	2	2	418	44.8027	6.53662	0.961307	2	3.11234	0.943886	2	11.5985	0.855222	2	10.5779	1.18744	2	24.0157	0.895911	2	21.5213	1.16173	2	4.34145
Q651F0	Os09g0539100 protein	52.1596	29.35	1	10	10	28	443	47.0654	7.89893	0.996994	25	10.3067	0.990952	25	13.9273	0.97507	25	7.84221	1.01955	25	9.54486	1.02204	25	9.70908	1.02547	24	18.162
Q9ASP4	Dihydrolipoyl dehydrogenase	256.232	51.29	1	22	22	128	503	52.6097	7.53271	1.03203	124	12.2885	1.0137	124	8.06326	0.984037	124	11.4137	1.0569	124	8.84218	0.962292	124	14.4714	0.921436	124	11.3189
Q0JLH6	Os01g0600000 protein	5.14902	21.31	2	3	3	3	122	14.0003	9.18799	0.862508	3	2.71495	0.862254	3	7.34465	1.04556	3	5.673	1.00202	3	2.7164	0.872357	3	18.2828	1.4598	3	9.18229
Q6H7M1	Os02g0196800 protein	41.5702	25.87	2	8	8	26	429	47.0746	5.93506	1.00935	26	14.6148	0.96342	26	7.99204	1.0449	26	8.52778	0.982834	26	7.03351	1.00248	26	10.7208	1.01498	26	5.79216
A0A0P0XEB1	Os08g0323000 protein (Fragment)	2.0524	2.09	1	1	1	1	431	48.5699	6.99072	0.91441	1		0.897275	1		0.971585	1		1.09532	1		0.937423	1		1.23471	1
Q7XTB5	OSJNBa0068L06.8 protein	2.65281	6.91	1	2	2	2	275	30.505	6.04932	0.97887	2	4.04522	0.960411	2	3.21966	0.952057	2	15.7282	1.00441	2	0.250885	1.09945	2	13.6595	1.06132	2	1.87215
Q6H5J0	Enoyl-[acyl-carrier-protein] reductase [NADH] 2, chloroplastic	46.2663	21.56	1	2	6	28	371	38.9962	9.01221	1.01056	3	3.72033	0.991503	3	5.35544	1.06416	3	24.4134	0.985557	3	1.50815	1.09937	3	15.3698	0.861933	3	14.2424
Q0DWH1	Alcohol dehydrogenase class-3	52.746	27.03	1	9	9	32	381	40.7965	7.1665	1.01567	30	9.96886	1.00267	30	6.03511	0.968454	30	5.15023	1.01614	30	5.60732	0.994035	30	13.4066	0.961708	30	9.48655
Q7G2B5	Nonspecific lipid-transfer protein 2, putative, expressed	40.6222	37.36	1	4	4	26	91	9.27555	8.90967	0.961972	23	8.38351	0.906688	23	9.4704	1.07418	23	20.158	0.945011	23	20.3474	0.974756	23	12.0968	1.08203	23	14.6685
Q0DJE6	Lactoylglutathione lyase	21.053	53.44	1	9	9	16	189	21.3155	6.22705	0.958898	16	17.4529	0.972919	16	7.36551	1.04875	16	8.39134	0.986755	16	5.68164	1.04402	16	18.057	0.996984	16	17.0491
A0A0P0WG50	Os04g0665500 protein	2.27976	9.3	1	2	2	4	387	41.0401	7.92822	1.02667	4	7.72793	1.01021	4	6.3607	1.12451	4	7.19177	0.916663	4	10.6939	0.979909	4	21.2478	0.936418	4	9.08854
Q7XUC9	Histone H4	65.3565	50.49	1	5	5	34	103	11.4024	11.4731	0.942056	34	8.79203	0.908854	34	10.5113	0.961068	34	8.6949	1.0796	34	6.55296	0.892103	34	23.2599	1.21075	34	11.8828
Q0J6T8	Os08g0269500 protein	10.54	17.56	1	1	1	2	131	13.5632	10.4331	1.00377	2	2.60946	0.984559	2	8.79985	0.938928	2	12.1024	1.13671	2	8.72782	0.821154	2	3.80913	1.12673	2	9.86217
Q40680	Elongation factor 1-delta 1	72.6184	29.26	2	3	6	31	229	24.8473	4.52588	0.874502	17	35.3494	0.910398	17	14.2434	0.917018	17	7.25842	1.11315	17	6.33862	0.914161	17	18.5719	1.12387	17	16.1407
Q6ESF0	Germin-like protein 2-4	45.8896	25.76	1	5	5	27	229	24.3025	8.33838	0.99739	27	8.00642	0.992579	27	4.53904	1.03029	27	4.08384	0.943847	27	5.95487	1.1094	27	7.5793	1.0242	27	7.13156
Q6KAJ2	Aspartate aminotransferase	155.491	46.72	1	19	19	95	458	50.3186	8.08936	0.958788	89	12.9439	0.968391	89	8.07079	1.03582	89	8.84949	1.00533	89	8.12667	1.04907	89	15.9253	0.980744	89	7.11491
Q7Y1I5	Os03g0796501 protein	34.6473	25	1	2	8	18	404	44.461	10.5503	0.981383	2	14.0601	0.962175	2	14.056	0.9373	2	4.04393	1.12876	2	2.34638	0.862485	2	11.037	1.1453	2	8.10842
Q654L9	Acetyltransferase component of pyruvate dehydrogenase complex	24.1366	23.14	1	9	9	17	484	52.3515	6.96143	0.983882	17	10.3958	0.982558	17	10.1337	1.03541	17	11.5926	0.960495	17	5.72637	1.06727	17	12.2108	0.997565	17	13.7994
Q0JRG3	Os01g0102700 protein	10.137	24.88	1	3	3	6	205	22.518	8.82178	1.00033	6	3.31481	0.998713	6	4.26009	0.967473	6	3.77767	1.12408	6	6.78289	0.791576	6	7.96007	1.09029	6	6.45726
Q84P96	3-ketoacyl-CoA thiolase-like protein	114.453	44.42	1	13	13	43	448	46.8	8.14795	1.00507	43	9.0101	0.993768	43	8.56452	1.0371	43	7.58107	0.972596	43	5.46057	1.00151	43	10.3533	1.02557	43	9.68257
Q0D8Q3	Os07g0137900 protein (Fragment)	0	1.42	1	1	1	1	1125	123.213	6.20166	1.01565	1		0.995611	1		0.911712	1		0.954724	1		1.14242	1		1.0551	1
Q651B0	Peptidyl-prolyl cis-trans isomerase	23.9287	37.43	1	5	6	17	179	19.1864	7.78174	0.982616	15	11.9756	0.994336	15	6.72008	1.02751	15	8.8806	0.981471	15	17.3378	0.977496	15	22.606	0.98026	15	7.8017
Q10N97	33 kDa secretory protein, putative, expressed	59.9138	46.79	1	7	8	30	265	28.4746	7.84033	1.03815	28	8.58063	1.03617	28	3.65412	1.18443	28	11.4198	0.873292	28	10.1603	0.878106	28	8.04262	0.957998	28	10.7892
Q2QVG9	Chaperone protein ClpC2, chloroplastic	241.462	38.41	4	11	34	134	919	101.954	7.06396	0.983141	29	8.52454	0.969679	29	6.70194	1.00169	29	6.43404	1.00779	29	6.60122	1.04578	29	14.2323	1.06672	29	8.55397
Q9S827	Succinate dehydrogenase [ubiquinone] iron-sulfur subunit 1, mitochondrial	18.9331	20.64	3	5	5	13	281	31.0986	8.48486	1.03666	13	6.27106	0.975853	13	10.8043	1.06707	13	7.18645	0.979378	13	6.77635	0.883808	13	10.7149	1.00651	13	9.87406
Q9FE01	L-ascorbate peroxidase 2, cytosolic	163.731	65.74	1	10	12	90	251	27.1006	5.36377	0.972434	58	7.73533	0.963189	58	8.33775	1.07255	58	9.13007	1.00492	58	7.8189	0.919408	58	10.1748	1.07662	58	7.79098
Q53JI9	Probable sucrose-phosphate synthase 5	5.30072	3.35	2	2	2	3	1014	108.917	6.11279	1.05302	3	0.0329029	1.00678	3	3.63023	0.850462	3	12.5822	1.18271	3	9.48757	0.891564	3	17.3693	0.984695	3	4.98089
Q651T8	Os06g0662000 protein	182.317	53.71	3	10	27	92	620	68.4257	5.33838	1.00521	24	5.82806	0.966089	24	11.5234	1.06146	24	11.1279	1.00014	24	12.2897	0.933632	24	7.46162	1.04088	24	9.5884
Q9AR38	Protoporphyrinogen oxidase, chloroplastic	25.321	19.22	2	8	8	13	536	56.6917	9.0415	1.03114	13	15.4502	0.995844	13	5.82072	1.01025	13	7.1862	1.00087	13	7.36235	0.946233	13	9.10635	0.967951	13	6.30055
A0A0N7KGS3	SURF1-like protein (Fragment)	1.99391	3.72	2	1	1	1	296	33.6031	7.88428	0.955495	1		0.935929	1		0.944422	1		1.06634	1		0.901534	1		1.24343	1
A0A0P0XB22	Os08g0110800 protein	20.6338	22.74	2	5	5	13	321	32.8325	4.64014	0.95856	13	12.3206	0.976054	13	6.8419	1.0076	13	4.39959	0.986213	13	6.1071	1.04638	13	8.77716	1.00374	13	9.45922
Q2QWT4	3'(2'),5'-bisphosphate nucleotidase	10.0965	13.97	2	5	5	7	358	37.457	4.7417	1.01347	7	5.61825	0.963648	7	4.36604	0.957141	7	16.5523	1.09532	7	6.82569	1.01233	7	12.1609	0.955474	7	3.43553
Q6K4Q0	Os02g0787300 protein	5.34504	9.21	1	3	3	4	369	39.9184	9.31982	0.992868	4	8.53632	0.941853	4	6.66212	1.00549	4	4.67555	0.96643	4	5.84088	0.963108	4	8.52157	1.10466	4	11.8675
Q0DHB7	Expansin-A4	4.19975	6.91	1	2	2	3	246	25.8673	7.91357	0.990155	3	7.57204	0.970309	3	0.125191	0.975058	3	1.28167	0.938366	3	11.3836	1.17585	3	2.16041	0.969093	3	5.36077
A0A0P0VIQ7	Os02g0462900 protein	4.31278	24.66	1	2	2	3	73	8.45825	8.76318	0.998202	3	12.2325	0.977361	3	1.34332	1.05645	3	5.64901	0.859895	3	2.1066	1.10783	3	16.0219	0.973376	3	14.3519
Q0JGY3	Os01g0896500 protein	35.6734	23.76	2	10	10	24	623	65.0074	5.17334	1.00332	22	15.6376	0.964176	22	8.5689	0.905663	22	14.9587	1.09316	22	11.4383	0.880432	20	12.3521	1.06095	22	3.602
Q6K9T5	Membrane-associated salt-inducible protein-like	0	3.78	1	1	1	2	423	45.7202	9.5542	1.0694	1		1.04685	1		0.889286	1		1.09372	1		1.00868	1		0.929803	1
Q6ZFT9	Pyrophosphate--fructose 6-phosphate 1-phosphotransferase subunit alpha	21.7604	18.64	1	4	8	12	617	67.0561	7.10791	1.02563	6	9.23924	1.00052	6	5.19115	0.971567	6	4.95837	1.04636	6	3.84232	1.03284	6	4.16058	0.993867	6	8.65802
Q7XS58	Cysteine synthase	58.7997	29.71	1	10	11	42	377	40.128	8.41162	1.01864	33	7.96881	0.999461	33	8.07917	1.01471	33	8.17993	1.04726	33	11.6628	1.00468	33	10.6565	0.929931	33	14.4353
Q6ZFJ3	Ferredoxin--NADP reductase	205.814	50.82	3	12	16	144	366	40.6384	7.84033	1.03044	119	11.8814	1.04147	119	9.35785	0.908825	119	8.95664	1.15997	119	11.6552	0.976727	119	11.1702	0.894732	119	12.3665
Q53KM3	Apyrase	15.7051	11.37	4	5	5	13	475	50.2902	6.21436	1.02237	9	8.79476	0.980909	9	5.03777	0.879227	9	12.862	1.03706	9	6.33301	1.02421	9	12.7889	1.01666	9	13.5698
Q5Z6B8	Os06g0530200 protein	2.15814	22.11	1	1	1	2	95	10.2525	9.81787	0.98229	2	9.461	0.961223	2	5.4862	1.01296	2	1.25715	1.00053	2	6.46256	1.00951	2	15.6815	1.0772	2	7.036
Q2R1S1	Harpin binding protein 1, putative, expressed	41.3416	28.52	2	8	8	29	270	28.3569	8.79248	0.997397	29	12.8971	0.961437	29	8.28707	0.96655	29	8.9475	1.00379	29	12.3821	1.1063	29	11.2679	0.959225	29	13.3716
Q60EM7	Os05g0455200 protein	0	1.9	3	1	1	1	580	62.0776	8.08936	1.02962	1		1.00728	1		1.05278	1		0.833883	1		1.01076	1		1.12995	1
Q6L561	Os05g0589600 protein	4.72735	12.79	1	3	3	5	383	41.0044	6.06201	1.06616	5	9.83587	0.981176	5	2.41321	0.978324	5	3.93647	1.05906	5	4.80345	0.803694	5	12.1709	1.05586	5	1.24844
Q2QMN7	Probable ureidoglycolate hydrolase	15.6212	16.94	2	6	6	11	484	51.6834	5.63037	1.00142	7	12.5529	1.0173	7	6.23377	1.03699	7	13.3976	0.965732	7	20.7243	0.990479	7	34.1551	1.05139	7	14.9715
Q8LQ33	Alpha-1,4 glucan phosphorylase	32.2295	20.57	1	12	12	17	841	94.4113	7.23975	1.02808	16	11.6282	0.970359	16	6.69903	0.961057	16	9.11628	1.01454	16	6.60333	0.995122	16	13.6013	1.03375	16	7.56693
Q5JMG1	Os01g0763300 protein	11.5719	20.44	1	2	2	6	137	15.4348	9.31982	1.06181	6	9.20535	1.01884	6	4.71368	1.00167	6	10.9654	1.0533	6	2.72615	0.950068	6	23.8521	1.0089	6	3.64176
Q6K689	Os02g0792800 protein	13.2532	13.17	1	6	6	11	539	59.9736	9.05615	0.972303	11	13.9495	0.950655	11	9.07517	1.04642	11	10.7732	0.98912	11	1.86877	0.883645	11	12.588	1.08303	11	14.8864
Q10Q21	Mitochondrial processing peptidase beta subunit, mitochondrial, putative, expressed	91.034	33.02	2	13	13	44	533	58.7149	5.75732	1.08234	39	11.3703	1.04612	39	7.85956	1.0215	39	13.9801	1.00038	39	8.52373	0.873656	39	25.0216	0.940496	38	17.0714
A0A0P0XW31	Os10g0508000 protein	0	8.63	1	1	2	2	336	36.5663	7.03467	1.07117	1		1.04713	1		1.07109	1		0.789434	1		1.04252	1		1.04257	1
Q10I42	HAD-superfamily hydrolase, subfamily IA, variant 3 containing protein, expressed	73.8259	27.81	1	7	7	47	320	33.6815	8.07471	1.03558	47	8.99446	0.97292	47	6.52049	0.833178	47	14.0963	1.17181	47	10.0769	1.10767	47	11.7075	0.93602	47	8.7168
Q2QNJ8	Prefoldin subunit 3	18.5321	26.02	2	4	4	7	196	21.5642	5.16064	1.07626	7	6.94794	1.00201	7	4.13213	1.06292	7	6.19999	0.857101	7	9.60979	1.00261	7	6.13924	1.03045	7	10.8135
Q69SV0	Probable L-ascorbate peroxidase 8, chloroplastic	89.5929	31.8	2	11	13	54	478	51.1558	5.52881	1.03783	47	9.74967	1.00144	47	6.65798	0.845046	47	16.5505	1.11114	47	8.58839	1.1006	47	18.7412	0.90438	47	11.3382
Q2QLS0	CbbY protein, putative, expressed	4.74697	12.13	1	3	3	3	371	39.5746	8.03076	1.01197	3	8.68001	1.04835	3	18.9337	1.01319	3	8.22761	0.957974	3	1.49637	1.08558	3	9.97551	0.971562	3	12.443
Q7XV05	OSJNBa0036B21.13 protein	9.99649	3.18	1	1	1	3	628	69.5438	6.3667	1.03908	3	10.4574	1.0074	3	1.15236	1.06507	3	9.83246	0.952681	3	0.247185	1.04707	3	1.62019	0.917075	3	10.5301
A0A0P0YD24	Os12g0640600 protein	10.0314	12.04	1	5	5	6	540	60.9117	6.23975	1.03534	6	5.74098	1.01794	6	5.65711	0.945603	6	6.17236	1.02448	6	3.43722	0.906127	6	15.2173	1.06561	6	6.56434
Q6Z8Z5	Os02g0110400 protein	0	2.28	1	1	1	1	747	81.8499	7.09326	0.972327	1		0.949826	1		1.05831	1		0.957306	1		1.01101	1		1.10872	1
Q5W676	Hexokinase-5	34.7947	24.26	3	7	8	16	507	54.6243	6.11279	1.05046	15	11.4322	1.0071	15	5.8346	1.00765	15	3.83403	0.971185	15	6.67107	1.01242	15	14.6431	0.966302	15	12.1373
Q0DLF7	Os05g0104200 protein	2.05161	3.56	1	1	1	1	309	32.7328	7.35693	1.07529	1		1.05008	1		1.05091	1		0.911337	1		1.02118	1		0.93819	1
Q0JBF1	Os04g0535600 protein	7.46358	16.62	2	7	7	9	656	71.7122	5.21143	1.05605	9	17.8098	1.05028	9	9.08436	1.03164	9	7.57583	0.950273	9	3.19382	0.986628	9	2.11419	0.816324	9	8.44955
Q6YV21	Os02g0708200 protein	2.71602	3.83	1	1	1	1	652	73.49	7.79639	1.04947	1		1.02481	1		0.993725	1		1.14423	1		1.00304	1		0.808835	1
Q0DVP5	Os03g0119500 protein (Fragment)	2.94511	2.13	1	1	1	1	609	68.7582	9.36377	1.00812	1		0.984418	1		0.902337	1		0.971669	1		1.08313	1		1.12108	1
Q5ZDI6	Os01g0617900 protein	7.93422	11.46	2	3	3	8	314	34.3795	8.88037	0.997448	6	7.53708	0.984952	6	6.1624	0.995686	6	2.98123	1.01278	6	4.29472	0.970979	6	14.889	1.02943	6	6.04968
Q9FTG9	Os01g0615300 protein	31.3912	34.91	1	11	12	24	424	45.6763	5.24951	1.05005	22	7.06397	1.00931	22	4.70275	1.00415	22	9.31681	1.00754	22	5.48605	1.00517	22	11.4497	0.983219	22	8.52147
Q33BE8	NADH-dependent oxidoreductase 2, putative, expressed	11.7124	18.18	2	4	4	6	330	36.9925	6.72705	1.05845	6	6.12664	1.03666	6	7.67515	0.998181	6	9.02992	0.992492	6	10.3479	0.846306	6	7.33771	1.00072	6	8.23457
Q8GTK7	Os07g0495200 protein	5.82494	19.02	2	3	3	5	205	21.2	6.0874	0.965991	5	6.34099	0.942872	5	8.57549	0.996249	5	4.17797	0.954197	5	4.14331	1.10868	5	16.8311	0.973453	5	9.00786
Q6YYV1	Polyadenylate-binding protein	39.1925	24.92	3	10	12	21	662	71.5845	6.82959	1.00645	17	14.6205	1.02393	17	6.76724	1.06711	17	8.83887	0.927726	17	3.69061	1.02387	17	8.16445	0.927776	17	13.1299
Q5QM39	Os01g0528800 protein	10.847	14.29	1	4	4	7	336	36.869	6.72705	0.946973	7	21.2213	1.03903	7	10.9679	1.05206	7	6.02499	0.943866	7	6.8563	1.02954	7	8.15957	0.994573	7	1.67161
A0A0N7KMW0	Os07g0129200 protein (Fragment)	23.6414	16.67	1	1	1	8	150	15.759	4.66553	1.09059	8	5.11091	1.0935	8	6.80156	1.04473	8	10.2789	0.941579	8	15.9593	0.94703	8	13.2241	0.933908	8	3.8038
Q8H8T0	UDP-arabinopyranose mutase 1	119.458	38.74	1	6	12	89	364	41.3216	6.18896	1.04281	19	7.27579	1.04188	19	10.3607	1.04195	19	7.61537	1.02264	19	6.43094	0.852769	19	15.2302	1.06749	19	11.8163
Q336R9	Peptide methionine sulfoxide reductase A4, chloroplastic	44.963	24.71	1	7	7	26	263	28.6211	8.35303	0.982146	24	8.72606	0.986764	24	8.95041	0.974795	24	10.0352	1.0741	24	11.509	1.12983	24	17.4996	0.868578	24	13.285
Q69LC0	Os07g0171100 protein	72.6044	26.57	2	10	10	53	335	37.4871	7.09326	1.01385	48	10.0274	0.970498	48	7.51818	0.934761	48	8.26755	1.09655	48	6.28019	1.106	48	17.2897	0.95136	48	12.0131
Q0JCA4	Os04g0482800 protein	12.0822	9.23	1	4	4	5	661	72.9344	5.10986	0.99425	5	6.69838	0.985472	5	7.57327	1.01523	5	8.60425	0.989611	5	8.9579	1.02892	5	29.4808	1.03867	5	15.0727
Q9FTU2	Os01g0238600 protein	18.5502	39.01	1	4	4	10	141	15.1721	9.11475	0.980184	10	9.1154	1.02598	10	9.65419	0.997659	10	5.61471	1.01124	10	3.06067	1.01094	10	14.9415	1.03377	10	6.63045
Q10SM5	Glycosyl hydrolases family 16 protein, expressed	2.32552	7.05	1	1	1	1	312	32.9244	4.61475	1.07915	1		1.05212	1		1.09307	1		0.806202	1		1.18087	1		0.858943	1
Q69NF3	Os09g0530300 protein	2.53899	2.37	1	1	1	1	507	54.7851	9.12939	1.06166	1		1.03505	1		0.839507	1		1.23755	1		0.822517	1		1.01302	1
Q8S7H8	Os03g0778100 protein	108.834	33.47	2	6	6	66	236	24.7511	9.49561	1.0212	56	8.4974	0.982619	56	6.01148	1.00437	56	7.5305	1.10255	56	7.12366	0.830245	56	12.2739	1.06076	56	17.0952
Q0DGB3	Os05g0542600 protein	2.3459	12.14	1	3	3	3	420	46.786	5.99854	1.07267	3	0.525688	1.03304	3	8.11619	1.00754	3	4.90871	1.00872	3	3.00997	0.856984	3	4.28038	1.0619	3	14.2134
A0A0P0Y6V2	Os12g0143950 protein (Fragment)	0	19.77	1	1	1	1	86	9.60797	12.103	1.04303	1		1.01668	1		0.929568	1		1.01812	1		0.945588	1		1.09106	1
Q2R1V8	GDP-mannose 3,5-epimerase 2	34.0076	22.37	1	1	7	22	371	42.1048	6.0874	1.05784	4	10.4615	1.03081	4	12.472	0.954529	4	3.75301	0.990951	4	2.92989	1.01044	4	8.23859	1.01235	4	3.45262
Q5JKV1	Os01g0743400 protein	0	2.04	2	1	1	1	393	43.3076	8.63135	1.00202	1		0.976402	1		0.92062	1		0.988381	1		1.06483	1		1.1143	1
Q6YUS0	Os02g0121000 protein	5.63269	3.7	1	2	2	2	567	62.8241	6.7124	1.03393	2	2.40103	1.00735	2	7.9627	0.908751	2	9.3803	1.13401	2	1.92758	0.996901	2	3.57574	0.945611	2	16.4431
A0A0P0VSE5	Os03g0122200 protein (Fragment)	57.6267	33.33	1	6	6	32	225	23.524	9.99365	1.00641	29	15.0765	0.983935	29	8.49232	1.00596	29	8.96587	1.09693	29	6.49942	1.00172	29	8.8527	0.936024	29	6.93741
Q10CV2	Glycosyl hydrolase family 3 N terminal domain containing protein, expressed	0	2.64	1	1	1	1	644	70.0178	8.08936	0.851507	1		0.829355	1		1.19452	1		0.945472	1		1.17604	1		1.08494	1
Q6ZD29	Os08g0374000 protein	4.59943	30.46	1	4	4	4	151	16.5373	5.17334	1.02308	4	11.4014	0.959664	4	7.66249	0.891688	4	2.57951	1.1107	4	23.7708	1.02031	4	10.527	0.97164	4	15.5418
Q40682	Elongation factor 1-delta 2	29.3278	18.58	2	1	4	14	226	24.6392	4.52588	1.06551	1		1.03763	1		0.985026	1		0.975911	1		0.979476	1		0.999827	1
Q7XA61	Probable aquaporin TIP2-1	3.4399	6.45	1	1	1	2	248	24.8622	6.354	0.918354	2	4.97085	0.894101	2	6.4166	0.945006	2	7.11664	1.17797	2	9.3214	0.947336	2	4.06931	1.14837	2	16.0559
Q5VRJ8	Peroxisomal membrane protein 11-5	4.51385	7.73	1	1	2	2	233	25.8722	9.86182	0.949894	1		0.924772	1		1.03032	1		0.959798	1		0.909952	1		1.28108	1
Q43011	Asparagine synthetase [glutamine-hydrolyzing] 2	2.06376	1.52	1	1	1	1	591	66.1852	6.45557	1.00611	1		0.979363	1		0.945558	1		0.985906	1		1.01851	1		1.12446	1
Q69XG4	Os06g0610800 protein	14.5917	10.6	1	5	5	9	519	53.0098	7.72314	0.979012	9	22.5347	0.935723	9	7.35234	1.04399	9	9.22526	1.01189	9	6.91254	1.05864	9	14.651	0.979337	9	7.97235
Q8H616	Os06g0178900 protein	53.6808	10.56	4	2	9	29	767	79.9935	5.78271	0.958822	2	17.1628	0.933257	2	22.4232	0.825728	2	3.91828	1.14416	2	4.34065	0.908036	2	10.1864	1.24802	2	18.7053
Q84PB4	Chloroplast photosystem I reaction center subunit II-like protein	242.761	41.38	2	10	10	170	203	22.0204	9.70068	1.04979	165	14.8944	1.02514	165	9.00499	1.02058	165	8.79434	0.995907	165	9.57204	0.909794	165	20.5561	1.01192	165	11.9899
Q0ITW7	Alcohol dehydrogenase 2	8.00926	15.04	4	2	4	4	379	41.1798	6.45557	1.06739	2	10.4062	1.03874	2	3.8243	0.920883	2	2.73496	1.00584	2	20.5393	0.974024	2	1.94556	1.02244	2	8.25004
Q8LQ68	Hexokinase-6	35.4425	26.88	1	9	9	19	506	55.0864	6.34131	1.02509	17	16.0148	1.05155	17	7.5896	1.01565	17	8.57181	0.965194	17	18.0536	0.93973	17	14.9278	0.976411	17	9.15413
Q0J709	ACT domain-containing protein DS12, chloroplastic	84.663	48.06	3	9	9	45	283	30.304	6.0874	1.06691	45	10.4277	1.00873	45	7.99244	0.955936	45	10.7574	1.08527	45	12.5055	0.978363	45	18.0065	0.924703	45	13.2862
A0A0P0WHN0	Os05g0129100 protein (Fragment)	19.431	26.07	2	6	6	10	326	34.9375	9.14404	0.951594	10	13.0968	0.926528	10	7.98981	0.991159	10	11.3414	1.04801	10	12.2415	1.0124	10	13.062	1.08208	10	20.5385
Q5U1S8	Peroxidase	62.2427	19.26	17	2	7	48	353	37.1247	6.39209	0.964474	3	10.359	0.971199	3	5.13616	1.19121	3	14.8771	0.920601	3	11.0719	0.970624	3	12.6965	0.944619	3	4.46698
A0A0P0WAB9	Acetyl-coenzyme A synthetase	22.1655	16.47	1	6	10	17	747	81.6178	6.75635	1.06516	12	11.2399	1.0171	12	5.11182	0.972253	12	4.36305	1.03916	12	6.47206	0.91614	12	10.777	1.01676	12	5.28252
Q69IN8	Os09g0513000 protein	17.5224	16.11	1	4	4	8	329	35.5	4.55127	1.06249	8	14.5079	1.01835	8	3.86332	0.990864	8	4.60468	0.966359	8	9.75223	1.02389	8	12.637	0.980935	8	10.3288
A0A0P0VEN2	Os02g0137400 protein (Fragment)	0	3.5	1	2	2	2	858	95.5391	5.23682	1.09127	2	14.5861	1.06088	2	1.4632	0.957862	2	0.0604743	1.00256	2	6.24589	0.964161	2	2.28038	0.94965	2	13.623
Q7XR26	OSJNBb0022F23.4 protein	16.2471	10.68	2	5	6	11	740	81.0375	5.87158	1.08528	9	1.68425	1.00626	9	2.80137	1.04645	9	3.65364	0.950614	9	9.0241	0.95119	9	14.5664	0.940733	9	7.75028
Q0ITU3	Os11g0216300 protein (Fragment)	2.25414	1.63	1	1	1	1	734	82.8421	7.56201	1.09577	1		1.06485	1		1.00697	1		0.940429	1		1.00333	1		0.931709	1
A0A0P0Y878	Os12g0208900 protein	2.01452	3.15	11	1	1	1	222	24.1434	9.40771	1.02714	1		0.998125	1		0.958623	1		1.16914	1		0.910678	1		0.957391	1
A0A0P0V022	Os01g0235100 protein	0	9.55	1	1	1	1	178	18.7923	9.27588	1.19728	1		1.16344	1		0.946031	1		0.981065	1		0.945152	1		0.787535	1
Q65X97	ATP-dependent 6-phosphofructokinase	17.6529	14.11	5	3	6	10	567	62.5144	6.90283	1.00652	3	3.51252	0.880383	3	5.18054	0.881016	3	8.24489	0.920422	3	2.73037	0.950367	3	3.74697	1.38756	3	8.44551
Q8S6N5	Acetyl-CoA carboxylase 1	14.7187	3.48	2	3	7	9	2267	252.65	6.40479	0.996264	3	6.39752	0.980344	3	1.90769	1.06664	3	1.49508	0.985845	3	0.675396	1.05538	3	1.20253	0.961554	3	5.01287
A0A0P0VBA2	Os01g0887100 protein (Fragment)	10.3831	27.01	2	3	3	7	174	19.423	4.80518	1.06124	7	10.1994	1.02102	7	5.95965	1.02205	7	9.10159	0.975059	7	3.69277	1.03455	7	14.9884	0.912472	7	4.80806
Q7F8Y3	OSJNBb0116K07.9 protein	9.84243	25.65	1	7	9	14	503	53.4121	7.31299	0.997459	8	8.7785	0.978049	8	9.85843	0.987781	8	6.14868	1.05073	8	7.79291	1.0402	8	16.1346	0.984341	8	19.3457
Q7G794	Putative linoleate 9S-lipoxygenase 3	1.94486	3	2	2	3	3	866	96.1909	5.56689	1.02265	2	3.02583	0.993222	2	4.80669	0.940806	2	0.443747	1.06547	2	3.20526	1.01723	2	9.56456	1.00425	2	3.23349
Q10MX3	Asparagine synthetase [glutamine-hydrolyzing] 1	2.41845	1.99	1	1	1	1	604	67.2795	6.53662	1.07776	1		1.04637	1		0.953954	1		0.985385	1		0.931232	1		1.04466	1
Q5ZAW1	Pectinesterase	6.24306	5.49	1	2	2	2	546	58.3506	7.26904	0.964151	2	5.27206	0.936047	2	5.85669	1.07134	2	11.4632	1.01843	2	1.41864	0.969538	2	15.3488	1.07554	2	9.14378
Q8H811	Leucine Rich Repeat family protein, expressed	10.5714	13.19	3	6	6	7	675	70.7075	7.04932	1.05125	6	7.83902	1.02003	6	5.51744	0.977761	6	2.95908	1.00235	6	6.72832	1.01283	6	7.70624	0.984914	6	2.28074
Q8W426	21D7	11.1097	9.24	2	1	4	5	487	54.9468	8.5874	0.964225	1		0.935988	1		0.860071	1		0.972053	1		0.849847	1		1.48148	1
Q0DQ78	Os03g0625700 protein (Fragment)	2.2957	3.66	1	1	1	1	328	36.5019	5.13525	1.03277	1		1.00249	1		0.86343	1		1.00604	1		1.05365	1		1.10561	1
Q8W0F9	C2 domain-containing protein-like	0	3.36	1	1	1	1	327	35.334	9.0708	0.972908	1		0.944353	1		1.08858	1		0.955945	1		1.08754	1		1.01284	1
Q0DB62	Os06g0598900 protein	6.14129	19.88	2	5	5	10	342	37.2402	5.73193	0.961109	10	13.4165	0.982366	10	9.05022	1.03887	10	9.71571	1.04288	10	12.463	0.963122	10	13.2499	1.02158	10	10.2903
Q6I544	Germin-like protein 5-1	20.3895	23.98	1	4	5	10	221	23.1611	8.26514	1.02077	7	17.5576	0.9862	7	6.25696	1.01152	7	6.7838	1.00604	7	10.3514	1.01443	7	1.54396	0.961259	7	10.6531
Q10NH4	Os03g0269000 protein	19.0801	19.72	1	2	3	8	213	23.298	8.88037	1.08172	5	8.21671	1.04988	5	1.80083	0.9686	5	4.13972	1.08051	5	2.79512	0.759187	5	8.61582	0.943109	5	14.4666
Q6Z3Y9	Phosphoinositide phospholipase C	21.4386	23.41	8	13	13	24	598	67.7403	6.62451	1.02509	23	10.3181	1.01585	23	7.06231	1.01944	23	8.08496	0.950408	23	9.0991	0.923236	23	12.7574	1.03665	23	14.3472
Q336U0	Enoyl-CoA hydratase, putative, expressed	2.18558	2.68	1	1	1	1	411	44.7748	5.50342	0.956575	1		0.928386	1		0.952238	1		1.12431	1		0.959803	1		1.12344	1
Q0DSD6	Os03g0315800 protein (Fragment)	122.827	36.41	2	13	13	71	390	41.8991	4.65283	1.01715	70	10.4006	0.9796	70	6.03358	0.939552	70	6.6548	1.10776	70	7.43599	1.08422	70	11.6926	0.896285	70	11.7785
Q5Z417	Os06g0730600 protein	11.3204	8.31	1	4	4	4	746	84.2073	6.16357	0.999271	4	1.72693	0.969653	4	8.97607	1.13081	4	5.25816	0.97498	4	4.75196	0.986341	4	4.33232	1.07816	4	20.5004
Q69JH3	Glycosyltransferase	5.22089	10.79	1	3	3	4	482	50.4869	5.47803	1.04066	3	1.15986	1.00833	3	2.20232	1.06413	3	6.70194	0.877449	3	1.92594	1.08484	3	0.266124	1.02664	3	1.61064
Q9SNK3	Glyceraldehyde-3-phosphate dehydrogenase	695.26	46.17	2	13	19	372	444	47.0813	6.68311	1.05314	239	9.45933	1.02761	239	6.6511	0.884189	239	10.4654	1.13225	239	11.0701	1.01564	239	10.4949	0.886964	239	13.1839
Q6ZBZ8	Os08g0459300 protein	9.66569	18.58	1	2	2	4	226	23.2106	7.88428	1.02623	4	0.310567	0.995345	4	7.01103	1.03141	4	0.524368	1.02602	4	6.99233	0.865386	4	10.6644	1.04753	4	7.85157
Q84Q83	Protein TOC75, chloroplastic	33.7623	21.3	3	14	14	22	817	87.6322	8.29443	1.01961	22	9.61337	0.979595	22	12.4691	0.983265	22	5.35457	1.03368	22	7.80618	0.995515	22	11.5609	1.00272	22	8.70817
Q5U1F7	Peroxidase	3.99089	8.52	2	1	2	2	317	33.8337	7.60596	1.03326	1		1.00204	1		1.05676	1		0.931494	1		1.08237	1		0.951669	1
Q0D4M5	Os07g0617800 protein	29.1866	39.51	1	7	8	20	329	36.4204	5.18604	1.01775	19	8.21653	1.00326	19	6.28278	1.03072	19	10.1398	1.00579	19	5.64677	0.988374	19	12.1473	0.983161	19	10.3549
A0A0P0V197	Os01g0260700 protein	16.1009	19.16	1	5	5	8	308	33.2998	6.06201	1.02246	8	16.0487	1.01199	8	11.8144	1.08816	8	7.43438	0.908379	8	10.1428	0.994089	8	19.16	0.924697	8	6.12949
Q6ZFJ0	Os08g0502400 protein	0	6.57	1	2	2	2	274	28.3355	8.77783	1.03061	2	8.49208	0.99933	2	16.2111	0.951763	2	6.34401	1.16497	2	5.26823	0.792591	2	6.93788	1.03296	2	35.8653
Q0D8E4	Os07g0165000 protein (Fragment)	26.1397	19.36	1	6	6	12	377	42.4076	6.90283	1.01002	12	8.09065	0.995995	12	3.90063	1.03864	12	7.50354	1.0309	12	7.52511	1.01225	12	12.0922	0.924949	12	7.75655
Q42971	Enolase	417.209	66.37	3	10	21	199	446	47.9424	5.56689	1.02527	105	11.1728	1.00711	105	10.587	1.02378	105	11.7663	1.00005	105	12.561	0.916458	105	24.7229	0.992345	105	18.8363
A0A0P0XIR6	Os08g0511700 protein	8.62959	6.27	2	3	3	4	574	61.9751	6.34131	1.05534	4	4.43825	1.01482	4	2.7949	0.990891	4	3.70912	0.993639	4	4.45176	0.966957	4	3.78996	1.02839	4	11.5597
Q65XQ8	Os05g0151400 protein	28.5672	11	4	10	10	16	1118	121.33	4.66553	1.02988	15	5.49807	1.01877	15	8.44434	0.986195	15	9.7333	1.00592	15	8.43983	1.07039	15	20.4026	0.980092	15	13.1013
Q2QM81	Lipase family protein	0	3.27	1	1	1	1	398	43.6931	5.87158	1.0934	1		1.06002	1		1.07682	1		0.90017	1		1.06209	1		0.854996	1
Q5JNB0	Cysteine synthase	270.083	68.78	1	18	21	176	394	41.7617	6.69775	1.03661	137	9.97193	1.00242	137	6.87294	1.00311	137	7.32495	1.0274	137	8.03569	1.03532	137	9.8449	0.922252	137	10.8264
Q6ZHC3	Os02g0686400 protein	10.8001	10.38	2	5	5	9	549	60.8241	6.31592	1.01612	9	5.52141	0.993368	9	4.51675	1.03429	9	2.96445	1.01726	9	4.11289	0.949336	9	9.19238	0.985763	9	8.79799
Q5Z4M6	Os06g0308000 protein	67.2206	39.48	1	18	18	43	537	59.894	5.2876	0.990239	41	9.38434	0.965809	41	5.15095	1.00657	41	8.77574	1.07178	41	5.78404	1.01752	41	7.74842	0.991546	41	9.76756
Q8RVD1	Os01g0788700 protein	2.17236	5.29	1	1	1	1	208	21.6837	7.21045	0.998259	1		0.967435	1		1.08217	1		1.04973	1		0.942871	1		0.992979	1
Q2QM23	Methyl-CpG binding domain containing protein, expressed	46.2202	42.24	3	8	8	22	303	31.4913	4.79248	0.970117	22	13.2332	0.972499	22	8.26776	1.03678	22	8.73181	0.9756	22	15.2007	0.987624	22	16.2858	0.99411	22	9.49751
Q8W317	NADH-ubiquinone oxidoreductase 75 kDa subunit, mitochondrial, putative, expressed	112.596	36.55	3	18	18	61	747	81.065	6.20166	1.02796	60	11.2916	0.991297	60	7.05727	1.03971	60	7.54775	1.00313	60	6.08479	0.989314	60	12.8511	0.987777	60	10.4861
Q6YV23	Carbamoyl-phosphate synthase small chain, chloroplastic	22.4662	18.61	4	7	7	13	446	48.4053	6.90283	1.00305	13	6.82247	0.956721	13	10.6732	0.994212	13	5.41376	1.04435	13	5.07958	1.07561	13	6.7672	0.942679	13	18.7314
Q8LMR3	Nascent polypeptide-associated complex alpha subunit, putative, expressed	43.3743	44.8	2	6	6	20	221	23.7095	4.43701	1.02095	20	6.18808	0.961549	20	6.36104	1.02354	20	7.20045	0.982528	20	5.49483	1.08211	20	7.89774	0.955138	20	15.2636
A0A0P0XQ11	Os09g0512800 protein	9.08228	29.57	1	3	4	7	186	20.0151	8.27979	0.997482	6	6.7663	0.960663	6	4.44392	1.05432	6	2.6382	1.00464	6	7.93165	0.980678	6	2.8223	1.02381	6	9.6285
Q7XRA8	OSJNBa0006B20.18 protein	2.91723	4.89	1	1	1	1	327	36.5235	4.50049	1.01167	1		0.979784	1		0.952507	1		1.0469	1		1.00984	1		1.04936	1
Q33AE4	Os10g0189100 protein	9.21117	10.02	1	5	5	9	609	66.0717	6.68311	0.972596	9	18.1214	1.02411	9	8.44592	0.881384	9	6.21741	1.12576	9	5.6855	0.99634	9	12.6039	0.989193	9	5.57797
Q6Z921	Os08g0224700 protein	7.01564	2.94	3	3	3	4	987	106.897	5.23682	1.06427	4	1.80278	0.996914	4	4.90983	1.01604	4	9.40778	0.944105	4	6.49777	1.03494	4	15.7265	0.983017	4	4.7512
Q6AU71	Os05g0395300 protein	2.41177	2.6	1	1	1	1	500	54.2865	5.89697	1.01518	1		0.982841	1		0.964466	1		1.04178	1		1.04649	1		1.00138	1
Q2QVC1	Argininosuccinate synthase, chloroplast, putative, expressed	22.6448	17.67	4	7	7	17	481	52.1597	7.04932	0.972491	17	12.55	0.949859	17	8.12516	0.959721	17	4.41899	1.07791	17	9.68257	0.949723	17	10.4724	1.01236	17	6.31064
Q8H5M0	Os07g0585000 protein	2.533	6.74	1	1	2	2	445	46.0245	4.66553	0.938502	1		0.908526	1		1.13498	1		0.970063	1		1.14043	1		0.974233	1
P41095	60S acidic ribosomal protein P0	155.906	36.05	4	7	7	64	319	34.3561	5.49072	1.04496	63	13.3451	0.995354	63	6.35108	0.999927	63	6.75669	1.03261	63	8.03202	0.958154	63	8.70691	0.989784	63	8.36484
Q6AVZ3	Peroxidase	10.3949	9.3	4	2	3	5	344	36.68	5.05908	0.993863	3	0.233013	0.956519	3	0.551618	0.948348	3	4.42896	1.06898	3	1.28099	1.11599	3	6.90406	0.975117	3	0.862667
Q851S8	Adenylosuccinate synthetase 2, chloroplastic	17.4741	22.9	1	9	9	12	489	52.6412	6.91748	1.04597	11	8.44109	0.956244	11	5.23109	0.914697	11	18.6464	1.07353	11	3.20676	1.06781	11	8.90871	0.980607	11	5.22223
Q6EUQ9	Os02g0175400 protein	151.495	39.77	1	3	20	68	621	68.5479	5.52881	1.08545	4	11.9638	1.0171	4	4.32911	0.96275	4	3.40055	0.956723	4	4.54038	1.02917	4	2.15489	0.944449	4	9.52358
Q0DH37	Os05g0494000 protein	0	3.32	1	2	2	3	512	58.3215	8.83643	0.995322	3	1.49137	0.963038	3	1.26827	1.03811	3	3.61358	0.997913	3	0.179673	0.986094	3	8.71066	1.08165	3	15.2108
Q10NA5	Heat shock cognate 70 kDa protein, putative, expressed	0	4.64	1	1	1	2	560	61.2986	5.93506	1.01345	2	1.84768	0.980178	2	11.7387	1.01448	2	14.9977	0.975409	2	0.485634	1.03815	2	9.82884	1.02265	2	3.53458
Q65XE5	Os05g0149400 protein	1.72113	3.57	1	1	1	1	308	34.5571	5.23682	1.11145	1		1.07492	1		1.00312	1		0.85022	1		0.996014	1		1.01737	1
Q6ERW9	Probable cinnamyl alcohol dehydrogenase 8B	49.9779	30.28	2	4	11	30	436	45.5459	7.89893	1.00211	9	14.1528	0.983605	9	4.49187	1.03209	9	8.37053	1.00313	9	9.8337	0.941697	9	8.91106	0.99674	9	10.1216
Q07078	Heat shock protein 81-3	163.725	36.77	4	1	24	81	699	80.1337	5.05908	1.19996	1		1.16007	1		0.986754	1		0.877876	1		0.737555	1		1.05102	1
Q6ZCC4	Succinate dehydrogenase subunit 6, mitochondrial	0	14.79	1	1	1	1	142	15.718	8.86572	1.01344	1		0.979742	1		1.00062	1		1.159	1		0.795461	1		1.06348	1
Q6ZKB8	Os08g0430700 protein	7.0306	7.09	1	2	2	2	395	41.7056	5.64307	1.01586	2	27.2886	0.98205	2	1.76337	1.01779	2	9.20278	0.903705	2	0.576086	1.06211	2	22.336	1.05067	2	14.4777
Q2R483	Probable bifunctional methylthioribulose-1-phosphate dehydratase/enolase-phosphatase E1	15.7449	13.51	1	5	5	9	518	56.9235	5.92236	1.07266	9	6.27067	1.03537	9	8.92564	0.959926	9	3.40019	1.05773	9	5.70564	0.979566	9	11.8581	0.997534	9	6.1196
Q10J94	Cysteine proteinase inhibitor 8	10.8996	36.59	1	2	2	5	123	12.8706	8.68994	0.973669	3	2.68748	1.03376	3	5.34626	1.09236	3	1.32123	1.0615	3	3.29559	0.846684	3	4.17074	0.981248	3	12.3209
Q656T5	Os01g0574600 protein	31.9546	20.82	1	7	7	29	341	34.8158	7.6499	1.02262	29	9.98923	0.982836	29	8.28706	1.03734	29	10.3393	1.04472	29	9.17433	1.04488	29	8.42381	0.913498	29	11.5096
Q10QW1	3-ketoacyl-CoA synthase	1.71942	3.14	1	1	1	1	542	60.0709	9.08545	1.00031	1		0.966583	1		0.929819	1		1.04745	1		0.841247	1		1.25476	1
Q6K8D4	Peptidylprolyl isomerase	7.26686	38.39	1	3	3	9	112	12.0781	7.95752	0.995318	9	24.0022	0.908252	9	8.48051	0.986201	9	5.10984	1.19523	9	12.6719	1.00023	9	33.6366	0.972998	9	8.2776
Q75I94	Beta-glucosidase 8	6.62792	8.1	2	3	4	8	568	63.0584	7.00537	1.04343	5	5.86871	1.00804	5	14.5494	1.07284	5	4.87388	0.970204	5	2.46045	0.994489	5	6.159	0.956032	5	7.96443
Q5Z4E5	Os06g0304600 protein	2.17527	4.48	1	2	2	3	469	48.1398	6.97607	1.05136	3	13.64	1.0156	3	8.37883	0.955829	3	0.172553	1.02419	3	4.77969	1.02418	3	11.8131	0.97506	3	14.3514
Q75II5	Os05g0517500 protein	6.31441	5.64	2	2	2	3	337	36.907	8.35303	1.01717	3	8.26853	1.03365	3	0.871351	1.0269	3	0.246146	0.954878	3	0.762873	1.00158	3	3.97793	1.05266	3	0.945102
A3ABE0	Os02g0750100 protein	21.6891	26	1	2	2	13	100	11.0547	4.53857	1.02747	13	15.7014	1.01201	13	11.2359	0.985088	13	7.16694	0.998433	13	8.11792	0.969533	13	34.9944	1.00922	13	13.6263
Q67IZ7	Os09g0461800 protein	6.61755	19	1	4	4	4	321	34.1801	5.63037	1.01806	4	9.21795	0.988995	4	3.87197	0.981111	4	3.19976	0.996272	4	8.14257	1.00761	4	7.17737	1.01382	4	3.83504
A0A0P0W0Z6	Ferredoxin (Fragment)	21.9491	25.9	2	3	3	9	139	14.7935	5.021	1.05713	9	25.4337	0.927195	9	3.45949	0.955804	9	7.82108	1.05183	9	7.87572	1.0582	9	10.6733	1.04898	9	3.19754
P0C5D5	Peroxiredoxin Q, chloroplastic	141.343	40.09	1	9	9	72	217	23.7224	9.90576	1.02273	62	10.4884	0.99136	62	16.5627	0.975992	62	8.31658	1.0659	62	13.7978	0.951392	62	21.6066	1.02942	62	19.0621
Q7XU28	OSJNBb0034G17.8 protein	17.0141	6.71	1	2	2	8	343	35.1518	7.53271	1.01397	8	21.1093	1.00863	8	7.92527	1.00032	8	9.34331	1.01031	8	4.09337	1.03335	8	11.7134	1.00519	8	8.95724
Q7F5L2	Os01g0196600 protein	5.04034	7.72	1	3	3	3	479	52.1653	5.2749	0.954174	3	0.34339	0.923308	3	17.3229	0.946548	3	3.79617	1.08947	3	9.24471	0.942171	3	14.1051	1.16622	3	3.5706
Q7XDP2	Inosine triphosphate pyrophosphatase	0	6.34	1	1	1	1	205	21.9252	6.78564	1.05472	1		1.01813	1		1.04207	1		0.91785	1		1.05992	1		0.963249	1
Q6L4L8	Os05g0361900 protein	1.75719	6.94	4	2	2	4	288	30.7913	8.76318	1.0412	4	8.32643	0.964133	4	4.72163	0.986398	4	2.70495	1.12654	4	9.94926	0.929644	4	3.83433	0.970994	4	3.50769
Q5Z6F0	Probable aquaporin TIP2-2	15.922	10.89	2	2	2	34	248	24.9979	6.11279	1.05648	22	15.9634	0.995097	22	12.1273	1.02532	22	12.9291	1.01714	22	9.21612	0.755113	22	20.1695	1.0171	22	23.5093
A0A0P0WFK3	Os04g0636600 protein	5.21248	11.38	2	2	2	2	369	40.4761	5.10986	0.979356	2	1.87139	0.945233	2	5.15131	0.998858	2	15.59	0.991946	2	3.71236	1.02316	2	14.8216	1.10982	2	3.23191
Q7XSF8	OSJNBb0051N19.5 protein	0	5.04	1	1	1	1	278	28.8061	5.64307	1.03196	1		0.995872	1		0.922913	1		1.06689	1		0.783594	1		1.22665	1
A0A0P0WAQ1	Os04g0434900 protein (Fragment)	9.67132	17.47	1	2	2	5	166	17.6573	8.1626	1.05948	5	20.9321	0.943733	5	1.8236	0.974058	5	11.1771	0.85628	5	3.65167	1.00436	5	1.80075	1.02283	5	19.4822
Q9LG77	Os01g0191200 protein	130.435	39.93	1	11	11	91	303	32.9475	6.80029	1.08708	82	10.2419	1.04847	82	6.69383	0.982302	82	8.98522	0.997767	82	7.40499	0.94919	82	13.1684	0.934557	82	9.11048
Q6EUK5	Os02g0234500 protein	13.9082	18.91	3	9	9	11	587	63.8089	8.52881	0.992715	11	8.24623	0.992629	11	8.40962	1.01464	11	6.14972	1.04884	11	6.84579	0.992262	11	2.64248	0.951788	11	5.99014
Q7XLG4	Cytochrome b-c1 complex subunit Rieske, mitochondrial	12.5158	10.07	1	3	3	5	278	30.0765	8.68994	0.999012	5	8.41699	0.964362	5	9.40147	1.04602	5	5.56157	0.98511	5	9.07329	0.96685	5	7.39334	1.04893	5	0.991105
Q6ESB6	Os02g0833400 protein	2.06808	6.25	2	2	2	2	336	36.908	6.63916	1.00931	2	3.06321	0.973731	2	2.12104	1.01507	2	1.52043	0.998914	2	6.40103	1.00897	2	14.5028	1.03925	2	3.51103
B7F941	Os08g0351200 protein	2.4782	4.98	1	1	1	2	261	29.1797	6.72705	1.03723	1		1.00059	1		0.998348	1		0.906436	1		0.968336	1		1.14621	1
A0A0P0XM03	Os09g0408000 protein (Fragment)	4.97626	5.76	1	2	2	2	486	51.0041	8.01611	0.943147	2	11.1586	0.909779	2	1.36555	1.01466	2	11.5858	0.989006	2	10.1397	1.07825	2	5.60409	1.12478	2	7.22117
P49027	Guanine nucleotide-binding protein subunit beta-like protein A	144.201	49.4	1	10	13	77	334	36.209	6.44287	1.00985	56	11.0071	1.00851	56	11.483	1.03381	56	7.44899	0.967823	56	11.1553	1.04902	56	16.2628	0.962594	56	11.1889
Q0DC10	Os06g0498400 protein (Fragment)	13.242	4.53	2	6	6	7	1414	157.898	5.50342	1.01316	7	8.40071	0.919737	7	2.24527	0.949121	7	8.45395	1.12698	7	4.106	0.917382	7	17.6867	1.06658	7	10.4211
Q6K1X5	Os02g0608900 protein	4.93497	26.49	1	7	7	18	370	41.0501	9.21729	1.04955	15	11.4864	1.00538	15	10.134	0.995301	15	5.89245	1.08676	15	9.81642	0.941772	15	13.6035	0.950486	15	15.4836
A0A0N7KJF4	Os04g0538166 protein (Fragment)	2.49072	4.26	1	1	1	1	141	16.1311	6.87354	0.980444	1		0.945565	1		0.935956	1		1.19974	1		1.01469	1		0.961185	1
Q7XPL2	Oxygen-dependent coproporphyrinogen-III oxidase, chloroplastic	79.9148	31.33	2	12	12	49	399	43.8439	6.66846	0.991187	43	11.86	0.966182	43	8.0099	0.988227	43	10.7785	1.02998	43	8.06589	0.9976	43	13.3636	1.03458	43	12.7422
Q5QN43	Os01g0214800 protein	5.41712	9.48	3	2	2	2	327	36.2044	8.74854	1.02493	2	16.3768	0.988382	2	3.5775	1.00555	2	10.3361	0.988425	2	12.787	1.11846	2	8.52659	0.919519	2	1.3387
A0A0P0X6F8	Os07g0485400 protein (Fragment)	2.40789	7.31	1	1	1	1	219	23.9991	7.34229	0.999626	1		0.963686	1		0.905871	1		1.0637	1		1.0174	1		1.10561	1
Q8GSE8	Os07g0162500 protein	22.7889	25	2	6	6	16	328	35.0398	5.64307	1.01622	16	5.51828	0.970901	16	6.74167	1.01002	16	9.8201	1.00782	16	7.12709	1.00291	16	15.1222	0.999309	16	8.23106
Q7XUY5	OSJNBb0048E02.12 protein	3.10802	10.19	1	1	1	2	157	17.2558	4.88135	1.09589	2	11.51	1.05631	2	1.89128	0.95853	2	1.23202	0.895626	2	2.3669	1.02632	2	10.3295	1.01867	2	1.70774
Q6Z744	Dihydropyrimidine dehydrogenase	49.0046	36.96	1	12	12	29	414	45.2799	6.72705	1.00579	29	13.1168	0.953662	29	11.2822	1.12851	29	9.9549	0.939872	29	7.52567	0.982471	29	11.174	1.00039	29	10.2433
[truncated: 1,230 more rows]

## Sheet: R2
Additional file 3-2 The list of proteins detected using iTRAQ labeling LC-MS/MS in biological replicate 2
UniProt_ID	Putative function/gene ID	Score	Coverage	Proteins	Unique Peptides	Peptides	PSMs	AAs	MW [kDa]	calc. pI	115/REFa	115/REF Count	115/REF Variability [%]	116/REF	116/REF Count	116/REF Variability [%]	117/REF	117/REF Count	117/REF Variability [%]	118/REF	118/REF Count	118/REF Variability [%]	119/REF	119/REF Count	119/REF Variability [%]	121/REF	121/REF Count	121/REF Variability [%]
Q5KQJ3	Os05g0181901 protein	3.20874	11.43	1	1	1	1	140	15.3218	6.02393	0.465246	1		1.33362	1		1.0317	1		0.573895	1		1.31793	1		1.15463	1
Q6Z846	Os02g0317300 protein	0	6.71	1	1	1	1	328	36.297	4.36084	0.490319	1		1.3907	1		1.11468	1		1.54516	1		0.944959	1		0.556974	1
Q6YXX9	Guanine nucleotide-binding protein subunit gamma 2	0	12	1	1	1	1	150	16.8472	5.42725	0.595566	1		1.47159	1		0.933643	1		1.02719	1		0.938513	1		1.0422	1
Q7XCS3	Cys/Met metabolism PLP-dependent enzyme family protein, expressed	8.53474	11.85	1	5	5	5	464	49.6857	7.43018	0.690722	5	32.0359	1.37745	5	22.7021	0.791209	5	20.6268	0.763877	5	27.4307	1.48221	5	18.0248	0.749015	5	12.0817
Q84PA4	ATP synthase B chain, chloroplast, putative, expressed	99.7666	37.44	1	8	8	41	211	22.7152	5.84619	0.648492	41	18.1641	1.19186	41	9.24369	0.94029	41	9.42467	0.756282	41	18.4388	1.39274	41	18.6899	0.883835	41	14.9471
Q7XIQ1	Os07g0647500 protein	2.26602	31.34	2	2	2	2	67	7.61601	9.81787	0.702666	2	31.505	1.22898	2	13.6561	1.13252	2	2.37891	0.84871	2	16.7022	1.02361	2	11.1638	1.00989	2	4.06806
Q7XWK3	Glycosyltransferase	2.85	3.03	1	1	1	2	462	50.2371	5.64307	0.823625	1		1.43121	1		0.826001	1		0.630329	1		1.33941	1		0.808279	1
Q8H2U6	Os07g0661700 protein	5.07994	6	1	1	1	2	100	10.9268	6.56592	0.65029	2	19.6698	1.12525	2	0.208121	1.14575	2	5.18789	0.657991	2	5.06032	1.27322	2	11.1699	1.04396	2	8.25105
C7IX78	Os01g0615050 protein (Fragment)	30.4789	59.68	1	4	4	16	62	7.08484	6.65381	0.778288	16	15.7124	1.32423	16	13.429	1.22057	16	15.8959	0.773241	16	30.8619	0.894478	16	14.2178	0.956693	16	15.4822
A0A0N7KFQ6	Os02g0628800 protein (Fragment)	2.2865	8.26	1	1	1	1	109	12.8219	9.43701	0.733784	1		1.25619	1		0.920541	1		0.616751	1		1.33385	1		1.02988	1
Q94CS9	Probable aquaporin TIP1-2	0	9.92	1	1	1	1	252	25.3043	6.02393	0.696487	1		1.18958	1		1.5193	1		0.349828	1		1.11283	1		0.980572	1
B7EL80	Os01g0707300 protein	4.83419	12.8	2	1	1	1	125	13.8391	6.68311	0.55977	1		0.949531	1		0.903853	1		0.866568	1		1.41126	1		1.28552	1
A0A0N7KQR7	Os09g0401050 protein (Fragment)	0	4.09	1	1	1	1	171	19.567	11.8687	0.685998	1		1.16263	1		0.989034	1		0.597127	1		1.07289	1		1.47848	1
Q336U3	Os10g0550900 protein	1.75633	2.24	1	1	1	1	490	51.5988	6.93213	0.828919	1		1.38723	1		0.76917	1		0.642842	1		1.31593	1		0.943628	1
Q84VG1	ESCRT-related protein CHMP1	2.98234	4.39	1	1	1	1	205	22.8276	8.06006	0.831131	1		1.37384	1		0.825977	1		0.84971	1		1.18979	1		0.866537	1
Q9LE07	Os01g0210600 protein	2.63822	8.98	1	2	2	2	167	18.1394	8.57275	0.776693	2	7.238	1.25794	2	0.521558	1.04119	2	1.3035	0.850307	2	5.4638	0.958042	2	5.94821	1.11642	2	0.395987
A0A0P0W683	Os04g0127600 protein (Fragment)	26.83	10.68	2	1	2	12	234	25.1279	7.09326	0.694141	4	20.0858	1.11491	4	1.70175	1.35053	4	3.72038	0.920418	4	5.31732	0.953292	4	4.47433	0.890422	4	2.86071
Q7EYR6	Os07g0262200 protein	58.2555	30.8	1	3	6	20	289	31.9352	9.77393	0.710671	8	13.7768	1.1727	8	9.75185	1.14736	8	7.29333	0.778899	8	9.60489	1.17999	8	14.1792	0.975925	8	12.2199
Q6YU35	Os07g0274700 protein	7.94924	22.45	2	1	2	3	98	10.9187	9.83252	0.608639	1		0.968772	1		1.13973	1		0.889948	1		0.823985	1		1.68235	1
A0A0P0XLX1	Os09g0297900 protein (Fragment)	0	7.59	1	1	1	1	224	24.0754	8.49951	0.748853	1		1.1823	1		0.984677	1		1.2314	1		0.770923	1		1.20581	1
Q67W57	Os06g0646500 protein	92.5299	51.56	1	11	11	36	225	25.0496	9.37842	0.745616	36	18.0618	1.19642	36	11.4161	1.08261	36	7.77451	0.718982	36	11.7546	1.27525	36	8.23476	0.844158	36	15.6761
Q9LDS7	Os06g0175900 protein	8.02592	26.39	1	2	2	3	72	8.41041	9.59814	0.851375	3	3.36012	1.29624	3	8.91287	1.09476	3	2.03156	1.02763	3	1.52945	0.676916	3	8.73768	1.1818	3	0.254827
P0C2Z0	ATP synthase subunit b, chloroplastic	51.3878	40.44	1	6	6	24	183	20.9431	9.42236	0.789966	24	21.7889	1.23559	24	8.30751	0.928352	24	9.33071	0.768944	24	21.5801	1.30613	24	23.7431	0.665733	24	30.8224
Q6K1Q5	Glycolipid transfer protein-like	7.3903	11.88	1	2	2	3	202	22.6874	6.53662	0.713686	3	3.16669	1.11177	3	12.5938	1.13049	3	7.55067	0.838674	3	1.52826	1.13882	3	13.9217	1.03452	3	10.4218
A0A0P0YAX3	Os12g0541500 protein (Fragment)	41.1354	16.89	2	1	6	13	515	53.7801	4.1958	0.784598	1		1.21279	1		1.09257	1		1.08443	1		1.01744	1		0.811624	1
Q7Y139	Huntingtin interacting protein K, putative, expressed	14.8336	23.62	1	2	2	4	127	13.3189	5.19873	0.731407	4	13.1002	1.12944	4	3.15114	1.0655	4	2.81363	0.819099	4	5.40357	1.19807	4	17.4386	0.971768	4	9.38074
Q6ZKC0	14-3-3-like protein GF14-C	87.4647	56.64	3	4	13	39	256	28.8084	4.84326	0.768102	9	8.94232	1.27061	9	10.3719	1.06467	9	3.63935	0.77153	9	19.2202	1.17523	9	13.5531	0.937308	9	20.5877
Q0JDU3	Os04g0376300 protein (Fragment)	2.63588	5.36	1	1	1	1	168	17.9296	9.17334	0.626421	1		0.961765	1		1.33523	1		1.01922	1		1.03331	1		1.04515	1
A0A0P0XU44	Os10g0378300 protein	3.90753	10.62	3	1	1	1	113	12.5166	5.22412	0.63499	1		0.967552	1		0.871946	1		0.703073	1		1.11643	1		1.75862	1
Q8RU33	Probable V-type proton ATPase subunit d	4.53156	2.28	1	1	1	2	351	40.7579	4.91943	0.770445	2	9.15716	1.16846	2	10.8961	0.994747	2	8.12765	0.963388	2	16.299	1.00559	2	7.07934	1.10731	2	11.4144
A0A0P0W6L8	Os03g0859600 protein (Fragment)	57.4544	29.17	1	3	7	31	312	32.8848	5.36377	0.670869	6	33.1477	1.00271	6	8.63047	0.985802	6	4.89288	1.04538	6	14.6577	1.27887	6	6.83518	0.97912	6	15.5453
Q5JM79	Os01g0732000 protein	6.47341	35.71	1	2	2	3	70	7.3569	9.31982	0.651489	3	0.631694	0.978104	3	7.32117	1.03288	3	3.06364	0.588206	3	6.71676	1.37417	3	8.50224	1.03925	3	7.63152
Q84J55	14-3-3-like protein GF14-A	66.3768	37.88	2	2	10	35	264	28.9824	4.94482	0.781583	8	20.8881	1.11575	8	23.5236	1.06204	8	13.2472	0.802499	8	15.2606	1.08393	8	4.36879	0.919345	8	15.272
Q84TB3	Actin-depolymerizing factor 4	52.1862	50.36	1	6	6	31	139	15.936	6.03662	0.74783	31	17.6658	1.16672	31	11.2747	1.029	31	7.52491	0.788022	31	23.8154	1.28862	31	11.5185	0.853764	31	11.7047
C7J408	Os06g0169001 protein	12.7081	15.83	2	2	2	8	139	14.1254	9.5249	0.78667	8	7.65122	1.17042	8	7.0582	1.13269	8	7.84744	0.892383	8	11.7765	1.0614	8	11.2469	0.90057	8	17.7612
Q7XUK3	NADPH oxidoreductase	8.14803	10.72	1	3	3	4	345	37.537	6.72705	0.798077	4	12.818	1.1258	4	12.4792	1.15107	4	6.17831	0.763264	4	10.444	1.13715	4	10.1011	0.898106	4	7.52603
Q06398	Probable glutathione S-transferase GSTU6	13.964	19.07	3	3	4	6	236	25.6404	6.1001	0.75815	5	2.07604	1.16167	5	6.95555	1.02735	5	5.06282	0.754394	5	11.3709	1.44674	5	3.42196	0.664877	5	12.1345
A0A0P0Y0G8	Os11g0183900 protein (Fragment)	0	2.72	2	1	1	1	294	31.891	9.24658	0.738607	1		1.09231	1		1.08761	1		1.15542	1		1.07846	1		0.87049	1
Q6H764	Os02g0529700 protein	2.04585	8.85	1	1	1	2	113	11.5337	4.41162	0.748818	2	9.09445	1.10423	2	2.563	1.11911	2	2.47761	0.751189	2	1.91614	1.17755	2	2.1347	1.04575	2	5.36322
Q6YZ97	Germin-like protein 8-10	26.9349	18.3	4	1	3	12	224	24.2014	6.40479	0.795306	1		1.1717	1		1.02948	1		1.09139	1		1.13924	1		0.758453	1
Q6Z2X3	Molybdopterin synthase catalytic subunit	7.16751	9.84	1	1	1	2	193	20.9476	5.94775	0.741553	2	2.83004	1.08682	2	6.21504	1.18416	2	0.646229	0.869402	2	11.9162	1.16815	2	9.12897	0.894386	2	12.8981
Q69UI8	Os08g0116500 protein	51.2071	10	1	1	1	23	110	11.0756	4.51318	0.756321	23	17.4443	1.10142	23	7.66727	1.12195	23	8.81133	0.874546	23	13.4171	1.15719	23	10.1534	0.937084	23	8.81117
Q5VRJ8	Peroxisomal membrane protein 11-5	4.33683	7.73	1	1	2	3	233	25.8722	9.86182	0.565962	1		0.82733	1		0.990866	1		1.05268	1		1.04661	1		1.6364	1
Q8HCR5	Uncharacterized protein	25.0274	23.35	1	5	5	11	197	22.2649	8.92432	0.807368	11	13.8495	1.1728	11	6.88191	1.06122	11	6.67465	0.884739	11	6.99448	1.0367	11	6.03303	1.01725	11	6.05545
Q6L4X5	Os05g0508500 protein	2.12108	9.09	1	1	1	2	121	13.1687	5.08447	0.768695	2	9.48693	1.1168	2	5.66244	1.11609	2	12.1893	0.824378	2	0.110142	1.1976	2	12.3714	0.899354	2	21.5356
P0C422	Photosystem II reaction center protein H	14.7039	19.18	1	1	1	15	73	7.88108	6.55127	0.779614	15	18.1996	1.15695	15	3.83769	1.04029	15	6.18841	0.999836	15	4.06506	1.10514	15	7.55679	0.829753	15	10.6985
Q5JL23	ABC-type transport system-like	4.51183	4.32	1	1	1	1	370	40.1943	7.7085	0.837072	1		1.21295	1		0.986286	1		0.828998	1		1.03935	1		1.08643	1
P0C482	30S ribosomal protein S2, chloroplastic	22.7809	18.22	1	4	4	13	236	26.9754	9.90576	0.756563	10	10.3452	1.08641	10	4.10701	1.07847	10	6.69287	0.813341	10	5.42576	1.24734	10	6.45958	0.953706	10	3.70656
Q10LF1	Acyl carrier protein	14.4693	24.44	2	3	3	9	135	14.7607	5.59229	0.784176	9	8.33575	1.15265	9	8.31495	1.13783	9	6.94973	0.71817	9	11.1582	1.20618	9	22.0979	0.834333	9	33.2751
Q5JKY4	Os01g0949800 protein	2.08936	3.9	1	1	1	1	231	25.9713	5.75732	0.65182	1		0.938263	1		1.04751	1		1.16207	1		0.858661	1		1.48628	1
A0A0P0XWQ8	Os10g0518200 protein (Fragment)	13.8169	14.42	1	1	1	6	104	11.4988	4.70361	0.78602	3	11.1557	1.12632	3	4.28334	1.04663	3	2.31374	0.795533	3	1.88876	1.245	3	1.1581	0.988506	3	9.45337
Q10LX4	Probable calcium-binding protein CML27	1.85097	3.68	3	1	1	1	190	20.331	4.60205	0.8263	1		1.18435	1		0.881301	1		0.923712	1		1.00569	1		1.21506	1
Q6ZH84	Os02g0593700 protein	0	1.89	1	1	1	1	845	92.6966	5.5415	0.848959	1		1.21677	1		0.825392	1		0.911971	1		1.33644	1		0.791202	1
A0A0P0X2Z6	Os07g0185200 protein (Fragment)	0	5.22	2	1	1	1	230	27.1595	7.48877	0.802359	1		1.14937	1		1.01667	1		1.0694	1		1.128	1		0.828591	1
Q7EYQ2	Os07g0125000 protein	18.26	9.47	1	1	1	4	169	18.0244	6.26514	0.892072	4	8.70656	1.27776	4	25.3231	1.06544	4	11.293	0.736836	4	13.5942	1.00138	4	10.8186	0.904251	4	42.6944
O64437	Inositol-3-phosphate synthase	6.55107	7.45	2	3	3	3	510	56.2285	5.65576	0.83181	3	3.3551	1.16304	3	7.49326	0.838874	3	25.6528	0.788852	3	1.90753	1.44206	3	6.55211	0.845625	3	1.53084
Q06967	14-3-3-like protein GF14-F	115.752	49.23	2	4	14	52	260	29.1596	4.88135	0.725229	17	29.9073	1.10902	17	5.89235	1.10645	17	8.68416	0.780406	17	17.5682	1.19151	17	14.3764	0.938893	17	9.30035
Q0D5W6	Protein translation factor SUI1 homolog	32.3773	51.3	5	2	5	12	115	12.7236	8.79248	0.740098	5	9.96024	1.25353	5	15.3775	0.836877	5	0.659016	0.882683	5	0.889356	1.1992	5	13.1059	0.936732	5	15.563
Q7XHP5	Os07g0239600 protein	0	2.22	1	1	1	1	720	80.4974	7.79639	0.810408	1		1.15393	1		0.903068	1		1.31143	1		0.698271	1		1.29286	1
B9FEC6	Os04g0303950 protein	2.17855	8.45	2	1	1	1	142	15.7908	4.79248	0.812469	1		1.15599	1		0.908101	1		1.1801	1		0.929111	1		1.0985	1
Q6ETX3	U1 small nuclear ribonucleoprotein C	6.44168	7.89	1	1	1	3	228	23.8679	9.08545	0.817975	2	18.9635	1.16286	2	18.642	1.09037	2	5.16961	1.15401	2	20.0264	0.693781	2	33.9903	1.15029	2	5.38062
Q6ZLP8	40S ribosomal protein S12	82.0546	45.65	2	1	4	29	138	14.7895	5.51611	0.772185	4	3.46827	1.11008	4	0.406697	1.09752	4	7.46125	0.916295	4	2.82078	1.05939	4	0.439418	1.00987	4	4.21565
Q9AVE6	Sec-independent protein translocase protein TATC, chloroplastic	1.72519	3.34	1	1	1	1	359	38.7392	5.74463	0.85407	1		1.21159	1		1.10521	1		1.00679	1		0.900625	1		0.948183	1
Q6ZJX8	33-kDa secretory protein	20.1983	16	1	3	3	6	275	29.6752	7.89893	0.819573	6	31.4887	1.11754	6	7.90611	1.17833	6	19.3889	1.02624	6	12.8378	1.03593	6	8.40197	0.76226	6	2.85464
Q6K6A7	Tubulin-specific chaperone A	0	10	1	1	1	1	90	10.2923	7.94287	0.782598	1		1.1088	1		0.918765	1		0.712272	1		1.16501	1		1.29586	1
Q6ESR4	Dehydration-stress inducible protein 1	27.3932	5.86	1	2	2	13	290	30.9036	6.03662	0.80927	13	4.61691	1.1535	13	7.57064	1.01321	13	7.25825	0.859116	13	9.95541	1.06578	13	9.38876	1.08614	13	12.1229
Q7FAT6	OSJNBa0010H02.6 protein	6.79933	5.14	1	2	2	2	545	59.1952	6.21436	0.787884	2	16.9019	1.11163	2	3.55014	1.05604	2	6.00309	0.821171	2	20.5768	1.0634	2	24.8354	1.1246	2	1.79213
Q6Z4A7	Probable 5'-adenylylsulfate reductase 1, chloroplastic	10.5298	12.42	2	4	5	7	475	50.56	8.14795	1.03379	6	5.89182	1.40326	6	13.7182	0.775802	6	15.6177	0.944459	6	10.0102	1.05067	6	6.46973	0.802697	6	19.4416
Q6H7I3	Os02g0654100 protein	2.96596	3.67	1	1	1	1	300	32.3562	8.96826	0.752005	1		1.05594	1		1.12856	1		0.934834	1		1.11039	1		1.01318	1
Q6H7Q8	Os02g0194800 protein	2.45342	2.25	1	1	1	1	579	62.8489	5.66846	0.890335	1		1.24794	1		1.13583	1		0.98829	1		0.685371	1		1.12854	1
Q2R3H6	Acyl carrier protein	5.54903	12.84	1	2	2	4	148	15.393	5.60498	0.798194	4	4.42392	1.08452	4	4.8352	1.21693	4	5.56852	0.812498	4	15.2959	0.950135	4	0.919964	1.12646	4	4.24134
Q5KQB4	Os05g0190300 protein	19.7891	20.58	1	2	3	7	243	26.8064	5.24951	0.854718	3	15.3609	1.1952	3	11.7514	1.13784	3	26.9186	0.993347	3	17.5007	0.95014	3	1.97228	0.917286	3	6.13877
Q5ZA98	Chlorophyll a-b binding protein, chloroplastic	11.9684	13.69	1	5	5	17	241	26.1691	6.1001	0.865004	12	7.78112	1.07547	12	12.0991	0.980693	12	12.22	0.914058	12	28.6435	0.989795	12	21.4575	1.15146	12	27.2869
Q69Y81	RING-type E3 ubiquitin transferase	2.07642	1.05	1	1	1	1	761	84.6876	5.80811	0.763718	1		1.05996	1		1.13763	1		1.04748	1		0.762023	1		1.34057	1
Q10P99	Os03g0241900 protein	2.35456	2.7	1	1	1	1	482	51.2685	7.63525	0.899417	1		1.24682	1		0.934353	1		0.993098	1		0.961303	1		0.990354	1
Q07661	Nucleoside diphosphate kinase 1	51.7316	38.93	1	4	5	34	149	16.8506	6.80029	0.791776	17	13.9452	1.07313	17	6.27387	1.128	17	9.10405	0.755104	17	14.0833	1.11584	17	11.6951	0.990747	17	15.7753
Q5EII3	Os12g0437800 protein	23.1277	73.85	1	4	4	14	65	7.15581	5.36377	0.837066	14	10.4206	1.18553	14	7.05911	1.1716	14	7.20544	0.756889	14	29.1127	1.19912	14	8.56241	0.819917	14	7.87017
Q10MW8	Os03g0292800 protein	6.41605	19.62	1	2	4	4	209	23.4145	4.79248	0.816985	2	11.2906	1.12998	2	2.5394	1.07778	2	0.00870138	0.878055	2	35.3018	1.13914	2	38.1034	0.842198	2	25.841
Q84QK0	12-oxophytodienoate reductase 1	10.59	12.89	7	1	4	4	380	42.4383	6.20166	0.868048	1		1.19577	1		1.01777	1		1.04128	1		0.969595	1		0.933413	1
Q9AUN8	Dehydration stress-induced protein	20.2973	12.2	2	1	1	4	164	17.5516	7.75244	0.873463	4	5.65457	1.13112	4	7.24742	1.2042	4	14.5232	0.939376	4	6.47433	1.0284	4	0.838385	0.793034	4	6.9189
C7JA48	Os12g0478100 protein (Fragment)	5.38958	21.23	1	3	3	3	146	15.5787	7.44482	0.804786	3	35.3827	1.10538	3	15.7094	1.14105	3	8.70118	0.831931	3	7.76792	1.04131	3	0.465397	1.02467	3	13.656
Q2R0A3	Leucine Rich Repeat family protein, expressed	1.80408	1.3	1	1	1	1	848	96.4427	8.83643	0.618792	1		0.849427	1		2.0132	1		0.801108	1		0.597057	1		1.16523	1
Q941Y8	Probable NADPH:quinone oxidoreductase 2	5.38382	15.27	1	2	2	2	203	21.9021	6.39209	0.844047	2	13.2533	1.15861	2	0.423108	1.13917	2	2.48511	0.786668	2	7.56473	0.969735	2	2.71404	1.09067	2	0.388594
Q69TH4	Putative 12-oxophytodienoate reductase 2	12.6356	11.7	8	1	4	4	376	42.042	6.03662	0.762378	1		1.04621	1		1.16916	1		0.899327	1		1.04194	1		1.0888	1
Q7XV16	OSJNBa0064H22.4 protein	18.1819	9.91	2	3	3	6	323	36.1006	6.12549	0.796918	6	7.62613	1.10819	6	3.33858	1.12595	6	8.00123	0.881914	6	10.0259	1.12392	6	8.16078	0.928456	6	5.9447
Q0J6X7	Os08g0250200 protein	0	43.48	1	2	2	2	69	7.66583	8.93896	0.818476	2	27.2022	1.12153	2	10.1029	1.03131	2	2.9512	0.711502	2	53.6739	1.37604	2	36.239	0.704002	2	35.5072
Q7XD74	Os10g0488100 protein	0	27.33	2	3	3	3	150	16.6518	8.07471	0.82665	3	31.4686	1.12432	3	0.755607	1.10929	3	0.475282	0.785906	3	18.9623	1.19783	3	41.8165	0.869373	3	6.83032
A0A0P0X3S2	Methyltransferase (Fragment)	4.29534	5.61	2	1	1	1	321	36.2981	6.72705	0.922841	1		1.26146	1		0.975055	1		1.16843	1		0.770748	1		0.988645	1
Q8H8E0	Glutathione S-transferase, N-terminal domain containing protein, expressed	32.512	25.45	1	5	5	20	224	24.9736	6.07471	0.860531	19	8.51385	1.16246	19	4.84583	1.04138	19	6.49076	0.835979	19	12.8845	1.14147	19	12.422	0.864934	19	16.8547
Q0JPA6	Salt stress root protein RS1	181.265	49.02	1	9	9	86	204	21.7875	4.91943	0.808844	86	11.5278	1.12946	86	8.86907	1.14653	86	9.14563	0.72354	86	17.7001	1.18904	86	9.65421	0.913571	86	14.2162
Q6H795	Chaperone protein ClpD1, chloroplastic	29.2185	11.51	3	8	9	13	938	101.82	7.1665	0.905015	10	4.61436	1.18841	10	11.7105	0.841341	10	7.06913	0.883099	10	13.5226	1.08913	10	21.8974	1.01592	10	22.4617
Q6ZL95	Chlorophyll a-b binding protein, chloroplastic	38.5837	14.07	1	2	2	15	263	28.1914	6.34131	0.881969	15	9.23284	1.24927	15	20.5181	1.1054	15	7.61751	0.799244	15	33.4286	1.06502	15	6.50741	0.919285	15	6.00434
Q338Z4	NAD(P)H-hydrate epimerase	0	3.83	3	1	2	2	548	60.4399	8.01611	0.742827	1		1.00947	1		0.809838	1		1.42608	1		0.843845	1		1.35765	1
Q6K4S7	Os02g0285300 protein	56.2533	31.9	1	6	6	27	232	24.0335	4.7417	0.886062	27	11.3143	1.24492	27	8.61514	1.00703	27	7.21553	0.79081	27	13.5211	1.10814	27	5.82332	0.840613	27	11.7915
Q6Z901	Kinesin light chain-like protein	4.1747	2.17	7	1	2	2	599	64.904	5.46533	0.837053	1		1.13569	1		1.01326	1		1.04317	1		0.997418	1		1.0082	1
Q6YZC3	Glucose-6-phosphate/phosphate translocator	0	3.1	1	1	1	1	387	41.9912	9.74463	0.839956	1		1.13821	1		0.996265	1		1.06477	1		0.891125	1		1.14238	1
B9FW35	Cytochrome b-c1 complex subunit 7	17.0355	34.15	2	4	4	10	123	14.2255	9.86182	0.856948	7	17.1546	1.27498	7	19.1647	1.09969	7	5.95584	0.909872	7	5.72012	0.783446	7	13.9748	1.12557	7	14.2511
Q6K5H9	Os02g0600100 protein	2.68924	5.67	2	2	2	2	388	44.1218	5.79541	0.820974	2	0.975132	1.11058	2	13.9135	1.07253	2	6.69716	0.906921	2	0.0740921	1.05561	2	2.91011	1.0268	2	5.51979
Q6ZFF1	Os08g0482700 protein	5.51679	8.84	1	1	1	2	181	17.3665	7.29834	0.730549	2	5.99703	0.986243	2	6.64417	1.13429	2	2.84319	1.2044	2	6.94395	0.687925	2	8.13122	1.42029	2	0.566145
Q0IPW0	Os12g0164600 protein	0	2.17	2	1	1	1	414	44.0948	7.85498	0.93628	1		1.26358	1		1.20496	1		0.798471	1		0.806497	1		0.992336	1
Q945W6	Glutathione S-transferase, N-terminal domain containing protein, expressed	21.6659	12.88	3	2	3	8	233	25.0739	5.08447	0.804753	4	10.5132	1.09258	4	3.12361	0.88868	4	9.02968	0.818596	4	1.44692	1.55973	4	7.8572	0.716075	4	5.22281
Q6YS11	Os08g0282400 protein	36.8052	43.94	1	10	10	27	289	32.4651	5.17334	0.868982	23	13.2652	1.16287	23	8.9438	1.01256	23	10.0898	0.726687	23	17.5444	1.26168	23	11.1061	0.852813	23	7.81487
A0A0P0VAX3	Os01g0866600 protein (Fragment)	2.11899	28.77	1	1	1	1	73	7.77398	6.771	0.903998	1		1.21679	1		1.1904	1		0.909188	1		0.936355	1		0.829314	1
Q5JNJ1	Os01g0749400 protein	13.32	8.43	6	4	6	7	913	102.205	5.59229	0.870724	3	12.3901	1.07543	3	11.5642	0.991084	3	8.29519	1.03028	3	16.9521	1.00718	3	13.2212	1.02352	3	3.31939
A0A0P0XEW9	Os08g0341700 protein (Fragment)	0	9.84	2	1	1	1	122	14.6096	9.86182	0.751097	1		1.00802	1		1.02503	1		0.898589	1		1.2888	1		0.994039	1
Q9XGP7	Tricin synthase 1	54.3567	21.03	1	5	5	26	252	27.7543	5.31299	0.913297	19	18.4795	1.15053	19	13.4417	1.03592	19	5.33435	0.877188	19	17.5629	1.15423	19	20.5376	0.916902	19	13.6042
Q6ZKM2	Os08g0500000 protein	3.72658	6.38	1	1	1	1	329	36.0012	6.59521	0.779327	1		1.0438	1		0.983602	1		0.960727	1		1.16929	1		1.06869	1
Q6Z1H2	Os08g0535600 protein	11.997	57.53	1	4	4	5	73	8.27188	5.31299	0.79214	4	11.9192	1.05971	4	11.937	1.08953	4	9.89529	0.809907	4	20.6417	1.24966	4	4.08895	0.926707	4	22.1829
A0A0N7KMW0	Os07g0129200 protein (Fragment)	18.0667	16.67	1	1	1	6	150	15.759	4.66553	0.95392	6	5.22659	1.19912	6	19.639	0.936172	6	10.6372	0.901902	6	12.561	1.14074	6	9.41529	0.847308	6	18.4193
Q0DIY4	Os05g0350600 protein	21.608	25	2	3	5	9	220	24.0679	4.77979	0.858042	7	35.4869	1.12764	7	12.6181	1.00779	7	5.50337	0.69016	7	10.9528	1.34722	7	13.8728	0.882341	7	19.0701
A0A0P0X4I7	Os07g0269800 protein	0	2.35	1	1	1	1	597	66.263	9.23193	0.843493	1		1.12343	1		0.854663	1		1.03729	1		1.01022	1		1.19272	1
Q5VRM0	Os06g0115300 protein	2.45398	13.19	1	1	1	1	91	10.2422	5.04639	0.820224	1		1.0921	1		1.13202	1		0.715059	1		1.21754	1		0.951198	1
Q5ZDX2	Os01g0615100 protein	11.3286	38.89	1	2	2	9	72	7.71525	5.31299	0.79079	9	33.48	1.17857	9	17.3347	1.06186	9	10.5421	0.907133	9	20.9902	1.0169	9	8.27962	0.912771	9	17.0216
Q10N30	Os03g0284400 protein	94.3314	33.18	1	7	7	39	220	24.2058	9.18799	0.810063	38	18.3723	1.10148	38	11.3431	1.03706	38	6.90033	0.784784	38	16.3114	1.33729	38	10.8462	0.816386	38	10.957
Q10LV7	Os03g0333400 protein	64.997	19.39	1	3	3	29	165	17.6423	9.90576	0.881106	29	12.2165	1.15429	29	4.44607	0.951152	29	13.2252	0.824676	29	12.5404	1.23007	29	9.87604	0.907226	29	8.32089
Q8H2V6	Thioredoxin-like protein CITRX, chloroplastic	3.97922	7.41	1	1	1	1	189	20.5154	5.24951	0.804086	1		1.06429	1		1.12609	1		0.918758	1		1.13351	1		0.933535	1
Q10S83	Protein NLP1	0	1.59	1	1	1	1	942	104.551	5.84619	0.873584	1		1.15537	1		1.11709	1		1.16206	1		0.719581	1		1.0783	1
Q84ZL6	Os08g0154300 protein	2.50975	4.51	2	2	2	2	399	42.9923	5.31299	0.796358	2	9.08329	1.05321	2	0.628488	1.09255	2	1.31777	0.873406	2	3.60109	1.20153	2	2.75239	0.94492	2	3.29489
B9G4P3	Os09g0529100 protein	15.9078	24.54	2	4	5	7	269	29.0039	5.70654	0.797781	5	5.58093	1.10412	5	5.63407	1.05767	5	8.53246	0.8661	5	9.69233	1.11614	5	7.97224	1.00295	5	4.33797
Q8W423	26S proteasome regulatory particle non-ATPase subunit12	21.2971	22.1	1	5	5	10	267	30.7526	5.07178	0.814637	10	24.3353	1.08199	10	17.7171	1.09533	10	8.30619	0.87539	10	18.713	1.12818	10	21.8734	0.892731	10	11.3507
A0A0P0V9F2	Cysteine proteinase inhibitor (Fragment)	25.143	23.53	2	4	4	13	136	14.7676	5.32568	0.786643	13	9.00374	1.08412	13	9.60936	1.20066	13	11.1987	0.739238	13	10.8573	1.10909	13	5.86018	0.986087	13	13.2798
Q5ZAV7	Os01g0783500 protein	6.91463	13.74	1	1	2	4	262	27.5526	5.17334	0.8395	3	0.208647	1.10585	3	3.56594	1.11186	3	0.662148	1.04883	3	8.39767	0.892604	3	1.12404	1.05928	3	7.09297
Q84M87	Os03g0858100 protein	3.07892	2.24	1	2	2	3	1070	122.718	5.69385	0.922186	3	13.1536	1.11307	3	2.96296	0.987312	3	0.70105	0.938421	3	5.54837	0.848105	3	1.91826	1.03297	3	12.6299
B7E4J4	Os05g0382600 protein	2.54172	5.02	2	2	2	2	319	35.347	6.96143	0.86405	2	9.79301	1.13842	2	10.1017	0.977911	2	1.9506	0.866374	2	2.39888	1.00309	2	0.501785	1.16662	2	4.02183
Q6YT69	Os07g0129300 protein	39.351	15.15	1	1	1	11	165	17.0056	4.4624	0.766139	11	23.8117	1.03262	11	7.82856	1.16212	11	16.364	0.930814	11	24.4711	1.12482	11	15.801	0.842544	11	6.45721
Q7XV11	Chlorophyll a-b binding protein, chloroplastic	109.938	27.78	1	5	5	48	252	27.043	7.40088	0.887063	48	9.6082	1.18128	48	8.1418	1.05447	48	6.79743	0.975873	48	8.18743	0.910141	48	7.90916	1.01268	48	11.2155
Q75G87	Acyl-CoA-binding protein, putative	6.51228	16.77	1	1	2	3	155	17.657	8.76318	0.609609	1		0.801919	1		0.662337	1		0.53818	1		2.38954	1		0.711662	1
Q7X720	Phenylalanine ammonia-lyase	45.282	16.41	2	1	10	22	707	75.9911	6.41748	0.939249	2	5.28197	1.23395	2	20.6715	0.833721	2	17.3773	0.92691	2	5.67533	0.962052	2	8.79554	1.11377	2	11.9581
O22386	50S ribosomal protein L12, chloroplastic	320.657	57.84	3	8	8	116	185	18.579	5.42725	0.809292	115	16.3748	1.046	115	9.31093	1.03009	115	7.93341	0.777995	114	21.8244	1.30409	115	18.3593	0.922597	115	20.0761
Q8S718	Glutathione S-transferase GSTU6, putative, expressed	55.803	44.4	4	9	10	22	241	25.6554	5.51611	0.846464	21	15.3785	1.13015	21	7.32572	1.01474	21	10.5031	0.819085	21	10.5596	1.17973	21	12.0978	0.923883	21	14.4522
Q0DJF0	Os05g0295100 protein	4.08705	2.86	2	2	2	7	664	76.0708	7.57666	0.835609	5	6.44189	1.1217	5	3.54361	0.985107	5	6.29404	0.935939	5	19.2788	0.983805	5	2.21734	1.01075	5	4.74245
Q6AVT6	Os03g0734300 protein	2.31856	18.29	1	1	1	1	82	8.63107	6.90283	0.756228	1		0.991053	1		1.0469	1		0.806809	1		1.30285	1		1.04942	1
Q6EP57	Os02g0578400 protein	7.57948	12.44	1	2	2	3	225	24.4475	9.77393	0.949631	3	3.24221	1.21706	3	7.35369	0.917017	3	2.04242	0.9284	3	3.43503	1.14922	3	3.60665	0.828809	3	8.62805
Q5JMG8	Copper chaperone (CCH)-related protein-like	0	2.08	1	1	1	1	336	36.8244	5.59229	0.867707	1		1.13579	1		0.966962	1		0.769189	1		1.11667	1		1.12441	1
Q337M8	Os10g0460900 protein	3.12817	5.25	1	1	1	1	381	42.1129	9.49561	0.91469	1		1.19632	1		1.01719	1		1.02299	1		0.945242	1		0.931731	1
A0A0P0WPR2	Os05g0530500 protein (Fragment)	2.31422	2.86	2	1	1	1	280	32.0854	7.23975	0.835822	1		1.09279	1		0.988988	1		0.962949	1		1.05356	1		1.09105	1
Q8LQN2	Os01g0784800 protein	41.6773	22.66	1	2	4	30	203	21.6908	6.53662	0.895413	12	15.4362	1.10489	12	8.84704	1.10601	12	9.49714	0.897895	12	16.2442	1.00121	12	10.1944	0.971684	12	10.9212
A0A0P0W9E9	Os04g0385700 protein (Fragment)	0	4.18	1	1	1	1	359	39.8693	9.21729	0.918696	1		1.1981	1		0.883702	1		1.01814	1		0.925377	1		1.11394	1
A2ZVI7	Calcium-dependent protein kinase 1	0	2.9	1	1	1	1	518	58.7027	6.50732	0.841824	1		1.09784	1		1.03359	1		1.22938	1		0.969542	1		0.891149	1
Q6YYB9	Tryptophan synthase	32.4274	12.31	3	6	6	16	471	49.9684	6.771	0.920329	15	4.54897	1.19222	15	9.9366	0.952061	15	3.84861	0.995675	15	10.7871	1.04507	15	4.5959	0.840929	15	17.5414
Q75HQ0	Heat shock 70 kDa protein BIP4	108.867	8.01	3	1	6	45	687	74.2669	5.22412	0.810608	3	6.57142	1.06091	3	5.67431	1.07304	3	6.5659	1.08137	3	2.93832	0.806273	3	1.26069	1.24915	3	3.08841
Q6YPF1	Fructose-bisphosphate aldolase	202.969	20.17	1	2	7	79	362	38.3698	7.06396	0.86375	2	5.68702	1.12341	2	8.76287	0.991262	2	2.49712	0.703698	2	3.68623	1.27331	2	6.80728	0.963254	2	4.22021
Q8H2Q5	Os07g0483500 protein	2.08209	0.99	1	1	1	1	1011	116.309	8.67529	0.869783	1		1.13106	1		0.994864	1		0.815554	1		1.24688	1		0.880564	1
A0A0P0WN55	Os05g0456300 protein (Fragment)	43.7248	27.38	5	7	7	16	325	35.8754	6.90283	0.886299	16	21.9362	1.12127	16	8.19671	1.10346	16	8.30587	0.861236	16	8.40679	1.0651	16	10.9126	0.962498	16	8.29127
Q6Z6A7	Annexin	4.42789	7.01	1	2	2	2	314	35.5326	7.25439	0.923392	2	16.2301	1.19898	2	4.30554	1.02687	2	5.7908	0.907775	2	12.5217	0.922493	2	9.99743	1.0303	2	1.04224
Q0D840	Thioredoxin H1	57.7518	29.51	1	3	3	46	122	13.1477	5.30029	0.797308	32	14.58	1.04515	32	8.4951	1.24299	32	12.4982	0.905242	32	9.725	0.997039	32	10.5717	1.00133	32	17.9822
Q0DBN4	Aspartate aminotransferase	30.6146	19.44	2	1	6	13	463	51.2878	8.26514	0.814401	3	2.3215	1.04978	3	1.02989	1.11542	3	1.12267	0.92173	3	1.40428	1.06258	3	0.288254	1.077	3	2.24045
Q8H0A1	Os10g0523700 protein	3.06451	7.35	4	1	2	2	408	42.893	8.44092	1.00451	1		1.30371	1		0.852218	1		0.962408	1		0.98472	1		0.900596	1
A0A0P0Y0U8	Os11g0240600 protein (Fragment)	5.52186	6.57	2	2	2	2	335	35.7933	7.26904	0.868743	2	15.6167	1.12747	2	10.8244	0.9522	2	5.7884	1.00287	2	12.261	0.91711	2	6.49609	1.18236	2	10.3681
Q10Q09	Purple acid phosphatase	4.72966	2.6	6	1	2	3	615	68.0912	6.30322	0.858082	1		1.11335	1		1.15414	1		1.07802	1		0.962146	1		0.860568	1
A0A0P0X2T8	Os07g0154400 protein	0	1.2	1	1	1	1	1080	118.618	6.66846	0.82066	1		1.06357	1		1.24389	1		0.780591	1		1.07277	1		0.98413	1
P12330	Chlorophyll a-b binding protein 1, chloroplastic	278.73	46.79	1	3	8	110	265	27.9962	5.26221	0.927222	13	12.5628	1.22324	13	10.6318	1.15542	13	34.199	0.761028	13	33.3758	1.18666	13	16.7724	0.446488	13	109.056
Q84SC3	Os08g0162800 protein	13.07	41.76	1	2	3	5	91	10.1371	5.22412	0.886073	4	5.29992	1.13969	4	1.32049	0.972561	4	1.23327	0.772868	4	9.69039	1.38809	4	4.27148	0.753674	4	6.81549
Q8S702	Glutathione S-transferase GSTU6, putative, expressed	17.7423	10.34	1	1	2	5	232	25.309	5.16064	0.712243	2	3.52806	0.921629	2	1.70349	1.20111	2	0.422668	0.646693	2	13.0378	1.24845	2	13.2413	1.20666	2	11.4751
Q6ZL61	Os07g0182100 protein	15.425	20.97	1	5	5	6	329	33.894	6.60986	0.870682	6	21.5581	1.12606	6	14.3089	1.02611	6	2.35279	0.918579	6	8.92529	1.08118	6	19.3653	0.90461	6	11.9529
Q6ZG90	ATP synthase	25.8002	31.67	1	8	8	15	240	27.3226	6.93213	0.846466	12	6.88499	1.07697	12	8.27156	1.01988	12	8.62303	0.849375	12	13.6559	1.21214	12	12.8054	0.982812	12	10.5256
P0C494	30S ribosomal protein S8, chloroplastic	5.0801	16.18	1	2	2	3	136	15.6006	10.9751	0.834194	3	14.8611	1.03575	3	5.80153	1.03302	3	2.68288	0.999142	3	0.315241	0.984748	3	11.9928	1.07735	3	5.69711
Q2R2W2	14-3-3-like protein GF14-D	74.2905	32.08	2	1	8	32	265	29.2436	4.90674	0.883882	4	8.33355	1.14552	4	3.70351	1.13027	4	5.30767	0.745727	4	14.3484	1.14633	4	2.00294	0.8234	4	4.98403
A0A0P0XWP6	Os10g0539900 protein (Fragment)	2.65768	3.89	3	1	1	1	411	43.6415	4.91943	0.857083	1		1.10215	1		1.03358	1		1.13069	1		0.923605	1		1.02065	1
Q5JMI1	Os01g0931800 protein	0	14.29	1	1	1	1	105	11.7803	7.97217	0.921355	1		1.18409	1		0.902672	1		0.605607	1		1.67878	1		0.491756	1
Q10PA5	NHP2-like protein 1, putative, expressed	6.61894	25	2	2	2	2	128	13.9234	7.12256	0.815284	2	9.8491	1.0473	2	10.7407	1.07947	2	1.65612	0.862841	2	22.836	1.12367	2	27.1996	1.00424	2	29.4245
Q9XGY5	Mitochondrial import inner membrane translocase subunit Tim13	14.6509	21.43	2	1	1	6	84	8.93027	6.48096	0.829129	6	19.6489	1.1133	6	6.33593	1.07976	6	20.0299	0.758265	6	7.26173	1.22505	6	7.90598	0.899709	6	35.9631
A0A0P0X9S9	Os07g0663800 protein (Fragment)	46.9099	23.24	1	3	6	17	284	29.6469	6.27783	0.887494	11	18.7693	1.13713	11	3.31715	1.07314	11	3.92725	0.899609	11	5.73338	1.11883	11	6.1288	0.863259	11	6.28313
Q10J94	Cysteine proteinase inhibitor 8	7.65715	12.2	1	1	1	3	123	12.8706	8.68994	0.837354	3	0.903641	1.07087	3	5.01382	0.999485	3	9.24798	0.938456	3	22.0422	1.06089	3	9.03007	1.19573	3	4.65244
Q0DQD8	Os03g0606200 protein	0	34.48	1	2	2	2	58	6.96655	9.99365	0.936813	2	0.996604	1.19697	2	9.73954	0.909009	2	9.39863	0.997437	2	16.5806	0.711622	2	13.8495	1.34279	2	17.0727
Q0JNL7	Calmodulin-3	27.3264	46.98	1	1	5	17	149	16.8209	4.27197	0.871633	2	2.85001	1.1125	2	10.1855	0.956874	2	7.28468	1.01629	2	4.78021	0.740261	2	2.93892	1.42378	2	4.79392
Q7XXS0	ATP synthase subunit d, mitochondrial	103.215	62.72	1	12	12	58	169	19.7129	5.26221	0.893016	51	8.52464	1.11166	51	5.79006	1.05098	51	7.70912	0.772082	51	19.2553	1.23783	51	9.23509	0.890372	51	15.1946
Q0JH55	Os01g0882500 protein	11.1383	11.85	1	2	2	5	211	23.5803	8.96826	0.919522	5	8.38013	1.10347	5	7.16508	0.89621	5	13.4805	1.05855	5	2.98836	1.02108	5	1.8272	1.05181	5	11.0131
Q94H99	Os03g0761000 protein	9.99967	17.36	1	2	2	4	144	15.0284	10.814	0.923088	4	10.0702	1.11867	4	9.4113	1.03743	4	11.629	1.07419	4	11.3012	0.842629	4	13.1186	1.05585	4	5.01553
Q6Z4G6	Os07g0604500 protein	4.17426	4.04	1	1	1	2	223	22.8043	5.33838	0.895894	2	1.67038	1.14036	2	3.29817	0.87903	2	5.77991	0.827304	2	6.03491	1.25626	2	3.51941	0.950975	2	8.20604
Q6Z401	Os07g0559700 protein	5.58037	3.58	1	1	2	2	530	57.6944	9.39307	0.96697	1		1.23049	1		0.878326	1		0.858014	1		1.0406	1		1.02321	1
Q7XTL6	OSJNBa0070M12.12 protein	17.74	22.07	6	1	3	9	213	24.1783	5.89697	0.893677	2	0.521708	1.13503	2	0.488834	1.1188	2	3.57038	0.694207	2	9.86524	1.35807	2	1.40701	0.665738	2	4.33966
Q10S67	Os03g0132800 protein	3.29079	2.07	1	1	1	1	531	59.3383	6.49365	0.923518	1		1.17265	1		1.04806	1		0.956617	1		1.0345	1		0.858152	1
Q0DYB1	Soluble inorganic pyrophosphatase	29.8141	34.58	6	5	7	18	214	24.1443	5.85889	0.793484	9	15.4159	1.01305	9	6.9163	0.94644	9	7.07291	0.886505	9	20.1084	1.08418	9	6.8329	1.14876	9	11.9246
Q6Z4S6	Os07g0122400 protein	2.48586	4.05	1	1	1	1	469	49.9268	4.48779	0.912804	1		1.15528	1		1.01238	1		1.02481	1		1.03928	1		0.864474	1
Q7X806	OSJNBa0041A02.4 protein	2.76798	5.81	1	1	1	1	172	19.3372	7.91357	0.710165	1		0.898193	1		1.14834	1		0.672637	1		1.28031	1		1.24717	1
Q6ZFM7	Os07g0582400 protein	5.13908	5.69	1	2	2	2	510	54.3819	9.23193	0.905704	2	1.72016	1.14438	2	11.5491	0.938426	2	1.32872	0.936578	2	1.10636	1.06325	2	3.10273	1.00429	2	24.9168
Q75HJ3	Os03g0804800 protein	31.1655	15.2	2	7	7	15	546	58.7463	5.42725	0.841083	13	9.55234	1.09329	13	7.75765	0.969115	13	4.30415	0.972129	13	6.07844	1.08998	13	7.74968	0.979952	13	3.74306
Q0IZG6	Os09g0570300 protein	4.86176	5.7	1	2	2	2	316	33.9515	7.73779	0.885887	2	3.32137	1.11903	2	13.9173	1.06643	2	7.88482	0.965564	2	0.335162	0.866028	2	3.50493	1.13156	2	26.5013
Q0JAI3	OSJNba0093F12.14 protein	2.13557	12.61	1	1	1	2	119	12.0333	9.40771	0.84197	2	3.66316	1.06328	2	2.1684	1.20616	2	6.31774	0.871734	2	0.320451	1.05947	2	3.85961	0.937405	2	2.46663
A0A0P0W5Q6	Os03g0854400 protein	6.05558	27.53	1	3	3	4	178	18.0666	10.1401	0.878282	4	7.27535	1.11286	4	20.2555	1.02198	4	11.3444	0.845773	4	16.1956	1.16539	4	8.48976	0.940427	4	18.4429
Q9SXF8	Aquaporin PIP 1-3	5.32344	6.6	1	1	1	2	288	30.7369	8.66064	0.784232	2	33.7854	0.98991	2	25.3292	1.06362	2	3.16262	1.25606	2	5.67319	0.788933	2	13.8206	1.21722	2	11.9361
Q10M57	14 kDa zinc-binding protein, putative, expressed	52.8703	32.56	1	3	3	18	129	14.1865	6.37939	0.870807	18	15.2426	1.0667	18	7.04105	1.01333	18	4.69939	1.00007	18	7.90475	1.00784	18	13.4117	1.04989	18	21.3924
A0A0P0XER0	Os08g0344600 protein (Fragment)	3.39338	11.38	2	1	1	1	123	13.2965	10.5649	0.811215	1		1.02292	1		1.14148	1		0.823676	1		1.01792	1		1.19859	1
Q2QN38	Expressed protein	0	4.02	4	1	1	1	199	21.8785	7.78174	0.881521	1		1.11109	1		0.960837	1		1.02423	1		0.898256	1		1.20061	1
Q338Z5	Os10g0377400 protein	17.8038	11.11	5	1	2	7	216	23.7973	7.95752	0.905042	1		1.13993	1		0.993629	1		1.07336	1		0.915063	1		1.03323	1
Q6ZFI6	Os08g0502700 protein	156.653	50.5	2	15	15	58	402	44.2381	8.11865	0.898438	56	14.5226	1.1677	56	11.9583	0.884821	56	6.90271	1.03434	56	13.3224	1.03153	56	14.5681	0.979076	56	28.2478
Q5Z6H0	Xyloglucan endotransglucosylase/hydrolase	5.27065	7.29	1	2	2	3	288	31.8793	6.53662	0.764688	3	6.96481	1.00564	3	6.60508	1.14753	3	4.57321	0.812068	3	15.9183	1.08217	3	15.6014	1.02572	3	9.95592
A0A0P0VT94	Os03g0158500 protein (Fragment)	12.2673	7.18	4	2	2	4	432	48.0317	9.51025	0.95581	4	5.10434	1.20237	4	10.821	0.882511	4	3.6307	0.846553	4	9.22867	1.20894	4	8.99458	0.835043	4	19.9724
A0A0P0XEA1	Os08g0320400 protein	9.35875	9.96	1	2	2	3	231	25.1392	6.3667	0.821516	3	1.59532	1.11092	3	0.0398838	1.02659	3	2.27613	1.00927	3	4.53011	0.977168	3	6.89646	1.07093	3	2.61933
Q94DK6	Os01g0357900 protein	6.38482	15.38	2	1	1	3	117	11.6348	7.75244	0.873049	3	2.40903	1.07901	3	9.89587	1.11118	3	12.859	0.788243	3	9.93438	1.19512	3	1.86714	0.864997	3	2.90934
A0A0N7KSY3	Os11g0492300 protein	0	2.08	1	1	1	1	867	99.4431	7.34229	0.936877	1		1.17591	1		0.918035	1		0.920698	1		1.14135	1		0.885747	1
Q9FXT8	26S proteasome regulatory particle triple-A ATPase subunit4	33.9678	24.25	6	6	7	24	400	44.5583	7.45947	0.89383	13	9.39385	1.1071	13	5.52238	1.02273	13	4.94422	0.853031	13	11.0866	1.13128	13	3.75613	0.956665	13	8.99793
Q67WC9	Os06g0653800 protein	2.53589	3.5	1	1	1	1	343	38.177	7.78174	0.827305	1		1.03807	1		1.16911	1		0.945328	1		0.988018	1		1.05721	1
A0A0P0X6M7	Os07g0520800 protein (Fragment)	2.76257	7.88	2	1	1	1	165	17.7849	5.26221	0.832406	1		1.04428	1		0.864998	1		0.920687	1		0.703257	1		1.80242	1
Q0JNS6	Calmodulin-1	25.1626	46.98	3	1	5	17	149	16.8209	4.27197	0.791813	2	9.3118	0.992901	2	10.5919	0.979478	2	8.04917	1.02969	2	18.4469	0.882028	2	23.4596	1.40721	2	9.97917
Q8H3I7	10 kDa chaperonin	60.2306	73.47	2	7	8	27	98	10.637	8.39697	0.793842	22	21.5244	1.05337	22	10.3709	1.05076	22	9.58789	0.907622	22	12.4732	1.01034	22	11.6749	1.02092	22	21.1624
Q7F9U3	Electron transfer flavoprotein subunit beta, mitochondrial	4.59232	8.7	1	2	2	2	253	27.4518	6.62451	0.85575	2	5.71023	1.0713	2	19.9216	1.08764	2	6.47679	0.875752	2	21.0196	1.12634	2	9.29319	0.92207	2	28.811
Q42993	Chitinase 1	11.0605	3.1	2	1	1	3	323	33.7425	7.37158	0.769142	3	0.355829	0.982391	3	3.04793	1.04984	3	6.38726	1.07666	3	2.34726	1.06886	3	6.69381	0.913385	3	9.25583
A0A0N7KHI0	Os03g0441050 protein	0	18.75	1	1	1	1	96	10.3582	8.68994	0.957569	1		1.19805	1		0.728917	1		0.968654	1		1.07225	1		1.10694	1
Q7XN85	OSJNBa0011F23.7 protein	159.67	14.29	1	3	4	61	441	49.0571	6.37939	0.900191	3	7.52199	1.06938	3	9.28305	0.947149	3	2.1998	0.962356	3	8.0504	0.997011	3	3.29946	0.924357	3	7.82011
P18566	Ribulose bisphosphate carboxylase small chain A, chloroplastic	780.747	65.14	5	16	16	491	175	19.618	8.85107	0.908511	397	11.89	1.13865	397	9.39426	0.902958	397	10.1537	1.1209	397	15.4054	0.982555	397	11.3339	0.963758	395	18.2659
A0A0P0XRX1	Os10g0160000 protein	2.26828	4.11	2	1	1	1	414	46.255	5.07178	0.919479	1		1.14735	1		1.00171	1		0.964705	1		0.943036	1		1.06188	1
Q6YWJ7	Chlorophyll a-b binding protein, chloroplastic	49.9944	24.18	1	5	5	28	244	26.9388	7.03467	0.860696	28	20.7351	1.14384	28	12.505	1.05008	28	8.49731	0.88411	28	9.83322	0.994958	28	16.0422	1.01035	28	17.2488
Q84PB7	Protein THYLAKOID FORMATION1, chloroplastic	45.9418	24.74	1	7	7	24	287	32.0795	8.85107	0.859614	23	14.0393	1.0817	23	5.72977	1.02652	23	9.10711	0.879254	23	19.2789	1.17135	23	14.2238	0.87595	23	12.637
Q0DK74	Phosphotransferase	3.62563	6.95	3	1	2	2	374	40.4898	5.04639	0.892333	1		1.11268	1		1.06128	1		0.899224	1		1.03295	1		1.00529	1
[truncated: 3,266 more rows]

## Sheet: R3
Additional file 3-3 The list of proteins detected using iTRAQ labeling LC-MS/MS in biological replicate 3
[truncated: 2,455 more rows]
