# Supplementary material for: Comparative proteomic analysis of QTL CTS-12 derived from wild rice (Oryza rufipogon Griff.), in the regulation of cold acclimation and de-acclimation of rice (Oryza sativa L.) in response to severe chilling stress
Source: BMC Plant Biol. 2018 Aug 10;18:163. doi: 10.1186/s12870-018-1381-7 (PMC6086036; doi:10.1186/s12870-018-1381-7)
Supplement: Supplementary file 4 — Relative fold changes of differentially expressed proteins identified in this study. (XLSX 2862 kb) [file 12870_2018_1381_MOESM4_ESM.xlsx]

## Sheet: Additional file 4-1
Additional file 4-1 List of proteins detected by using LC-MS/MS analysis
UniProt_ID	Gene_ID/Name	Putative function	CSL1_R1	CSL1_R2	CSL1_R3	Mean	sd	CSL2_R1	CSL2_R2	CSL2_R3	Mean	sd	CSL2 vs CSL1	p_value	CSL3_R1	CSL3_R2	CSL3_R3	Mean	sd	CSL3 vs CSL1	p_value	CTL1_R1	CTL1_R2	CTL1_R3	Mean	sd	CTL2_R1	CTL2_R2	CTL2_R3	Mean	sd	CTL2 vs CTL1	p_value	CTL3_R1	CTL3_R2	CTL3_R3	Mean	sd	CTL3 vs CTL1	p_value
A0A0N7KCX2	Os01g0347600	Os01g0347600 protein	0.785842	0.904305	NA	0.845074	0.0837657	0.905099	0.893352	NA	0.899226	0.00830638	1.06408	0.458968	1.05096	1.09521	NA	1.07309	0.0312953	1.26981	0.0690328	1.11114	1.12965	NA	1.1204	0.0130919	0.876566	0.902193	NA	0.88938	0.0181212	0.793808	0.00464968	1.30674	1.17921	NA	1.24298	0.0901782	1.10941	0.197449
A0A0N7KDI2	Os01g0679700	Os01g0679700 protein (Fragment)	NA	0.951394	0.927913	0.939654	0.0166036	NA	0.716577	0.781387	0.748982	0.0458276	0.797082	0.0311559	NA	0.983242	0.913789	0.948515	0.0491105	1.00943	0.831509	NA	1.38669	1.43162	1.40915	0.0317673	NA	0.728703	0.87988	0.804291	0.106899	0.570762	0.0165749	NA	1.47569	1.2884	1.38205	0.132433	0.980764	0.804793
A0A0N7KEU1	Os02g0187100	Os02g0187100 protein	NA	0.936126	1.14675	1.04144	0.148937	NA	0.878757	0.928266	0.903512	0.0350078	0.86756	0.330412	NA	1.16119	1.03132	1.09626	0.0918345	1.05264	0.701044	NA	0.957767	0.935769	0.946768	0.0155545	NA	0.922198	0.876487	0.899342	0.0323223	0.949908	0.202437	NA	1.22057	1.15078	1.18568	0.0493469	1.25234	0.0226572
A0A0N7KEV3	Os02g0196300	Os02g0196300 protein (Fragment)	0.997407	1.06069	0.994812	1.01764	0.0373072	1.00657	0.982601	0.968501	0.985889	0.0192438	0.968804	0.260397	0.930302	0.980136	0.934494	0.948311	0.0276411	0.931877	0.060937	1.0298	0.93178	1.02245	0.994677	0.0545944	1.08065	0.946614	0.995983	1.00775	0.0677881	1.01314	0.807611	1.00288	1.14656	1.14786	1.0991	0.0833328	1.10498	0.143637
A0A0N7KEV9	Os02g0199900	Os02g0199900 protein (Fragment)	0.880617	NA	0.853993	0.867305	0.0188266	1.17646	NA	1.08928	1.13287	0.0616468	1.30619	0.0282161	1.048	NA	0.990919	1.01946	0.0403602	1.17543	0.040267	0.910882	NA	0.930914	0.920898	0.0141643	1.04971	NA	1.10458	1.07714	0.0388029	1.16967	0.0332153	0.956003	NA	0.950683	0.953343	0.00376195	1.03523	0.0886582
A0A0N7KFE7	Os02g0528200	Os02g0528200 protein (Fragment)	0.82103	0.967232	NA	0.894131	0.103381	1.09323	0.944534	NA	1.01888	0.105146	1.13952	0.354111	1.0674	1.11973	NA	1.09356	0.0369979	1.22305	0.123995	0.97707	1.01839	NA	0.99773	0.0292186	0.955733	0.889022	NA	0.922378	0.0471723	0.924476	0.194766	1.11334	1.14263	NA	1.12799	0.0207098	1.13055	0.0357814
A0A0N7KFI2	Os02g0564400	Os02g0564400 protein	1.09324	1.07535	NA	1.08429	0.012649	0.910418	1.01671	NA	0.963563	0.0751596	0.888658	0.154408	1.0184	1.08199	NA	1.0502	0.0449669	0.968558	0.41047	1.02584	0.898558	NA	0.962198	0.0900001	0.936343	1.04546	NA	0.990903	0.0771591	1.02983	0.764662	1.01374	0.926329	NA	0.970035	0.0618105	1.00815	0.928398
A0A0N7KFJ3	Os02g0575500	Os02g0575500 protein (Fragment)	1.04448	1.28043	NA	1.16245	0.16684	0.849911	0.778313	NA	0.814112	0.0506272	0.700339	0.105759	0.833077	0.8214	NA	0.827239	0.0082572	0.711631	0.104972	1.06706	0.942999	NA	1.00503	0.0877208	0.868585	0.97685	NA	0.922718	0.0765548	0.918102	0.422732	1.40495	1.31471	NA	1.35983	0.0638079	1.35303	0.0436941
A0A0N7KFQ6	Os02g0628800	Os02g0628800 protein (Fragment)	0.753791	0.733784	0.824252	0.770609	0.047521	1.2999	1.25619	1.22298	1.25969	0.0385769	1.63467	0.000157996	0.865178	0.920541	0.920817	0.902179	0.0320437	1.17074	0.0164559	0.821722	0.616751	0.777073	0.738515	0.107788	1.56088	1.33385	1.26089	1.38521	0.156452	1.87567	0.00414	0.785822	1.02988	0.890183	0.901963	0.122457	1.22132	0.157694
A0A0N7KG02	Os02g0720900	Os02g0720900 protein (Fragment)	0.987704	1.0298	1.08917	1.03556	0.0509764	0.948796	0.955642	1.05143	0.98529	0.057382	0.951459	0.320025	0.97169	0.935487	0.945493	0.95089	0.0186951	0.91824	0.0540459	0.950776	1.02965	0.95015	0.976857	0.0457168	1.07506	1.08273	0.958728	1.03884	0.0694858	1.06345	0.266343	1.03966	0.922884	1.01505	0.99253	0.0615581	1.01604	0.741194
A0A0N7KG12	Os02g0729400	Os02g0729400 protein (Fragment)	1.05244	1.04806	1.06287	1.05446	0.00761118	0.937477	0.964645	0.957893	0.953338	0.0141454	0.904104	0.000401737	0.995577	0.979737	1.03363	1.00298	0.0277019	0.951185	0.0361034	1.09889	1.14382	1.10068	1.11446	0.0254375	0.981105	0.997714	0.960273	0.979697	0.0187603	0.879077	0.00179247	1.0021	0.894546	0.899065	0.931904	0.0608339	0.836192	0.00867727
A0A0N7KG86	Os02g0791700	Os02g0791700 protein	NA	1.02757	0.861017	0.944294	0.117771	NA	0.997735	0.969698	0.983717	0.0198254	1.04175	0.686538	NA	1.00239	0.940343	0.971367	0.0438745	1.02867	0.789414	NA	0.90068	1.41074	1.15571	0.36067	NA	1.02015	0.936184	0.978166	0.0593717	0.846375	0.563084	NA	1.12688	1.04817	1.08753	0.0556594	0.941002	0.81634
A0A0N7KGC5	Os02g0821800	Os02g0821800 protein	1.11763	1.05033	NA	1.08398	0.0475838	0.828443	0.93908	NA	0.883761	0.0782323	0.815293	0.0905921	0.97836	0.905217	NA	0.941789	0.0517198	0.868826	0.103524	1.12927	1.06949	NA	1.09938	0.0422704	0.82082	0.706288	NA	0.763554	0.0809862	0.694529	0.0350643	1.20054	1.29912	NA	1.24983	0.0697046	1.13685	0.120779
A0A0N7KGD8	Os02g0830100	Os02g0830100 protein	0.986983	0.968951	0.954009	0.969981	0.0165112	1.05048	1.04228	0.994638	1.02913	0.0301556	1.06098	0.040732	1.02781	0.993081	0.985032	1.00197	0.0227336	1.03298	0.119857	1.03179	0.99674	0.998357	1.00896	0.0197833	1.01925	1.11564	1.03498	1.05663	0.0517115	1.04724	0.210195	0.926071	0.901963	0.968789	0.932274	0.0338423	0.923995	0.0275722
A0A0N7KGK1	Os03g0143300	Os03g0143300 protein (Fragment)	1.19205	0.998114	NA	1.09508	0.137131	0.93967	1.05254	NA	0.996104	0.0798096	0.909617	0.470726	0.956806	1.0246	NA	0.990701	0.0479348	0.904683	0.416482	0.970233	1.0429	NA	1.00657	0.0513858	0.95966	0.836073	NA	0.897866	0.0873891	0.892007	0.268682	1.04105	1.13563	NA	1.08834	0.0668827	1.08124	0.303925
A0A0N7KGS3	Os03g0200700	SURF1-like protein (Fragment)	0.955495	0	NA	0.477748	0.675637	0.935929	0	NA	0.467965	0.661802	0.979523	0.989656	0.944422	0	NA	0.472211	0.667807	0.988411	0.994172	1.06634	0	NA	0.533171	0.754018	0.901534	0	NA	0.450767	0.637481	0.845445	0.916832	1.24343	0	NA	0.621716	0.879239	1.16607	0.923777
A0A0N7KGX7	Os03g0246800	Os03g0246800 protein	1.21453	0.9959	1.16149	1.12397	0.11404	1.07681	1.06918	1.00028	1.04876	0.0421552	0.933084	0.344303	0.954004	1.00821	0.929107	0.963775	0.0404479	0.857471	0.0835677	0.937045	1.08739	1.25206	1.09216	0.157561	0.919728	0.935207	0.855715	0.90355	0.0421433	0.827303	0.115719	0.897195	0.959347	0.931289	0.929277	0.0311252	0.850858	0.153816
A0A0N7KH16	Os03g0279950	Os03g0279950 protein	0.906742	1.00426	1.00617	0.97239	0.0568612	1.00443	0.990666	1.01318	1.00276	0.0113475	1.03123	0.415655	0.942027	0.974993	0.930921	0.949314	0.0229217	0.976269	0.550001	1.08414	0.942588	1.04294	1.02322	0.0728067	1.16788	1.036	1.05285	1.08558	0.0717741	1.06094	0.350371	0.941998	0.999519	0.979588	0.973702	0.0292089	0.951603	0.335659
A0A0N7KH54	Os03g0311300	Os03g0311300 protein	1.08351	1.05025	1.03597	1.05657	0.0243966	1.02911	0.90173	0.911106	0.947316	0.0709915	0.896592	0.0652887	0.98619	0.970033	0.980621	0.978948	0.00820712	0.92653	0.00641225	0.966511	0.965236	0.968829	0.966859	0.00182166	1.05984	1.20131	1.13471	1.13195	0.0707758	1.17076	0.0156175	0.832371	0.860884	0.835462	0.842906	0.0156463	0.871798	0.000167801
A0A0N7KI36	Os03g0762300	Peroxidase	1.07637	1.10541	1.03876	1.07352	0.0334166	0.99859	1.05923	1.05209	1.03664	0.0331421	0.965645	0.246232	1.01283	0.960114	1.00922	0.994057	0.0294511	0.925982	0.036581	0.985299	1.00093	0.820752	0.93566	0.099819	0.999711	1.07677	1.09125	1.05591	0.0492046	1.12852	0.134592	0.945338	0.82894	0.95244	0.908906	0.0693435	0.971407	0.722397
A0A0N7KIB7	Os03g0827700	Os03g0827700 protein (Fragment)	1.03919	1.00149	0.982353	1.00768	0.0289188	1.01725	1.06369	1.07817	1.05304	0.0318277	1.04501	0.141737	0.926714	0.919833	0.946503	0.931017	0.0138461	0.923922	0.0143603	0.999336	1.02732	1.08745	1.03804	0.0450247	1.14977	1.12284	1.04542	1.10601	0.0541704	1.06548	0.169953	0.834642	0.840457	0.887157	0.854086	0.0287881	0.82279	0.00397419
A0A0N7KJ79	Os04g0473150	Os04g0473150 protein (Fragment)	1.15609	1.29506	1.40657	1.28591	0.125491	0.860515	0.900969	0.840894	0.86746	0.0306336	0.674589	0.00495756	0.921434	0.874974	0.911292	0.902566	0.0244281	0.701891	0.00654538	1.45145	1.63608	1.59632	1.56128	0.0971743	0.712345	0.535838	0.587017	0.611733	0.0908124	0.391815	0.000245799	0.942375	0.95671	0.979155	0.959413	0.0185385	0.614503	0.000458695
A0A0N7KJF4	Os04g0538166	Os04g0538166 protein (Fragment)	0.980444	1.02409	1.09788	1.03414	0.0593597	0.945565	0.958811	0.995711	0.966696	0.025986	0.934785	0.145781	0.935956	0.915459	0.958634	0.936683	0.0215964	0.905763	0.0556765	1.19974	1.17943	1.13655	1.17191	0.0322584	1.01469	1.05853	0.978473	1.01723	0.0400898	0.868014	0.00648759	0.961185	0.929306	0.898642	0.929711	0.0312731	0.793332	0.000732572
A0A0N7KJH5	Os04g0556300	Glutathione peroxidase (Fragment)	NA	0.947899	0.859369	0.903634	0.0626003	NA	1.03857	1.00152	1.02005	0.0261994	1.12883	0.13607	NA	1.06105	1.1121	1.08657	0.0360988	1.20245	0.0699327	NA	1.02371	1.0379	1.03081	0.0100365	NA	1.05128	1.04642	1.04885	0.0034399	1.0175	0.137989	NA	0.967872	1.14707	1.05747	0.126714	1.02587	0.794691
A0A0N7KJT1	Os04g0643200	Glutamyl-tRNA(Gln) amidotransferase subunit A, chloroplastic/mitochondrial	1.0266	1.03704	1.02729	1.03031	0.00584012	0.966318	0.976721	0.932312	0.958451	0.0232264	0.930253	0.00652901	0.999213	0.938602	0.907507	0.94844	0.0466378	0.920537	0.0392784	1.03626	1.07761	1.04582	1.05323	0.0216465	1.01699	1.04722	1.01875	1.02765	0.0169704	0.975712	0.182508	0.95333	0.856465	1.07149	0.960428	0.107689	0.911885	0.217196
A0A0N7KJV4	Os04g0661900	Os04g0661900 protein	0.940313	1.02478	NA	0.982546	0.0597268	1.11185	1.07569	NA	1.09377	0.0255707	1.1132	0.136518	1.03655	0.996672	NA	1.01661	0.0282013	1.03467	0.541606	0.967253	0.956936	NA	0.962095	0.00729506	0.987904	0.944944	NA	0.966424	0.0303774	1.0045	0.862723	0.945344	0.997155	NA	0.97125	0.0366361	1.00952	0.761962
A0A0N7KK10	Os05g0110300	Os05g0110300 protein (Fragment)	0.935738	0.930485	0.932069	0.932764	0.00269486	0.974407	0.996621	1.02502	0.998682	0.0253696	1.07067	0.01103	0.992784	0.971364	0.957157	0.973768	0.0179348	1.04396	0.0173056	0.972055	0.996212	1.0047	0.990989	0.0169373	1.15073	1.20572	1.17217	1.17621	0.0277157	1.1869	0.000589634	0.936963	0.889786	0.913318	0.913356	0.0235884	0.921661	0.00980426
A0A0N7KK22	Os05g0120100	Os05g0120100 protein (Fragment)	1.02316	1.02392	NA	1.02354	0.00053689	1.19735	1.01078	NA	1.10406	0.131929	1.07867	0.47901	1.00346	1.00659	NA	1.00503	0.00221693	0.981914	0.00750589	0.990086	1.09637	NA	1.04323	0.0751553	0.840773	0.932675	NA	0.886724	0.0649848	0.84998	0.155754	0.947063	0.996229	NA	0.971646	0.0347653	0.931383	0.346023
A0A0N7KK97	Os05g0187000	Os05g0187000 protein (Fragment)	NA	0.920713	0.99475	0.957731	0.0523518	NA	1.07152	1.0438	1.05766	0.019595	1.10434	0.127267	NA	1.05451	1.06508	1.05979	0.00747687	1.10657	0.112109	NA	1.0566	0.953456	1.00503	0.0729365	NA	0.984624	0.971601	0.978112	0.00920843	0.973217	0.656174	NA	1.02428	1.08961	1.05695	0.0461999	1.05166	0.484684
A0A0N7KKC7	Os05g0218400	Os05g0218400 protein	1.04075	1.15822	0.96838	1.05578	0.0958102	0.950302	0.970117	1.18034	1.03359	0.127477	0.978976	0.821341	1.05387	0.969135	1.0112	1.0114	0.0423677	0.957963	0.503764	1.08899	0.951976	1.01432	1.01843	0.0685976	0.853893	1.015	0.865765	0.911551	0.0897823	0.895059	0.176696	1.03765	0.961907	0.999389	0.99965	0.037874	0.981564	0.699415
A0A0N7KLH2	Os06g0133900	3-phosphoshikimate 1-carboxyvinyltransferase (Fragment)	1.00881	1.05049	1.0671	1.04213	0.030028	0.980737	1.01155	1.06998	1.02075	0.0453269	0.979485	0.533211	1.01227	1.10531	1.02659	1.04806	0.0500979	1.00568	0.86908	1.03393	1.01474	0.906744	0.985139	0.0685658	0.870175	0.979186	0.990837	0.946732	0.0665565	0.961015	0.524668	0.951989	0.909213	0.921811	0.927671	0.021982	0.941666	0.239026
A0A0N7KLS7	Os06g0223800	Os06g0223800 protein (Fragment)	1.12771	1.3628	NA	1.24525	0.166231	1.06643	0.950466	NA	1.00845	0.0819992	0.809835	0.212545	1.02184	0.962218	NA	0.992028	0.042158	0.796648	0.172013	1.00756	0.949092	NA	0.978326	0.0413433	0.726808	0.909031	NA	0.817919	0.128851	0.83604	0.235656	1.05768	1.04141	NA	1.04955	0.011509	1.0728	0.14348
A0A0N7KMN4	Os06g0698300	Os06g0698300 protein	NA	0.861002	1.05972	0.960359	0.140512	NA	0.980837	1.00636	0.9936	0.0180486	1.03461	0.771566	NA	1.00295	0.899392	0.951172	0.0732282	0.990433	0.942114	NA	0.961749	1.05744	1.00959	0.067661	NA	1.0774	1.01261	1.045	0.0458113	1.03507	0.602376	NA	1.08623	1.02392	1.05507	0.0440625	1.04505	0.50922
A0A0N7KMN9	Os06g0701100	Os06g0701100 protein (Fragment)	1.27278	1.05769	0.964485	1.09832	0.158115	1.13431	1.05101	1.00168	1.06233	0.067038	0.967232	0.734994	0.914737	0.902256	1.04764	0.954877	0.0805757	0.869398	0.234095	1.16404	1.10787	0.945377	1.07243	0.113558	0.580627	0.882182	0.925962	0.796257	0.188019	0.74248	0.0949839	0.904697	1.09267	1.04574	1.01437	0.0978364	0.945863	0.539042
A0A0N7KMW0	Os07g0129200	Os07g0129200 protein (Fragment)	1.09059	0.95392	0.991926	1.01215	0.0705422	1.0935	1.19912	1.07477	1.12246	0.0670447	1.10899	0.121091	1.04473	0.936172	1.13784	1.03958	0.100934	1.02711	0.719193	0.941579	0.901902	0.861051	0.901511	0.0402654	0.94703	1.14074	1.0473	1.04502	0.0968737	1.15919	0.0768732	0.933908	0.847308	0.828723	0.869979	0.0561381	0.965024	0.473445
A0A0N7KNB0	Os07g0409200	Os07g0409200 protein (Fragment)	1.20748	1.09056	NA	1.14902	0.0826801	0.984712	1.06985	NA	1.02728	0.0602041	0.894052	0.234352	0.858554	1.0387	NA	0.948627	0.127383	0.825597	0.203006	1.06304	0.969899	NA	1.01647	0.0658574	1.02137	0.921692	NA	0.97153	0.0704817	0.955791	0.577719	0.918942	0.951394	NA	0.935168	0.0229472	0.920018	0.241001
A0A0N7KQR7	Os09g0401050	Os09g0401050 protein (Fragment)	0.697261	0.685998	NA	0.691629	0.00796457	1.24976	1.16263	NA	1.20619	0.0616146	1.74399	0.00721006	0.84485	0.989034	NA	0.916942	0.101954	1.32577	0.0894044	0.878363	0.597127	NA	0.737745	0.198864	1.04444	1.07289	NA	1.05867	0.0201121	1.435	0.151174	1.332	1.47848	NA	1.40524	0.103575	1.90477	0.0520532
A0A0N7KRG8	Os10g0159800	Os10g0159800 protein	NA	1.04412	0.990434	1.01728	0.037962	NA	0.98852	0.986048	0.987284	0.00174758	0.970516	0.380466	NA	1.10541	1.06713	1.08627	0.0270661	1.06782	0.171432	NA	0.956959	0.874615	0.915787	0.058226	NA	0.984201	0.960147	0.972174	0.0170086	1.06157	0.319158	NA	0.95274	1.1553	1.05402	0.14323	1.15094	0.333491
A0A0N7KS21	Os10g0509200	Os10g0509200 protein	0.938649	1.05985	NA	0.999251	0.0857035	1.03246	0.880314	NA	0.956388	0.107586	0.957106	0.702496	0.843984	0.961899	NA	0.902941	0.0833785	0.903618	0.372715	1.15971	1.03547	NA	1.09759	0.0878565	1.05228	0.860297	NA	0.956287	0.135751	0.871261	0.341983	1.12002	1.27915	NA	1.19959	0.112521	1.09293	0.41865
A0A0N7KS70	Os10g0555900	Os10g0555900 protein (Fragment)	1.25048	1.00314	1.09077	1.1148	0.125405	0.989688	1.04806	1.02876	1.02217	0.0297378	0.916912	0.281156	0.941931	0.928456	0.826973	0.89912	0.0628437	0.806534	0.056206	0.94872	1.09729	1.14617	1.06406	0.102832	0.963976	1.14195	1.21668	1.10753	0.129819	1.04086	0.672912	0.901154	0.784689	0.711264	0.799036	0.0957548	0.750932	0.0308802
A0A0N7KTH4	Os12g0117800	Os12g0117800 protein (Fragment)	1.03427	1.01524	1.01815	1.02255	0.0102538	1.02661	1.01472	1.08188	1.04107	0.0358409	1.01811	0.438083	1.01571	1.04817	0.79847	0.954116	0.135767	0.933072	0.433094	1.00942	0.917889	0.868706	0.932006	0.0714133	1.04294	0.989467	1.21682	1.08308	0.11887	1.16209	0.132222	0.992668	1.04024	0.97716	1.00336	0.0328694	1.07655	0.191057
A0A0N7KTY6	Os12g0427450	Os12g0427450 protein	0.910381	1.00694	1.08825	1.00186	0.089045	1.17369	1.1296	1.05396	1.11908	0.0605523	1.11701	0.132436	0.967155	1.01065	1.03303	1.00361	0.0334956	1.00175	0.97608	0.895988	1.05012	1.0735	1.00654	0.0964477	0.888729	1.02171	0.914783	0.941742	0.0704728	0.935627	0.400663	1.19216	0.795886	0.898057	0.962034	0.205737	0.955788	0.751505
A0A0P0UX24	Os01g0107000	Os01g0107000 protein	NA	0.943857	0.965584	0.95472	0.0153633	NA	1.0656	0.935943	1.00077	0.0916798	1.04823	0.556096	NA	0.980763	0.936898	0.95883	0.0310171	1.00431	0.882083	NA	0.895356	1.00315	0.949252	0.0762206	NA	1.07171	1.1624	1.11705	0.064128	1.17677	0.140097	NA	1.05531	1.02742	1.04136	0.0197203	1.09703	0.239847
A0A0P0UX97	Os01g0120300	Os01g0120300 protein (Fragment)	0.95322	1.01422	1.24239	1.06994	0.152425	0.962305	0.860798	1.04256	0.955223	0.0910901	0.89278	0.325801	1.03495	0.879768	0.91174	0.942153	0.0819405	0.880565	0.270058	1.05523	1.10691	1.12847	1.09687	0.037637	0.980525	0.966212	0.904492	0.950409	0.0404049	0.866473	0.0100757	1.07	1.24943	0.788234	1.03589	0.232481	0.9444	0.677
A0A0P0UXC4	Os01g0120800	Os01g0120800 protein (Fragment)	NA	1.06095	0.921644	0.991297	0.098504	NA	0.90647	1.11016	1.00831	0.144028	1.01717	0.90294	NA	1.01195	0.855809	0.93388	0.110409	0.942079	0.638235	NA	1.12984	1.10323	1.11653	0.0188177	NA	0.936168	0.92857	0.932369	0.00537218	0.835057	0.00559837	NA	1.07925	1.10243	1.09084	0.0163882	0.976987	0.282615
A0A0P0UY25	Os01g0141100	Os01g0141100 protein (Fragment)	1.32357	0.87764	NA	1.10061	0.315324	0.929171	1.00854	NA	0.968855	0.0561223	0.880292	0.619566	0.861085	1.04803	NA	0.954558	0.132191	0.867301	0.607181	1.15741	1.19087	NA	1.17414	0.0236595	0.91291	0.868146	NA	0.890528	0.0316527	0.758454	0.00956868	0.854968	1.11463	NA	0.9848	0.18361	0.838744	0.284993
A0A0P0UYM7	Os01g0151500	Os01g0151500 protein	0.932111	0.904016	0.936576	0.924234	0.0176515	1.02542	0.878589	0.870893	0.924969	0.0870817	1.00079	0.989258	0.986083	1.01481	1.10191	1.03427	0.0603171	1.11906	0.0386829	0.978975	1.07638	1.1217	1.05902	0.07293	1.01842	0.990345	0.980724	0.996497	0.0195872	0.940963	0.224867	1.10938	1.23002	1.0947	1.1447	0.0742527	1.08091	0.227029
A0A0P0UYV2	Os01g0172600	Peroxidase (Fragment)	1.03378	1.01901	1.03606	1.02961	0.00925297	0.928189	0.916291	1.00711	0.950531	0.0493603	0.923191	0.0525765	1.02542	0.984956	1.05177	1.02072	0.033655	0.991359	0.681657	0.986781	0.881904	0.914861	0.927849	0.0536311	0.952134	1.10593	1.02166	1.02658	0.0770148	1.1064	0.142532	1.08237	1.0823	0.979175	1.04795	0.0595585	1.12944	0.0603368
A0A0P0UYX6	Os01g0178000	Os01g0178000 protein (Fragment)	1.1447	1.18252	NA	1.16361	0.0267409	0.992087	0.957851	NA	0.974969	0.0242087	0.837882	0.017795	1.01865	0.975959	NA	0.997305	0.0301879	0.857077	0.0281653	0.945565	0.96639	NA	0.955977	0.0147255	0.96603	0.830824	NA	0.898427	0.0956054	0.939799	0.488703	0.925265	1.15646	NA	1.04086	0.163479	1.08879	0.540647
A0A0P0UZH3	Os01g0172400	Os01g0172400 protein (Fragment)	1.01433	1.03791	1.03891	1.03038	0.0139106	1.0632	1.03256	1.00038	1.03205	0.03141	1.00161	0.937192	1.04642	0.992906	1.00352	1.01428	0.0283363	0.984376	0.426961	0.992351	0.997861	0.929821	0.973344	0.0377928	0.930575	0.947917	0.974223	0.950905	0.0219765	0.976946	0.424226	1.01063	1.02609	1.02303	1.01992	0.00818881	1.04785	0.105313
A0A0P0V022	Os01g0235100	Os01g0235100 protein	1.19728	1.01834	NA	1.10781	0.126527	1.16344	0.902775	NA	1.03311	0.184318	0.932566	0.683077	0.946031	0.960672	NA	0.953352	0.010353	0.860571	0.227449	0.981065	1.1054	NA	1.04323	0.0879151	0.945152	0.984858	NA	0.965005	0.028076	0.925016	0.35341	0.787535	1.14446	NA	0.965999	0.252387	0.925969	0.722384
A0A0P0V0Y5	Os01g0276800	Os01g0276800 protein (Fragment)	0.874466	1.1047	NA	0.989584	0.162802	0.907238	0.954733	NA	0.930985	0.0335842	0.940784	0.667535	1.02393	0.989123	NA	1.00653	0.0246107	1.01712	0.897649	1.06369	1.04469	NA	1.05419	0.013439	1.06701	0.96628	NA	1.01664	0.0712248	0.964383	0.540032	1.12071	1.00935	NA	1.06503	0.0787424	1.01028	0.865538
A0A0P0V179	Os01g0270100	Cysteine proteinase inhibitor (Fragment)	0.947528	0.914581	0.969404	0.943838	0.0275973	1.05616	1.05517	1.04773	1.05302	0.00460589	1.11568	0.00249878	0.989951	0.978271	1.02224	0.996819	0.0227725	1.05613	0.0623242	0.930023	0.885223	0.848548	0.887931	0.0408048	1.13369	1.15765	1.04972	1.11369	0.0566773	1.25425	0.00499555	0.917556	0.977027	0.956011	0.950198	0.0301585	1.07013	0.100715
A0A0P0V197	Os01g0260700	Os01g0260700 protein	1.02246	0.9888	0.921691	0.977651	0.0513015	1.01199	0.970766	0.937081	0.97328	0.0375195	0.995529	0.910933	1.08816	1.00871	1.00861	1.03516	0.0459015	1.05883	0.221432	0.908379	0.943232	0.946016	0.932543	0.020972	0.994089	1.04776	1.06959	1.03714	0.0388508	1.11217	0.0148092	0.924697	0.990971	0.925589	0.947086	0.0380086	1.0156	0.59285
A0A0P0V1A9	Os01g0284700	Peptidyl-prolyl cis-trans isomerase	1.07074	1.12278	NA	1.09676	0.0368021	1.02813	1.03279	NA	1.03046	0.0032885	0.939548	0.126483	0.89333	0.825729	NA	0.85953	0.0478007	0.783698	0.0308445	1.12337	1.23648	NA	1.17993	0.0799849	1.03135	1.03395	NA	1.03265	0.0018334	0.875183	0.121289	0.890532	0.818458	NA	0.854495	0.0509639	0.724194	0.0399399
A0A0P0V1D7	Os01g0290000	Os01g0290000 protein (Fragment)	NA	0.951439	1.05727	1.00436	0.0748353	NA	0.783815	0.867815	0.825815	0.0593969	0.822233	0.118305	NA	0.959696	0.815349	0.887522	0.102069	0.883673	0.321702	NA	0.98819	1.35486	1.17152	0.259273	NA	0.784412	0.848865	0.816639	0.0455751	0.697074	0.196844	NA	1.71361	1.26002	1.48682	0.320733	1.26913	0.39266
A0A0P0V1K5	Os01g0276200	Os01g0276200 protein (Fragment)	1.08933	0.950434	1.04983	1.02986	0.0715669	0.967295	1.05665	0.944139	0.98936	0.0594104	0.960671	0.492671	1.10478	1.0643	0.964981	1.04469	0.0719351	1.01439	0.812714	0.943783	0.953906	1.19127	1.02965	0.140058	0.881191	1.07867	0.99622	0.985361	0.0991868	0.956982	0.677996	1.01005	0.885704	0.945865	0.947206	0.0621832	0.919926	0.404145
A0A0P0V1W8	Os01g0332800	Carboxypeptidase (Fragment)	1.031	1.11608	1.1163	1.08779	0.049185	0.971137	0.908458	0.912624	0.93074	0.0350472	0.855622	0.0107883	0.931274	1.07061	1.09695	1.03295	0.0890307	0.94958	0.403198	1.09629	1.0426	0.933908	1.02427	0.0827302	0.926811	0.864809	1.14398	0.978534	0.146598	0.95535	0.662458	1.08295	1.09339	0.801042	0.99246	0.165856	0.968947	0.781083
A0A0P0V1X3	Os01g0312500	Pectinesterase (Fragment)	0.928326	1.13868	1.07666	1.04789	0.108088	0.991427	0.893502	0.962116	0.949015	0.0502602	0.905645	0.224167	0.96897	1.02798	1.02063	1.00586	0.0321599	0.959893	0.553766	1.10662	1.00343	0.96614	1.0254	0.0727714	0.963251	1.05	1.14096	1.0514	0.0888645	1.02536	0.71491	1.04285	0.933099	0.892319	0.956088	0.0778524	0.932409	0.32298
A0A0P0V242	Os01g0321300	Os01g0321300 protein	1.18662	1.08581	1.20305	1.15849	0.0634803	0.935333	0.987951	1.0437	0.988994	0.0541902	0.85369	0.0245066	0.944804	0.986061	0.95724	0.962702	0.021164	0.830994	0.0071408	1.10286	1.16128	1.20143	1.15519	0.0495671	0.824313	1.00322	0.916782	0.914771	0.0894692	0.791877	0.0152064	1.07485	0.96494	0.764954	0.934916	0.157116	0.809316	0.0815089
A0A0P0V2C2	Os01g0326300	Peroxidase (Fragment)	0.966967	0.812609	1.09025	0.956609	0.139111	1.09177	0.98866	0.968347	1.01626	0.0661766	1.06235	0.539171	1.07291	1.44483	1.09065	1.2028	0.209794	1.25735	0.165524	0.95138	0.80516	0.928443	0.894995	0.0786396	0.974605	1.26014	1.02052	1.08509	0.153326	1.2124	0.128636	0.947641	0.845544	0.975975	0.923053	0.0686039	1.03135	0.665662
A0A0P0V2H1	Os01g0367400	Os01g0367400 protein	1.00922	1.02291	0.990691	1.00761	0.0161692	0.909756	1.07531	1.00581	0.996959	0.0831314	0.989433	0.838278	0.973307	1.00757	0.949855	0.976911	0.0290266	0.969536	0.18482	0.932197	0.873344	0.930952	0.912164	0.0336254	0.921318	0.999102	1.10847	1.00963	0.0940164	1.10685	0.166159	1.16747	1.01984	0.948158	1.04516	0.111827	1.1458	0.119807
A0A0P0V2I5	Os01g0369900	Os01g0369900 protein	1.04805	0.932044	1.05337	1.01116	0.0685648	0.978498	1.10885	0.865591	0.984312	0.121732	0.973452	0.756004	1.03471	1.18084	1.01935	1.0783	0.0891376	1.0664	0.359494	0.96665	1.04902	1.19555	1.0704	0.115938	1.02469	0.743689	0.964314	0.910897	0.147919	0.850984	0.215503	1.00114	1.06898	1.02769	1.0326	0.0341872	0.964686	0.616815
A0A0P0V312	Os01g0502700	Histone H2A	0.959647	0.84321	NA	0.901429	0.0823332	0.609098	0.579305	NA	0.594202	0.0210666	0.659177	0.0361953	0.725704	0.561677	NA	0.64369	0.115984	0.714078	0.124473	1.39274	1.9329	NA	1.66282	0.381949	0.639509	0.57657	NA	0.608039	0.0445048	0.365667	0.060486	1.74836	1.79483	NA	1.7716	0.0328654	1.06542	0.727037
A0A0P0V3J2	Os01g0530400	Os01g0530400 protein (Fragment)	0.941484	1.01307	0.904577	0.953042	0.0551604	1.03862	0.938381	0.965671	0.98089	0.0518227	1.02922	0.558577	0.970132	1.04577	0.928839	0.981579	0.0592983	1.02994	0.57463	1.05605	1.11255	0.98016	1.04959	0.0664329	1.04109	0.860685	1.09725	0.999674	0.123599	0.952444	0.571151	0.993736	1.09719	1.14966	1.08019	0.0793375	1.02916	0.635449
A0A0P0V4C6	Os01g0566900	Os01g0566900 protein (Fragment)	0.981283	0.998489	NA	0.989886	0.0121665	0.97642	1.0244	NA	1.00041	0.0339242	1.01063	0.719741	1.06523	1.04798	NA	1.05661	0.012198	1.0674	0.0317596	1.0043	0.965968	NA	0.985134	0.0271046	0.873119	1.01843	NA	0.945774	0.102749	0.960047	0.652667	1.10542	0.969985	NA	1.0377	0.0957682	1.05336	0.532961
A0A0P0V4F8	Os01g0575000	Os01g0575000 protein (Fragment)	1.01359	1.09846	1.22152	1.11119	0.104549	1.07545	1.01678	0.860221	0.984148	0.111261	0.88567	0.222953	0.971442	0.972345	1.28684	1.07688	0.181837	0.969119	0.790962	0.949284	0.896767	0.903475	0.916509	0.0285814	1.00356	0.973683	0.813558	0.930268	0.102172	1.01501	0.833273	0.87961	0.953962	0.756575	0.863382	0.0996888	0.942034	0.425049
A0A0P0V4P0	Os01g0589800	Os01g0589800 protein (Fragment)	0.96199	0.993515	0.988297	0.981267	0.0168974	1.01324	1.03947	0.955285	1.00267	0.0430777	1.02181	0.468036	0.949443	0.946045	0.89746	0.930983	0.0290809	0.948755	0.0607134	1.08802	1.04385	1.06952	1.06713	0.022182	1.0151	1.02524	1.1603	1.06688	0.0810617	0.999766	0.996148	1.0026	0.974037	0.965302	0.980645	0.0195067	0.918957	0.00712515
A0A0P0V549	Os01g0611000	Os01g0611000 protein (Fragment)	0.869566	0.977216	1.00371	0.950164	0.0710461	0.924241	0.950796	0.918423	0.931153	0.0172583	0.979992	0.675774	0.927717	1.0852	0.956258	0.989724	0.0839057	1.04164	0.566907	1.03253	0.970873	0.893348	0.965584	0.0697417	1.17029	0.985767	1.03611	1.06406	0.0953817	1.10198	0.222372	1.04164	1.06114	1.14367	1.08215	0.0541644	1.12072	0.0841897
A0A0P0V5F0	Os01g0624000	Os01g0624000 protein (Fragment)	1.00007	NA	1.02729	1.01368	0.0192456	0.978744	NA	1.01721	0.997975	0.0271963	0.984509	0.57366	1.06941	NA	1.08303	1.07622	0.0096257	1.0617	0.0544035	0.986795	NA	0.915213	0.951004	0.0506155	1.07181	NA	1.02685	1.04933	0.0317889	1.10339	0.145491	1.00949	NA	0.990854	1.00017	0.0131796	1.0517	0.315059
A0A0P0V5Y9	Os01g0653800	Os01g0653800 protein (Fragment)	1.08001	1.18181	NA	1.13091	0.0719858	1.10179	0.98829	NA	1.04504	0.0802573	0.924068	0.376972	1.10943	0.982334	NA	1.04588	0.0898734	0.924815	0.405979	0.97985	0.998516	NA	0.989183	0.013199	0.87834	0.9333	NA	0.90582	0.0388627	0.915725	0.10284	0.861602	0.978172	NA	0.919887	0.0824268	0.929946	0.361273
A0A0P0V6Q2	Os01g0685800	ATP synthase subunit beta (Fragment)	0.925679	0.877343	0.950925	0.917982	0.0373899	0.840676	0.984091	0.96404	0.929602	0.0776622	1.01266	0.826831	1.09135	1.00689	0.963718	1.02065	0.064919	1.11185	0.0765079	1.12074	1.11239	1.2363	1.15648	0.0692593	0.757559	0.875981	0.638323	0.757288	0.118829	0.654824	0.00734897	1.42828	1.26229	1.5249	1.40516	0.132819	1.21503	0.0452172
A0A0P0V7A3	Os01g0711400	Os01g0711400 protein (Fragment)	0.99086	0.959121	0.900857	0.950279	0.0456484	1.09195	0.986786	0.94015	1.00629	0.0777559	1.05895	0.342485	0.988406	0.966438	0.986627	0.98049	0.012202	1.03179	0.330216	1.02686	1.07116	1.18932	1.09578	0.0839807	0.977719	1.16362	1.23382	1.12505	0.132334	1.02672	0.762511	0.886881	0.860484	0.924848	0.890738	0.0323549	0.812882	0.0168733
A0A0P0V7M3	Os01g0723400	Malic enzyme (Fragment)	0.988577	1.00801	1.00395	1.00018	0.0102488	1.03697	1.02111	1.02479	1.02762	0.00830128	1.02744	0.0226832	1.05904	1.05153	1.08418	1.06492	0.0171023	1.06473	0.0049156	0.994046	1.00307	0.974322	0.99048	0.0147034	0.905017	0.973014	0.952023	0.943351	0.0348181	0.952418	0.0969123	1.0003	0.981423	0.998892	0.993539	0.0105171	1.00309	0.784021
A0A0P0V805	Os01g0739400	Os01g0739400 protein	1.12786	1.02383	NA	1.07585	0.0735566	1.04616	1.161	NA	1.10358	0.081202	1.02578	0.754638	0.972959	0.944553	NA	0.958756	0.0200859	0.891164	0.162016	0.935286	1.01161	NA	0.97345	0.0539719	1.04317	0.994386	NA	1.01878	0.0344951	1.04656	0.422357	0.9579	0.888516	NA	0.923208	0.0490617	0.948388	0.432729
A0A0P0V8N2	Os01g0769700	Os01g0769700 protein (Fragment)	NA	1.01691	1.11542	1.06617	0.0696559	NA	1.13986	1.03851	1.08919	0.0716641	1.02159	0.775525	NA	0.982899	1.08614	1.03452	0.0730004	0.970317	0.700728	NA	0.883027	1.04303	0.963031	0.113142	NA	1.01815	0.979535	0.99884	0.0273016	1.03718	0.705938	NA	0.963689	0.773553	0.868621	0.134447	0.901966	0.526709
A0A0P0V9F2	Os01g0803200	Cysteine proteinase inhibitor (Fragment)	0.740077	0.786643	0.807489	0.77807	0.0345144	1.27139	1.08412	1.16611	1.17387	0.0938763	1.5087	0.0023719	1.21926	1.20066	1.15228	1.19073	0.0345732	1.53037	0.000126957	0.714827	0.739238	0.703912	0.719326	0.0180873	1.22207	1.10909	1.10756	1.14624	0.0656731	1.59349	0.000408718	0.913372	0.986087	1.06659	0.988682	0.0766401	1.37446	0.00406643
A0A0P0VAJ9	Os01g0856850	Os01g0856850 protein (Fragment)	0.736517	0.852546	NA	0.794531	0.082045	0.829116	0.811011	NA	0.820063	0.0128018	1.03214	0.706101	0.875267	0.907578	NA	0.891422	0.0228471	1.12195	0.248911	1.05764	1.12026	NA	1.08895	0.0442801	1.03428	0.870257	NA	0.95227	0.115985	0.874486	0.259783	1.55171	1.595	NA	1.57335	0.0306113	1.44484	0.00611812
A0A0P0VAX3	Os01g0866600	Os01g0866600 protein (Fragment)	0.93487	0.903998	0.998917	0.945928	0.0484158	1.00423	1.21679	1.15661	1.12588	0.109559	1.19023	0.0599159	1.00135	1.1904	1.06125	1.08433	0.0966142	1.14632	0.0907808	1.0584	0.909188	0.738322	0.901969	0.160159	1.10777	0.936355	1.21886	1.08766	0.142322	1.20588	0.207722	0.941204	0.829314	0.719445	0.829987	0.110881	0.920195	0.556974
A0A0P0VB29	Os01g0871300	Os01g0871300 protein (Fragment)	1.05428	NA	1.0689	1.06159	0.0103356	1.03581	NA	0.968199	1.002	0.0478053	0.94387	0.227039	1.02464	NA	1.0123	1.01847	0.00872801	0.959383	0.0458558	1.00164	NA	0.995958	0.9988	0.00401913	0.925516	NA	0.950183	0.93785	0.0174425	0.938976	0.0405193	0.986961	NA	1.03336	1.01016	0.0328124	1.01138	0.674942
A0A0P0VB96	Os01g0885000	Os01g0885000 protein (Fragment)	0.87938	0.883694	NA	0.881537	0.00305054	1.02148	0.93355	NA	0.977516	0.0621776	1.10888	0.161021	1.04716	1.05343	NA	1.05029	0.00443641	1.19144	0.000508539	0.905787	0.940414	NA	0.923101	0.0244852	1.09175	1.23774	NA	1.16475	0.103234	1.26178	0.0843684	1.10233	0.93725	NA	1.01979	0.116732	1.10475	0.37026
A0A0P0VBA2	Os01g0887100	Os01g0887100 protein (Fragment)	1.06124	1.0221	NA	1.04167	0.0276726	1.02102	0.95246	NA	0.986741	0.0484811	0.947268	0.29862	1.02205	0.929097	NA	0.975576	0.0657305	0.936549	0.320264	0.975059	1.05922	NA	1.01714	0.0595085	1.03455	1.06096	NA	1.04775	0.0186768	1.0301	0.559357	0.912472	0.975142	NA	0.943807	0.0443144	0.927905	0.297052
A0A0P0VBL9	Os01g0899425	Os01g0899425 protein (Fragment)	1.07738	1.0231	1.09536	1.06528	0.0376179	0.889886	0.955886	0.972691	0.939488	0.0437706	0.881914	0.0195166	0.846778	0.841122	0.865277	0.851059	0.0126341	0.798904	0.000728513	1.24624	1.34972	1.23893	1.2783	0.0619625	0.624165	0.7342	0.719188	0.692518	0.0596692	0.541749	0.000295712	1.29045	1.27379	1.20245	1.25556	0.0467478	0.982212	0.638572
A0A0P0VBP1	Os01g0895600	Os01g0895600 protein	0.907084	1.01027	NA	0.958678	0.0729647	0.960392	0.864304	NA	0.912348	0.0679443	0.951673	0.578587	1.09288	1.11339	NA	1.10313	0.0145068	1.15068	0.110965	1.01368	0.859473	NA	0.936578	0.109043	0.945421	0.954301	NA	0.949861	0.00627928	1.01418	0.87928	1.11139	1.26261	NA	1.187	0.106929	1.26738	0.146247
A0A0P0VC38	Os01g0919900	Os01g0919900 protein (Fragment)	0.944343	1.15078	1.26874	1.12129	0.164196	1.00003	0.933124	1.11777	1.01698	0.093482	0.906972	0.393105	1.02091	0.967163	0.831103	0.939725	0.0978323	0.838077	0.175248	1.041	1.18394	1.02161	1.08218	0.0886549	0.965853	0.894285	0.770005	0.876715	0.0990992	0.810134	0.0554314	0.991877	0.975278	0.794422	0.920526	0.109524	0.850618	0.117839
A0A0P0VCP0	Os01g0934350	Os01g0934350 protein (Fragment)	1.10124	1.06559	NA	1.08341	0.0252051	0.844797	0.968866	NA	0.906831	0.08773	0.837014	0.111667	1.09624	0.898669	NA	0.997454	0.139703	0.920659	0.482034	0.990656	1.17018	NA	1.08042	0.126939	0.961421	1.07624	NA	1.01883	0.0811907	0.942999	0.621678	1.06603	0.881024	NA	0.973527	0.130819	0.901067	0.494165
A0A0P0VCZ6	Os01g0952000	Os01g0952000 protein (Fragment)	0.923893	NA	1.0192	0.971544	0.067389	0.933987	NA	0.960104	0.947046	0.0184678	0.974784	0.669133	0.995949	NA	1.04515	1.02055	0.0347906	1.05044	0.457278	1.08209	NA	0.831185	0.95664	0.17742	1.07689	NA	1.11217	1.09453	0.0249443	1.14414	0.390096	0.981475	NA	1.01666	0.999069	0.0248806	1.04435	0.769547
A0A0P0VD48	Os01g0963400	Os01g0963400 protein (Fragment)	0.978517	0.906427	0.747296	0.877413	0.11831	1.02603	1.00364	1.04115	1.02361	0.018874	1.16662	0.102083	1.06438	1.06701	1.0796	1.07033	0.00813697	1.21987	0.0479428	0.987832	1.06432	0.917406	0.989853	0.0734787	0.999266	1.04591	1.15666	1.06728	0.0808453	1.07822	0.286929	1.05095	0.926281	0.936599	0.971277	0.0691931	0.981234	0.765844
A0A0P0VD92	Os01g0952600	Os01g0952600 protein (Fragment)	1.00919	NA	1.03234	1.02077	0.0163663	1.04108	NA	0.971431	1.00625	0.0492475	0.985782	0.730676	0.946864	NA	0.964897	0.95588	0.0127514	0.936433	0.0475061	1.00221	NA	0.972946	0.98758	0.0206947	1.02381	NA	0.951103	0.987459	0.0514149	0.999878	0.997822	1.00335	NA	0.990171	0.996763	0.00932143	1.0093	0.62494
A0A0P0VDA5	Os01g0967900	Os01g0967900 protein	NA	1.0656	1.05822	1.06191	0.00521397	NA	1.06675	0.876502	0.971628	0.134529	0.914981	0.443042	NA	0.948764	0.934652	0.941708	0.0099781	0.886806	0.00435751	NA	1.11614	1.11772	1.11693	0.00111721	NA	0.974802	0.981935	0.978369	0.00504364	0.875946	0.000694288	NA	0.884264	1.14181	1.01304	0.182112	0.906985	0.504492
A0A0P0VDB1	Os01g0959900	Os01g0959900 protein (Fragment)	1.08698	1.21125	NA	1.14912	0.0878699	0.926896	1.1125	NA	1.0197	0.131239	0.887374	0.366182	0.926946	0.918574	NA	0.92276	0.00591928	0.803017	0.0680529	1.0803	0.943835	NA	1.01207	0.0964988	0.897624	1.05666	NA	0.977141	0.112454	0.965488	0.770572	1.11359	0.736486	NA	0.92504	0.266655	0.914008	0.706607
A0A0P0VDT5	Os02g0110200	Os02g0110200 protein (Fragment)	1.16293	0.996192	1.08924	1.08279	0.0835572	0.956449	0.917333	0.832025	0.901936	0.0636247	0.832975	0.0406326	0.968825	0.926761	1.09449	0.996692	0.0872678	0.920486	0.28466	1.07147	1.07953	1.00812	1.05304	0.0391077	0.812965	1.01366	0.791209	0.87261	0.122633	0.82866	0.0721468	1.06842	1.17866	1.32095	1.18934	0.126604	1.12944	0.149396
A0A0P0VFD2	Os02g0169900	Os02g0169900 protein (Fragment)	1.04024	1.06487	1.07312	1.05941	0.0171057	0.935574	1.00136	0.990464	0.975799	0.0352599	0.921077	0.0209213	0.930929	0.961783	0.964985	0.952566	0.0188065	0.899146	0.00189229	1.00395	0.997902	1.0282	1.01002	0.0160348	0.983735	0.97196	0.860316	0.93867	0.068112	0.929359	0.152134	0.991148	0.974362	0.895635	0.953715	0.0509941	0.944255	0.14216
A0A0P0VFH4	Os02g0181800	Os02g0181800 protein (Fragment)	0.839045	0.958302	NA	0.898673	0.0843274	1.10403	0.752841	NA	0.928437	0.24833	1.03312	0.887234	0.94096	1.15883	NA	1.0499	0.15406	1.16827	0.347509	0.966556	0.663973	NA	0.815264	0.213959	1.16572	1.17025	NA	1.16798	0.00320056	1.43265	0.145031	1.02548	1.29796	NA	1.16172	0.192676	1.42496	0.230924
A0A0P0VFT9	Os02g0192100	Os02g0192100 protein	NA	0.915641	0.911474	0.913558	0.00294646	NA	1.05732	0.967331	1.01233	0.0636351	1.10812	0.159629	NA	1.05069	1.14722	1.09896	0.0682621	1.20294	0.0616921	NA	1.02547	0.96974	0.997605	0.0394068	NA	0.985018	0.893406	0.939212	0.0647801	0.941467	0.389856	NA	0.986552	1.18332	1.08494	0.139137	1.08754	0.483039
A0A0P0VGA0	Os02g0207400	Glycosyltransferase	0.984134	0.880614	NA	0.932374	0.0731996	0.985845	0.985687	NA	0.985766	0.000111879	1.05726	0.410707	1.17785	0.945649	NA	1.06175	0.16419	1.13876	0.415868	0.900299	0.917462	NA	0.90888	0.0121365	1.0771	1.08091	NA	1.07901	0.00269241	1.18718	0.0026592	0.927712	1.23181	NA	1.07976	0.215029	1.18801	0.378453
A0A0P0VGY4	Os02g0245000	Os02g0245000 protein (Fragment)	1.46582	0.887542	0.905513	1.08629	0.328805	0.939701	1.03708	1.04886	1.00855	0.0599125	0.92843	0.707622	0.852762	0.969903	1.03381	0.952159	0.0918195	0.876522	0.533516	0.865128	0.932617	0.934848	0.910865	0.0396243	1.0643	1.10588	1.03441	1.06819	0.0358949	1.17273	0.00699802	0.900733	1.10754	1.05981	1.02269	0.108283	1.12277	0.16829
A0A0P0VH00	Os02g0242900	Os02g0242900 protein (Fragment)	1.02778	0.940338	NA	0.984059	0.0618309	0.92711	1.00386	NA	0.965484	0.05427	0.981125	0.779771	1.00402	1.07878	NA	1.0414	0.0528646	1.05827	0.423876	0.907721	0.971371	NA	0.939546	0.0450071	1.06222	0.863926	NA	0.963071	0.140212	1.02504	0.842247	1.14799	1.22341	NA	1.1857	0.0533278	1.26199	0.0379128
A0A0P0VH79	Os02g0257300	Os02g0257300 protein	1.0787	1.07855	1.12236	1.0932	0.0252489	0.946505	1.03837	0.94245	0.975775	0.0542459	0.892583	0.0272958	0.969923	0.866922	0.989731	0.942192	0.0659339	0.861863	0.0207509	1.00709	1.05705	1.04262	1.03559	0.0257098	1.10533	1.08626	1.05602	1.08254	0.024862	1.04534	0.0853744	1.00868	0.885575	0.955221	0.949825	0.0617292	0.917186	0.0904722
A0A0P0VHD1	Os02g0269600	Os02g0269600 protein	NA	0.947852	1.25584	1.10185	0.217784	NA	1.12016	0.990183	1.05517	0.0919065	0.957637	0.806273	NA	0.99067	1.05374	1.02221	0.0445976	0.927719	0.66273	NA	1.22879	0.840709	1.03475	0.274414	NA	1.03473	0.787469	0.911102	0.174843	0.880505	0.644776	NA	0.713845	1.12725	0.92055	0.292325	0.889635	0.726068
A0A0P0VHG4	Os02g0276400	Os02g0276400 protein	1.21143	NA	0.972252	1.09184	0.169125	1.02495	NA	0.912454	0.968703	0.0795488	0.88722	0.449828	0.998847	NA	1.16411	1.08148	0.116856	0.990507	0.949642	0.932607	NA	0.961413	0.94701	0.0203685	0.992522	NA	1.19991	1.09621	0.146644	1.15755	0.290156	0.882004	NA	0.788766	0.835385	0.0659293	0.882129	0.149404
A0A0P0VHP7	Os02g0285800	Os02g0285800 protein (Fragment)	1.12412	1.09266	1.13599	1.11759	0.0223911	1.00292	1.01361	1.10901	1.04185	0.0584078	0.932227	0.103973	0.933103	0.908605	0.660787	0.834165	0.150649	0.746397	0.0321829	1.05346	1.11994	1.14353	1.10564	0.0467042	0.978776	0.981077	0.926301	0.962051	0.0309825	0.870127	0.0113551	0.877407	0.935308	1.10245	0.971723	0.11686	0.878875	0.139084
A0A0P0VI36	Os02g0306401	Os02g0306401 protein	1.09109	NA	1.06725	1.07917	0.016854	0.868124	NA	1.17327	1.0207	0.21577	0.945817	0.739179	0.881703	NA	0.572754	0.727229	0.21846	0.673878	0.151078	1.1641	NA	1.09829	1.13119	0.0465332	1.09658	NA	0.983758	1.04017	0.0797788	0.919533	0.298054	0.964247	NA	1.16356	1.0639	0.140938	0.940514	0.58708
A0A0P0VIA4	Os02g0321900	Os02g0321900 protein (Fragment)	NA	1.20821	1.12367	1.16594	0.0597741	NA	0.776317	0.758468	0.767392	0.0126207	0.658175	0.0115454	NA	0.8377	0.767336	0.802518	0.0497549	0.688302	0.0221404	NA	0.84844	1.26397	1.05621	0.293826	NA	0.856398	0.853022	0.85471	0.00238717	0.809226	0.434454	NA	1.62216	1.29176	1.45696	0.233626	1.37942	0.270176
A0A0P0VIA6	Os02g0325100	Os02g0325100 protein (Fragment)	1.01344	0.966621	0.96158	0.980546	0.0285961	1.00347	1.02346	0.978993	1.00197	0.0222692	1.02185	0.363753	1.07969	0.99335	1.03157	1.03487	0.0432663	1.0554	0.143833	0.947558	0.981019	1.00611	0.978229	0.0293752	0.991332	1.06202	1.05761	1.03699	0.0396001	1.06007	0.107947	1.009	0.995243	0.992626	0.998956	0.00879573	1.02119	0.30667
A0A0P0VIQ7	Os02g0462900	Os02g0462900 protein	0.998202	0.924279	0.927805	0.950096	0.0416989	0.977361	0.988569	1.32486	1.09693	0.197472	1.15455	0.276133	1.05645	0.987908	1.02353	1.02263	0.0342824	1.07635	0.0804823	0.859895	0.904046	0.793593	0.852512	0.0555955	1.10783	1.06622	0.968896	1.04765	0.0713064	1.2289	0.0201549	0.973376	1.12506	0.894299	0.997579	0.11727	1.17016	0.124942
A0A0P0VJP6	Os02g0516800	Os02g0516800 protein	1.23663	1.0529	NA	1.14477	0.129914	1.00368	1.10189	NA	1.05279	0.0694473	0.919652	0.470372	0.996708	1.03384	NA	1.01527	0.0262564	0.886882	0.301164	0.896402	1.08361	NA	0.990008	0.132378	0.872767	0.740751	NA	0.806759	0.0933495	0.814902	0.250754	1.00203	1.09248	NA	1.04726	0.0639626	1.05783	0.637148
A0A0P0VJX6	Os02g0535400	Os02g0535400 protein	0.952429	1.13615	NA	1.04429	0.129913	1.03217	0.919202	NA	0.975686	0.0798805	0.934304	0.589747	1.0033	1.02786	NA	1.01558	0.0173622	0.972505	0.786006	1.02796	0.915912	NA	0.971935	0.0792296	1.04063	0.845478	NA	0.943052	0.13799	0.970283	0.821399	0.98602	1.23198	NA	1.109	0.173923	1.14102	0.417206
A0A0P0VLE8	Os02g0599500	Os02g0599500 protein	1.20523	1.06291	1.19678	1.15497	0.0798404	1.00628	1.16682	1.04601	1.07304	0.0836128	0.929059	0.286919	0.871937	0.90511	0.966495	0.914514	0.0479751	0.791807	0.0110635	0.914644	0.96135	1	0.958665	0.0427413	1.08167	0.987049	0.970211	1.01298	0.0600827	1.05665	0.271075	1.00604	1.01724	0.854324	0.959203	0.0910005	1.00056	0.993042
A0A0P0VLJ4	Os02g0612000	GrpE protein homolog (Fragment)	0.991096	0.952434	1.00556	0.983031	0.0274674	1.03674	1.08617	1.00064	1.04118	0.0429369	1.05916	0.11934	1.00446	1.03647	0.972883	1.0046	0.0317923	1.02194	0.424102	0.929114	0.851043	0.971118	0.917092	0.0609337	0.921006	1.09758	1.06683	1.02847	0.094329	1.12145	0.160948	1.04628	0.942026	1.00835	0.998887	0.0527681	1.08919	0.153648
A0A0P0VLT9	Os02g0625500	Os02g0625500 protein (Fragment)	1.00538	0.982938	0.956248	0.981521	0.0245957	1.03368	1.03695	1.0024	1.02434	0.01907	1.04363	0.0757272	0.984264	0.974221	0.992109	0.983531	0.00896679	1.00205	0.900636	1.05564	1.01772	1.00798	1.02711	0.025181	0.994714	1.05562	1.07492	1.04175	0.0418616	1.01425	0.631201	0.969149	0.922502	0.950478	0.947376	0.0234774	0.922368	0.0159758
A0A0P0VNU6	Os02g0712000	Os02g0712000 protein (Fragment)	1.01616	0.939582	NA	0.977871	0.0541497	1.03995	1.14543	NA	1.09269	0.0745838	1.11742	0.220166	0.990152	1.02322	NA	1.00669	0.0233851	1.02947	0.561038	1.18216	0.735443	NA	0.9588	0.315876	0.92401	1.41762	NA	1.17081	0.349034	1.22112	0.589348	0.858149	0.60194	NA	0.730045	0.181167	0.761414	0.46805
A0A0P0VPK3	Os02g0744700	Starch synthase, chloroplastic/amyloplastic (Fragment)	NA	1.0303	0.917327	0.973816	0.0798872	NA	0.970829	1.09164	1.03124	0.0854279	1.05896	0.559312	NA	1.00123	1.04589	1.02356	0.0315785	1.05108	0.498863	NA	0.97222	0.953866	0.963043	0.0129788	NA	0.934942	0.973851	0.954397	0.0275128	0.991022	0.726594	NA	1.13546	1.03245	1.08396	0.0728381	1.12555	0.147011
A0A0P0VPR8	Os02g0761400	Os02g0761400 protein (Fragment)	1.08322	1.10863	1.14166	1.11117	0.0293042	0.950465	0.874161	0.907893	0.91084	0.0382369	0.819711	0.00196941	1.0077	0.963771	1.00544	0.992303	0.0247351	0.893024	0.00581147	1.05391	1.16945	1.20539	1.14292	0.0791513	1.01573	0.935569	0.908993	0.953429	0.0555629	0.834208	0.0274342	0.942415	1.04438	0.924349	0.97038	0.064716	0.849039	0.0431171
A0A0P0VQ66	Os02g0773300	Os02g0773300 protein	1.00975	0.934646	0.99123	0.978542	0.0391268	1.0381	1.05629	0.958953	1.01778	0.0517521	1.0401	0.353968	1.07548	1.03423	0.959415	1.02304	0.058837	1.04548	0.336644	0.913609	0.930867	0.941146	0.928541	0.0139149	1.09953	1.08891	1.17245	1.1203	0.0454774	1.20651	0.00221143	0.923964	0.937297	0.924281	0.928514	0.00760767	0.999971	0.997803
A0A0P0VQ78	Os02g0779200	Os02g0779200 protein (Fragment)	0.936227	0.963635	0.987858	0.962573	0.025832	1.02126	0.992098	1.01771	1.01036	0.0159118	1.04964	0.0525564	0.996441	1.01898	1.00585	1.00709	0.0113189	1.04625	0.0522337	1.0363	0.978082	0.964598	0.992994	0.0381068	1.12193	1.07928	1.05515	1.08545	0.0338169	1.09311	0.0347358	0.940623	0.976456	0.999934	0.972338	0.0298692	0.979199	0.500969
A0A0P0VQK2	Os02g0790500	Os02g0790500 protein (Fragment)	1.07349	1.0391	NA	1.0563	0.0243159	1.11747	1.06961	NA	1.09354	0.0338412	1.03526	0.333648	0.877124	0.95834	NA	0.917732	0.0574286	0.868821	0.0881041	1.09677	1.02552	NA	1.06115	0.0503823	0.847168	0.969335	NA	0.908251	0.0863846	0.855916	0.163117	0.942876	1.03288	NA	0.98788	0.0636455	0.930957	0.329983
A0A0P0VQS0	Os02g0799300	Os02g0799300 protein (Fragment)	0.993865	1.03748	0.992452	1.00793	0.0255959	1.03073	1.06369	1.12487	1.0731	0.047766	1.06465	0.105691	1.02202	1.05522	1.0219	1.03305	0.0192055	1.02492	0.245583	1.01399	1.03431	1.13536	1.06122	0.0650089	0.994842	0.970837	0.849613	0.938431	0.0778493	0.884294	0.104012	0.979922	0.863456	1.02197	0.955115	0.0821157	0.900016	0.154161
A0A0P0VQT9	Os02g0793700	Os02g0793700 protein (Fragment)	0.918138	0.992123	0.930695	0.946985	0.0395913	1.10838	1.03717	1.08611	1.07722	0.036425	1.13753	0.0137733	0.911318	0.950684	0.905565	0.922522	0.0245582	0.974167	0.414549	0.985075	0.943942	1.02042	0.983145	0.0382739	1.14765	1.16071	1.15081	1.15306	0.00681818	1.17282	0.0016325	0.922865	0.971559	0.937505	0.943976	0.024984	0.96016	0.211899
A0A0P0VQW4	Os02g0795300	Os02g0795300 protein (Fragment)	NA	0.973962	0.989127	0.981544	0.0107236	NA	0.96008	0.963344	0.961712	0.00230832	0.979795	0.124928	NA	1.1299	1.03354	1.08172	0.0681354	1.10206	0.176365	NA	0.876961	0.98748	0.93222	0.0781489	NA	0.989636	0.918459	0.954047	0.0503296	1.02341	0.771405	NA	1.0771	1.17118	1.12414	0.0665275	1.20588	0.118168
A0A0P0VRK8	Os02g0818000	Os02g0818000 protein (Fragment)	0.963909	0.9148	1.13161	1.00344	0.11368	0.722747	0.8876	1.03955	0.883298	0.158444	0.880271	0.346054	1.51544	1.1736	1.02252	1.23719	0.252534	1.23295	0.21758	0.941878	0.967555	0.707555	0.872329	0.143275	0.806907	0.821259	1.04707	0.891746	0.134708	1.02226	0.872516	1.24463	1.28359	1.01083	1.17968	0.147524	1.35233	0.0607707
A0A0P0VRQ0	Os02g0822300	Os02g0822300 protein	0.959558	0.982572	0.987013	0.976381	0.0147373	1.06447	0.980257	0.963372	1.0027	0.054155	1.02695	0.462261	1.08409	1.02035	1.00561	1.03668	0.0417105	1.06176	0.0775725	0.927725	0.944987	0.998831	0.957181	0.0370884	1.02665	1.09292	1.07318	1.06425	0.0340257	1.11186	0.0211183	0.879997	1.09119	0.994122	0.988437	0.105712	1.03265	0.654187
A0A0P0VRW1	Os03g0101600	Os03g0101600 protein (Fragment)	1.12377	0.961716	1.07484	1.05344	0.0831208	0.981567	0.93599	0.914442	0.944	0.0342721	0.896109	0.102679	1.00173	1.05508	0.989339	1.01538	0.0349318	0.963868	0.505186	1.00239	0.970067	1.06851	1.01365	0.0501768	0.971175	0.973595	0.939361	0.961377	0.0191048	0.948426	0.166982	0.92387	1.14316	1.01088	1.02597	0.11042	1.01215	0.868959
A0A0P0VS15	Os03g0109600	Nascent polypeptide-associated complex subunit beta (Fragment)	1.11481	0.969639	NA	1.04222	0.102648	0.971949	0.950826	NA	0.961387	0.0149357	0.92244	0.385317	0.976405	1.05917	NA	1.01779	0.0585248	0.976556	0.797496	1.04509	1.0218	NA	1.03344	0.0164687	0.799943	1.01206	NA	0.906	0.149988	0.87668	0.354743	1.11942	0.982521	NA	1.05097	0.0968053	1.01696	0.824273
A0A0P0VSE5	Os03g0122200	Os03g0122200 protein (Fragment)	1.00641	0.992032	1.00751	1.00199	0.00863767	0.983935	0.985458	0.994549	0.987981	0.00573938	0.986023	0.0794707	1.00596	1.0014	1.03343	1.0136	0.0173229	1.01159	0.357484	1.09693	1.12408	1.14275	1.12125	0.0230363	1.00172	0.958456	0.922138	0.960772	0.0398426	0.856873	0.00378987	0.936024	0.924456	0.989657	0.950045	0.0347887	0.847306	0.0020707
A0A0P0VSF7	Os03g0112101	Os03g0112101 protein (Fragment)	0.993737	1.04775	NA	1.02074	0.0381904	1.09745	1.01893	NA	1.05819	0.0555214	1.03669	0.51427	0.970634	1.11868	NA	1.04466	0.104683	1.02343	0.790171	1.03729	0.937479	NA	0.987384	0.0705757	0.922762	0.905793	NA	0.914278	0.0119995	0.92596	0.285516	0.979125	1.00657	NA	0.992849	0.0194089	1.00554	0.925539
A0A0P0VSL6	Os03g0128800	Os03g0128800 protein	1.10548	1.23135	NA	1.16842	0.0890015	0.829059	0.953329	NA	0.891194	0.0878724	0.762736	0.0884738	0.916719	0.890635	NA	0.903677	0.0184443	0.773419	0.0541905	1.12204	0.980396	NA	1.05122	0.100155	1.13008	0.935563	NA	1.03282	0.137542	0.982499	0.8925	0.898773	0.828902	NA	0.863837	0.0494063	0.82175	0.140995
A0A0P0VSW3	Os03g0131900	Os03g0131900 protein (Fragment)	1.02195	0.924964	0.964611	0.970508	0.0487613	0.974953	1.14069	1.0286	1.04808	0.0845662	1.07993	0.240736	1.07014	0.951629	1.02144	1.0144	0.0595687	1.04523	0.379252	0.965881	1.16241	0.945234	1.02451	0.11987	1.09488	1.0133	0.993855	1.03401	0.0536055	1.00928	0.906268	0.957059	0.848924	1.14352	0.983167	0.149023	0.959649	0.727114
A0A0P0VT94	Os03g0158500	Os03g0158500 protein (Fragment)	0.899805	0.95581	0.86144	0.905685	0.0474589	1.11124	1.20237	1.0867	1.13344	0.0609447	1.25147	0.00694882	0.939199	0.882511	0.986258	0.935989	0.0519478	1.03346	0.497134	0.931705	0.846553	0.880183	0.886147	0.0428882	1.13215	1.20894	1.12301	1.1547	0.0471928	1.30306	0.00187798	0.946824	0.835043	1.0359	0.939257	0.100643	1.05993	0.447764
A0A0P0VTX8	Os03g0182600	Os03g0182600 protein	1.05094	0.985856	1.04867	1.02849	0.0369381	0.951877	0.985206	0.996795	0.977959	0.0233195	0.95087	0.115653	0.981259	0.9154	0.919614	0.938757	0.0368675	0.912754	0.0408185	1.16976	1.32607	1.20922	1.23502	0.0812803	0.721308	0.698873	0.7636	0.727927	0.0328673	0.589406	0.000558132	1.19143	1.20904	1.27361	1.22469	0.0432678	0.991641	0.855493
A0A0P0VUA6	Os03g0200500	Os03g0200500 protein (Fragment)	0.996022	0.872449	0.998333	0.955601	0.0720216	0.935439	0.853352	0.860783	0.883191	0.0453999	0.924226	0.21471	0.859649	0.97547	0.939485	0.924868	0.0592778	0.967839	0.598751	1.26824	1.17444	1.27125	1.23798	0.0550421	0.846387	0.776726	0.920213	0.847775	0.0717536	0.684806	0.00171366	1.12167	1.48071	0.950195	1.18419	0.270727	0.956552	0.7529
A0A0P0VUL4	Os03g0210700	Os03g0210700 protein	0.985058	0.963858	0.862737	0.937218	0.0653672	0.943693	0.967262	0.946506	0.952487	0.0128729	1.01629	0.711661	0.991678	0.985438	1.02304	1.00005	0.0201536	1.06704	0.186805	1.01279	0.933703	1.03027	0.992257	0.0514569	0.946242	1.13524	1.1486	1.0767	0.113174	1.0851	0.304665	1.17235	1.01906	1.02532	1.07224	0.0867522	1.08061	0.241542
A0A0P0VUN4	Os03g0214600	Os03g0214600 protein (Fragment)	0.884968	NA	0.774801	0.829885	0.0779001	1.17609	NA	1.12541	1.15075	0.0358362	1.38664	0.0339019	1.11681	NA	1.12712	1.12197	0.00729105	1.35196	0.034055	0.838913	NA	0.869919	0.854416	0.021924	1.08086	NA	1.16547	1.12317	0.0598273	1.31454	0.0269738	0.893853	NA	0.887285	0.890569	0.00464387	1.04231	0.150051
A0A0P0VUP9	Os03g0216600	Os03g0216600 protein (Fragment)	NA	1.11541	1.16079	1.1381	0.0320935	NA	0.930437	0.937175	0.933806	0.00476445	0.820495	0.0123775	NA	0.980299	0.94151	0.960905	0.0274284	0.844305	0.0272281	NA	0.985364	1.09001	1.03769	0.0739935	NA	0.898265	0.847705	0.872985	0.0357509	0.841281	0.105198	NA	0.933758	1.1205	1.02713	0.132046	0.989827	0.93043
A0A0P0VUV1	Os03g0214000	Purple acid phosphatase	0.932292	NA	1.05297	0.992629	0.0853294	0.975144	NA	0.977613	0.976378	0.00174596	0.983629	0.812957	1.05366	NA	1.04339	1.04852	0.00726233	1.05631	0.453434	0.981242	NA	1.195	1.08812	0.151149	1.24185	NA	0.799785	1.02082	0.312584	0.938145	0.809695	0.886738	NA	1.06829	0.977514	0.128376	0.89835	0.512892
A0A0P0VVB0	Os03g0231150	Os03g0231150 protein (Fragment)	0.989282	1.09191	0.941866	1.00769	0.0766951	1.26059	1.03968	1.04142	1.11389	0.127042	1.1054	0.282867	0.671851	0.870415	0.907239	0.816502	0.126617	0.810275	0.0889254	1.04053	0.803034	0.94685	0.930137	0.119625	1.11958	1.10801	1.10357	1.11038	0.00826569	1.19379	0.059822	0.931902	1.07425	1.07125	1.0258	0.0813335	1.10285	0.315898
A0A0P0VVI4	Os03g0252100	Os03g0252100 protein (Fragment)	1.05544	0.976645	NA	1.01604	0.0557147	1.08751	1.10131	NA	1.09441	0.00975632	1.07713	0.189142	1.09576	0.851303	NA	0.973531	0.172856	0.958161	0.772089	0.914672	0.998478	NA	0.956575	0.0592597	0.506085	1.10567	NA	0.805879	0.423973	0.842463	0.667957	1.33266	0.989249	NA	1.16095	0.242828	1.21366	0.367
A0A0P0VVQ5	Os03g0264400	Os03g0264400 protein (Fragment)	0.9632	1.0295	0.950695	0.981131	0.0423509	1.02317	1.05684	1.07348	1.05116	0.0256268	1.07138	0.0704088	1.01953	1.04783	1.09613	1.0545	0.0387304	1.07478	0.0911977	0.979539	1.00898	0.852075	0.946864	0.083399	1.03831	0.966711	1.07288	1.02597	0.0541499	1.08354	0.240312	1.03997	0.974602	0.930826	0.981801	0.0549291	1.0369	0.577249
A0A0P0VWM6	Os03g0311300	Os03g0311300 protein (Fragment)	1.00908	1.11675	NA	1.06291	0.0761337	0.875416	0.954752	NA	0.915084	0.056099	0.86092	0.157621	0.881152	0.916719	NA	0.898936	0.0251496	0.845727	0.101643	1.10168	1.12715	NA	1.11442	0.0180077	1.10599	1.06497	NA	1.08548	0.0290007	0.974033	0.353369	1.00084	0.877906	NA	0.939373	0.0869275	0.842928	0.108138
A0A0P0VWN1	Os03g0278200	Os03g0278200 protein (Fragment)	1.20719	0.987254	0.959783	1.05141	0.135605	1.01302	1.04117	1.08044	1.04488	0.0338616	0.993789	0.939392	0.89208	0.957719	0.962787	0.937529	0.0394412	0.891689	0.235025	1.08983	0.945644	0.932558	0.989343	0.0872672	0.740897	1.11788	1.04334	0.967372	0.199642	0.977792	0.869833	1.02623	0.958487	1.01451	0.999744	0.036207	1.01051	0.858065
A0A0P0VY31	Os03g0376800	Os03g0376800 protein (Fragment)	0.86235	NA	1.18927	1.02581	0.231168	1.02453	NA	1.04801	1.03627	0.0166063	1.0102	0.954921	1.02562	NA	0.935105	0.980361	0.0640015	0.955694	0.813831	0.971125	NA	0.789421	0.880273	0.128484	1.14958	NA	1.19731	1.17345	0.0337529	1.33305	0.0891467	1.01785	NA	0.777462	0.897656	0.16998	1.01975	0.918686
A0A0P0VYR6	Os03g0376100	Os03g0376100 protein (Fragment)	1.04173	1.09362	1.00904	1.04813	0.0426547	0.985934	1.03615	1.0715	1.0312	0.0429991	0.983843	0.653508	0.993274	0.982819	1.04718	1.00776	0.0345405	0.961482	0.271649	1.02616	1.01647	0.896429	0.979686	0.0722648	0.963245	0.995565	1.10008	1.01963	0.0715188	1.04077	0.533563	1.03301	0.949526	1.01484	0.999125	0.0439044	1.01984	0.710828
A0A0P0VYT7	Os03g0417800	Os03g0417800 protein (Fragment)	1.04781	1.0395	1.04717	1.04483	0.00462336	0.990004	0.926298	0.997427	0.971243	0.0390998	0.929572	0.0317598	0.965304	1.04459	1.06664	1.02551	0.0532939	0.981512	0.565581	1.02204	1.00456	0.968429	0.998344	0.0273404	1.02255	1.00731	1.02921	1.01969	0.0112293	1.02138	0.279125	1.00079	0.936365	0.925345	0.954167	0.040751	0.95575	0.193946
A0A0P0W0Z6	Os03g0659200	Ferredoxin (Fragment)	1.05713	NA	0.978942	1.01804	0.0552875	0.927195	NA	0.985581	0.956388	0.0412852	0.939445	0.333748	0.955804	NA	0.953686	0.954745	0.00149729	0.937831	0.247002	1.05183	NA	1.07115	1.06149	0.013661	1.0582	NA	1.05164	1.05492	0.0046384	0.99381	0.58555	1.04898	NA	0.967986	1.00848	0.0572719	0.950068	0.330957
A0A0P0W1B6	Os03g0661600	Os03g0661600 protein (Fragment)	0.905364	0.886959	0.86431	0.885544	0.0205632	0.845456	0.914676	0.98404	0.914724	0.0692925	1.03295	0.522925	1.57443	1.70042	1.25417	1.50967	0.230066	1.7048	0.00944702	0.911721	0.800844	1.12972	0.947428	0.167319	1.14923	0.9885	0.870981	1.0029	0.139681	1.05855	0.682107	0.791453	0.64785	1.10625	0.848516	0.234466	0.8956	0.584012
A0A0P0W1E6	Os03g0655700	3-isopropylmalate dehydrogenase (Fragment)	0.96544	0.988429	0.968904	0.974258	0.0123947	0.969682	1.02285	1.03553	1.00935	0.0349359	1.03602	0.176391	1.06927	0.970057	1.0394	1.02624	0.0508993	1.05336	0.160785	0.950748	1.0057	0.944775	0.967076	0.0335864	1.19372	1.12053	1.08852	1.13426	0.0539271	1.17288	0.010355	0.917689	0.875208	0.933941	0.908946	0.0303272	0.939891	0.0901164
A0A0P0W1R1	Os03g0692700	Os03g0692700 protein	0.947205	0.859063	1.09295	0.966407	0.118122	1.0514	1.05081	1.03956	1.04726	0.00667234	1.08366	0.302077	1.15053	0.971941	1.02147	1.04798	0.0921984	1.08441	0.399124	0.969442	0.981125	1.04378	0.998114	0.0399735	0.935181	0.914063	0.913278	0.920841	0.012425	0.922581	0.0329837	0.955397	1.06319	0.94991	0.989499	0.0638768	0.991368	0.852676
A0A0P0W1T3	Os03g0700700	Lipoxygenase (Fragment)	1.02762	0.95233	0.96367	0.981208	0.0405957	0.969246	0.996743	1.00645	0.990813	0.019298	1.00979	0.73007	0.998364	1.0417	1.03326	1.02444	0.0229736	1.04406	0.183697	1.01693	1.05746	0.959631	1.01134	0.0491528	0.951783	0.9001	1.01483	0.955572	0.0574602	0.944858	0.270564	1.10095	1.09433	1.03025	1.07518	0.0390477	1.06312	0.152963
A0A0P0W2S8	Os03g0704100	Os03g0704100 protein (Fragment)	1.06487	0.9173	0.951726	0.977966	0.0772069	0.99246	0.987849	1.03168	1.004	0.0240837	1.02662	0.60695	1.0453	0.978617	1.08906	1.03766	0.0556175	1.06104	0.338312	0.905044	0.883359	1.0113	0.933234	0.0684697	1.05719	1.04651	0.821343	0.975013	0.13319	1.04477	0.654206	0.96738	1.01394	1.02178	1.00103	0.0294082	1.07265	0.190174
A0A0P0W399	Os03g0758100	Alpha-1,4 glucan phosphorylase (Fragment)	1.04889	1.01281	1.05371	1.03847	0.022354	0.977435	1.01703	0.949334	0.981267	0.0340119	0.944917	0.0716471	0.972288	0.94723	0.991405	0.970308	0.0221538	0.934363	0.0199255	1.00454	1.08695	1.08426	1.05858	0.0468218	0.975912	0.923374	0.933801	0.944362	0.0278157	0.892101	0.0221091	1.01569	1.09075	1.11307	1.07317	0.0510124	1.01378	0.733683
A0A0P0W3T1	Os03g0781000	Os03g0781000 protein	0.895646	0.900232	0.936611	0.91083	0.0224448	1.00032	1.11439	0.957024	1.02391	0.0812898	1.12415	0.0809135	0.987523	0.94125	1.11654	1.0151	0.0908402	1.11448	0.125795	1.02555	0.86821	0.866835	0.920197	0.0912374	1.36072	1.21952	1.21321	1.26448	0.0834041	1.37415	0.00849788	0.80825	0.910071	0.930978	0.8831	0.0656589	0.959685	0.598165
A0A0P0W478	Os03g0774400	Os03g0774400 protein (Fragment)	1.0855	1.02112	1.14033	1.08232	0.0596711	0.919583	1.08488	1.07539	1.02662	0.0928146	0.948535	0.431277	1.07477	0.923098	1.11579	1.03789	0.101504	0.95895	0.549055	0.958631	0.868465	0.821765	0.882954	0.0695739	1.12603	1.31005	0.96571	1.13393	0.172308	1.28425	0.0794361	0.904224	0.683645	0.864669	0.817513	0.117608	0.925884	0.453458
A0A0P0W4K0	Os03g0807700	Os03g0807700 protein (Fragment)	1.01683	1.07952	1.06867	1.05501	0.0335021	1.00205	1.03056	1.03179	1.02147	0.016828	0.968208	0.196172	0.991937	1.00141	0.975179	0.989509	0.0132831	0.937916	0.0345837	1.00222	0.91873	1.12048	1.01381	0.101373	0.981929	1.00897	0.819743	0.936879	0.10234	0.924118	0.407311	0.976691	0.92854	0.905183	0.936805	0.0364633	0.924044	0.283401
A0A0P0W5A9	Os03g0841900	Os03g0841900 protein	1.31985	0.992532	NA	1.15619	0.231451	0.858296	0.886607	NA	0.872452	0.020019	0.75459	0.226261	0.776241	0.881305	NA	0.828773	0.0742911	0.716812	0.197086	1.07251	1.1625	NA	1.1175	0.0636326	1.02031	0.938485	NA	0.979395	0.0578559	0.876415	0.151135	1.03282	1.25561	NA	1.14421	0.157538	1.0239	0.844687
A0A0P0W5Q6	Os03g0854400	Os03g0854400 protein	0.940288	0.878282	0.971567	0.930046	0.0474781	1.02156	1.11286	0.994132	1.04285	0.0621584	1.12129	0.0669118	1.01111	1.02198	1.00118	1.01142	0.0104063	1.0875	0.0441217	0.919485	0.845773	0.77674	0.847333	0.0713855	1.21424	1.16539	1.13993	1.17319	0.0377617	1.38456	0.00220539	1.01668	0.940427	1.03397	0.997027	0.0497727	1.17666	0.0407641
A0A0P0W683	Os04g0127600	Os04g0127600 protein (Fragment)	0.895169	0.694141	0.739173	0.776161	0.105495	1.04444	1.11491	1.08371	1.08102	0.0353118	1.39278	0.00899459	1.08344	1.35053	1.25365	1.22921	0.135213	1.5837	0.0102179	0.951479	0.920418	0.941271	0.937723	0.0158315	1.01826	0.953292	1.03165	1.00107	0.0419114	1.06755	0.070532	0.988029	0.890422	0.948629	0.94236	0.0491043	1.00495	0.883829
A0A0P0W6L3	Os04g0129500	Os04g0129500 protein (Fragment)	0.854359	1.15614	NA	1.00525	0.213393	0.706583	0.942442	NA	0.824512	0.166778	0.820206	0.444913	2.02685	1.05117	NA	1.53901	0.689909	1.53097	0.405615	0.853516	0.899611	NA	0.876563	0.0325938	0.561098	0.896981	NA	0.729039	0.237505	0.831702	0.47591	0.977687	0.959485	NA	0.968586	0.0128705	1.10498	0.0654675
A0A0P0W6L8	Os03g0859600	Os03g0859600 protein (Fragment)	1.31099	0.670869	1.03578	1.00588	0.321105	1.02052	1.00271	0.960631	0.99462	0.0307522	0.988806	0.95469	1.10383	0.985802	1.03347	1.04103	0.0593769	1.03495	0.86116	0.751003	1.04538	0.878708	0.891697	0.147617	1.02229	1.27887	1.03672	1.11263	0.144154	1.24776	0.13725	0.874063	0.97912	1.01799	0.957059	0.0744585	1.0733	0.531121
A0A0P0W7V7	Os04g0249500	Sucrose synthase	1.02466	0.999892	NA	1.01228	0.0175142	1.02968	1.05797	NA	1.04383	0.0200076	1.03117	0.235347	0.982057	1.03916	NA	1.01061	0.0403744	0.99835	0.962075	1.04032	1.09141	NA	1.06587	0.0361262	0.995847	0.954944	NA	0.975395	0.0289227	0.915118	0.109709	0.98731	0.981423	NA	0.984367	0.00416298	0.923535	0.0867814
A0A0P0W896	Os04g0269600	Amine oxidase (Fragment)	0.948298	1.14557	1.12507	1.07298	0.108464	0.968289	0.951044	0.991803	0.970379	0.0204596	0.904377	0.182676	1.00261	1.01623	1.01559	1.01147	0.00768558	0.942678	0.382698	1.00045	0.916516	1.02885	0.981938	0.0584093	1.05451	0.932917	0.895017	0.960814	0.0833254	0.978488	0.737358	1.07949	1.09382	1.01905	1.06412	0.0396853	1.08369	0.11405
A0A0P0W8B2	Os04g0269600	Amine oxidase	1.05306	NA	0.919909	0.986484	0.0941524	0.899889	NA	0.926997	0.913443	0.0191689	0.925958	0.394824	0.959711	NA	1.12998	1.04484	0.120397	1.05916	0.643285	1.10855	NA	1.08448	1.09651	0.0170211	0.976991	NA	0.829576	0.903284	0.104238	0.823779	0.122529	1.09436	NA	1.15991	1.12714	0.046355	1.02793	0.472961
A0A0P0W8C6	Os04g0307634	Os04g0307634 protein	0.874818	1.03724	NA	0.956027	0.114847	1.01395	0.910872	NA	0.962413	0.0728892	1.00668	0.953107	1.05416	0.980298	NA	1.01723	0.0522283	1.06402	0.563549	1.06601	1.0313	NA	1.04866	0.0245409	1.10597	0.972907	NA	1.03944	0.0940919	0.991212	0.905647	0.927315	1.13671	NA	1.03201	0.148062	0.984127	0.889768
A0A0P0W8M8	Os04g0337500	Os04g0337500 protein (Fragment)	0.846822	1.00078	0.952944	0.933517	0.0787983	0.931633	0.964993	1.01386	0.970163	0.0413581	1.03926	0.515103	0.944254	0.956774	1.00907	0.970032	0.0343804	1.03911	0.502753	1.11451	1.04725	0.999448	1.05374	0.0578052	1.00205	1.01865	1.08669	1.0358	0.0448528	0.982975	0.692915	1.18246	1.05706	0.950215	1.06324	0.116247	1.00902	0.905194
A0A0P0W8S4	Os04g0304200	Os04g0304200 protein (Fragment)	1.02773	1.03	1.00222	1.01998	0.0154242	0.951843	1.00969	1.046	1.00251	0.047485	0.982871	0.577159	0.9679	0.926437	0.966101	0.953479	0.0234366	0.934801	0.0147872	1.02755	1.11118	1.02922	1.05599	0.0478071	0.992338	0.879343	0.939201	0.936961	0.0565308	0.887286	0.0495861	1.08264	1.05709	1.06505	1.06826	0.0130752	1.01162	0.690075
A0A0P0W9K7	Os04g0391900	Os04g0391900 protein (Fragment)	1.09325	1.15824	NA	1.12574	0.0459527	0.985474	0.97065	NA	0.978062	0.0104819	0.868814	0.0473421	0.98064	0.889611	NA	0.935126	0.0643671	0.830674	0.0763444	0.992081	0.985825	NA	0.988953	0.00442319	1.0776	1.02709	NA	1.05234	0.0357148	1.0641	0.130374	0.928304	0.999282	NA	0.963793	0.050189	0.974559	0.553237
A0A0P0W9R6	Os04g0405100	Os04g0405100 protein	1.02524	0.97989	0.992284	0.999139	0.0234398	0.948994	0.986214	0.98911	0.974772	0.0223717	0.975613	0.262681	0.988391	1.02697	0.967138	0.994166	0.0303316	0.995023	0.833238	1.0318	1.10195	1.20354	1.11243	0.0863473	0.965887	0.980618	0.9858	0.977435	0.0103313	0.878647	0.0547289	1.06185	1.00619	1.06599	1.04468	0.033392	0.939093	0.273704
A0A0P0W9R9	Os04g0397500	Os04g0397500 protein (Fragment)	0.990358	NA	1.07969	1.03502	0.0631644	0.940757	NA	0.881535	0.911146	0.0418761	0.880315	0.146971	1.00245	NA	0.883697	0.943074	0.0839728	0.911163	0.341472	0.964457	NA	1.03375	0.999103	0.0489967	1.11073	NA	1.29327	1.202	0.129077	1.20308	0.173247	1.05695	NA	0.842343	0.949648	0.151751	0.950501	0.703788
A0A0P0W9U3	Os04g0409200	Os04g0409200 protein (Fragment)	0.984547	0.932426	1.02301	0.979994	0.0454631	0.964184	0.892268	0.93856	0.931671	0.0364496	0.95069	0.224243	0.942492	0.940984	1.02155	0.968343	0.0460884	0.988111	0.770826	1.05237	0.944629	1.04046	1.01248	0.0590648	1.04088	0.951564	0.943156	0.978535	0.0541595	0.96647	0.503782	1.12818	1.49886	1.10451	1.24385	0.221162	1.22851	0.154908
A0A0P0W9W2	Os04g0390000	Os04g0390000 protein	1.10051	1.02508	1.08011	1.06857	0.0390197	1.01167	0.958268	0.949559	0.973164	0.0336266	0.91072	0.0326535	1.00963	1.00322	1.02232	1.01172	0.00971921	0.946804	0.0705669	0.958202	1.10049	0.976782	1.01183	0.0773478	0.874162	0.912563	0.878273	0.888332	0.0210846	0.87795	0.0559206	0.993583	1.10509	1.08542	1.06136	0.0595176	1.04896	0.42896
A0A0P0WAB7	Os04g0432000	Os04g0432000 protein (Fragment)	1.02932	1.07858	NA	1.05395	0.0348311	0.958317	1.01934	NA	0.98883	0.0431522	0.938217	0.238679	0.934078	0.94969	NA	0.941884	0.0110398	0.893674	0.0492623	1.06335	1.05215	NA	1.05775	0.00792232	0.971059	0.945505	NA	0.958282	0.0180695	0.905961	0.0191094	1.09063	1.04282	NA	1.06673	0.0338098	1.00849	0.74975
A0A0P0WAB9	Os04g0404800	Acetyl-coenzyme A synthetase	1.06516	1.04345	1.09331	1.06731	0.0250001	1.0171	1.04181	1.00783	1.02225	0.0175682	0.957782	0.0630221	0.972253	0.954407	1.01673	0.981131	0.032098	0.919259	0.0214168	1.03916	1.0832	1.03003	1.0508	0.0284279	0.91614	0.935963	0.88896	0.913688	0.0235973	0.86952	0.00301226	1.01676	1.01913	0.991477	1.00912	0.0153269	0.960341	0.0891191
A0A0P0WAD7	Os04g0423600	Os04g0423600 protein	0.858142	0.944925	0.825109	0.876059	0.0618843	0.99891	0.88089	0.857469	0.912423	0.0758096	1.04151	0.554872	0.789377	0.940008	0.980557	0.903314	0.100734	1.03111	0.71007	1.02696	0.750005	0.775699	0.850888	0.153023	1.37047	1.37932	1.75972	1.50317	0.222221	1.76659	0.0138365	1.09737	1.06979	0.658199	0.941787	0.245981	1.10683	0.615673
A0A0P0WAQ1	Os04g0434900	Os04g0434900 protein (Fragment)	1.05948	1.02113	0.974129	1.01824	0.0427473	0.943733	0.962266	0.937314	0.947771	0.012957	0.93079	0.0522983	0.974058	1.0123	1.13088	1.03908	0.0817684	1.02046	0.715661	0.85628	0.943711	0.945686	0.915226	0.0510579	1.00436	1.05089	1.07524	1.0435	0.0360119	1.14015	0.0236743	1.02283	1.01054	0.961874	0.998416	0.0322369	1.0909	0.0754733
A0A0P0WAX0	Os04g0457500	Os04g0457500 protein	1.06822	0.950624	0.950408	0.98975	0.0679562	0.981158	1.00818	1.0871	1.02548	0.0550506	1.0361	0.518231	1.05916	1.05729	0.907163	1.00787	0.0872215	1.01831	0.790601	0.954867	0.893222	0.947204	0.931764	0.0335975	0.91775	0.940971	1.13378	0.997502	0.118593	1.07055	0.407902	1.0266	1.0094	0.929841	0.988616	0.0516223	1.06101	0.185127
A0A0P0WB27	Os04g0458300	Aldose 1-epimerase	1.30146	0.921364	1.31415	1.17899	0.223202	0.804668	1.00693	0.973614	0.928402	0.108444	0.787455	0.155186	1.02711	1.11751	1.00614	1.05025	0.059186	0.890806	0.388906	0.91225	0.798412	0.999464	0.903375	0.10082	1.00113	1.2004	0.898703	1.03341	0.153417	1.14394	0.287145	1.01116	0.909696	0.852073	0.924311	0.0805465	1.02318	0.792641
A0A0P0WBB0	Os04g0450800	Os04g0450800 protein	NA	1.06774	1.18195	1.12484	0.0807594	NA	0.75739	0.889612	0.823501	0.0934948	0.732102	0.074742	NA	0.847101	0.902997	0.875049	0.0395247	0.777929	0.0590964	NA	1.12411	1.06498	1.09455	0.0418115	NA	0.812035	0.761195	0.786615	0.0359499	0.718666	0.0156574	NA	1.58656	1.2851	1.43583	0.213165	1.3118	0.156392
A0A0P0WBB6	Os04g0458600	Aldose 1-epimerase	1.10142	1.06762	1.07281	1.08062	0.0182063	0.970983	1.13608	1.02739	1.04482	0.0839193	0.966875	0.510241	1.05225	0.995432	1.19138	1.07969	0.100816	0.999142	0.988238	1.02679	1.0053	0.895069	0.97572	0.0706684	0.938483	1.02558	1.06936	1.01114	0.0666212	1.0363	0.561905	0.9311	0.776156	1.07423	0.927161	0.149075	0.950233	0.637026
A0A0P0WC10	Os04g0504800	Os04g0504800 protein (Fragment)	0.933317	NA	0.908406	0.920861	0.0176147	1.05893	NA	1.05904	1.05899	8.14041e-05	1.15	0.00803391	1.25188	NA	0.948915	1.1004	0.214225	1.19496	0.35895	0.834298	NA	0.956109	0.895204	0.0861334	1.03194	NA	1.02921	1.03057	0.00193001	1.15121	0.156373	0.92905	NA	1.10407	1.01656	0.123756	1.13556	0.373004
A0A0P0WDE0	Os04g0558400	Os04g0558400 protein (Fragment)	1.10786	1.62546	NA	1.36666	0.365994	1.22767	1.07236	NA	1.15001	0.109819	0.841477	0.506788	0.864464	0.823289	NA	0.843877	0.0291152	0.617473	0.181652	1.1975	1.21473	NA	1.20612	0.012187	0.661752	0.490721	NA	0.576237	0.120938	0.477762	0.018115	0.906463	0.965718	NA	0.936091	0.0419001	0.77612	0.0128071
A0A0P0WDJ2	Os04g0564600	Os04g0564600 protein	NA	1.21347	1.15171	1.18259	0.0436697	NA	0.957194	1.03826	0.997729	0.057325	0.84368	0.0682895	NA	0.898559	0.83003	0.864294	0.0484569	0.730847	0.0203606	NA	1.02481	1.2357	1.13026	0.149118	NA	0.605569	0.699272	0.65242	0.0662584	0.577233	0.0536575	NA	1.4788	1.2068	1.3428	0.192336	1.18805	0.342202
A0A0P0WDS8	Os04g0573200	Os04g0573200 protein (Fragment)	0.989686	1.02656	NA	1.00812	0.0260773	0.974054	0.92115	NA	0.947602	0.037409	0.939965	0.201325	0.999021	1.02815	NA	1.01359	0.0205973	1.00542	0.837845	1.03538	1.02584	NA	1.03061	0.00674889	1.07855	1.06397	NA	1.07126	0.0103104	1.03944	0.043002	0.967036	0.977967	NA	0.972502	0.00772944	0.94362	0.0152375
A0A0P0WEF1	Os04g0599900	Os04g0599900 protein (Fragment)	1.0251	1.00028	1.01442	1.01327	0.0124521	1.06274	0.986891	1.01711	1.02225	0.0381834	1.00886	0.718316	1.04097	1.04661	1.02445	1.03734	0.0115171	1.02376	0.0697921	0.945881	0.950324	0.923169	0.939791	0.0145654	1.00241	0.944874	1.03145	0.992911	0.0440632	1.05652	0.118455	0.963284	1.11704	0.998448	1.02626	0.0805601	1.092	0.141335
A0A0P0WEK4	Os04g0611267	Os04g0611267 protein	1.13549	1.02327	NA	1.07938	0.0793508	0.899062	1.001	NA	0.95003	0.0720807	0.88016	0.230046	1.08337	1.11901	NA	1.10119	0.0252016	1.0202	0.746649	0.890408	1.00354	NA	0.946971	0.0799932	0.886438	0.874255	NA	0.880346	0.00861463	0.929644	0.3622	1.08606	1.07946	NA	1.08276	0.00466462	1.14339	0.138768
A0A0P0WER7	Os04g0611200	Os04g0611200 protein (Fragment)	0.916112	0.978468	NA	0.94729	0.0440921	0.931348	1.00851	NA	0.969927	0.0545593	1.0239	0.692892	0.921594	0.971387	NA	0.94649	0.0352089	0.999156	0.985829	1.11664	1.05845	NA	1.08754	0.0411477	0.984594	0.907328	NA	0.945961	0.0546349	0.869815	0.0995651	1.17699	1.17267	NA	1.17483	0.00305725	1.08026	0.095918
A0A0P0WEZ7	Os04g0614650	Os04g0614650 protein (Fragment)	1.06149	0.840669	1.05269	0.98495	0.125029	1.05785	0.911072	1.07846	1.01579	0.0912745	1.03131	0.74741	1.0043	0.868041	1.06571	0.979348	0.101166	0.994312	0.954782	0.866503	1.07476	0.964833	0.968699	0.104183	0.922775	1.13394	0.919657	0.992125	0.122828	1.02418	0.813514	1.02501	1.0416	0.946202	1.00427	0.0509685	1.03672	0.623404
A0A0P0WF03	Os04g0620066	Os04g0620066 protein	0.853759	NA	0.87645	0.865104	0.0160451	0.882432	NA	0.978432	0.930432	0.0678824	1.07551	0.316423	0.937966	NA	1.09837	1.01817	0.113425	1.17693	0.199387	1.17862	NA	0.97334	1.07598	0.145157	0.894851	NA	0.902148	0.8985	0.00515954	0.835051	0.22612	1.29492	NA	1.2459	1.27041	0.0346602	1.1807	0.206737
A0A0P0WF51	Os04g0620700	Os04g0620700 protein (Fragment)	0.948109	0.938577	NA	0.943343	0.00673974	1.02003	0.934588	NA	0.977307	0.0604137	1.036	0.512249	1.05824	1.09176	NA	1.075	0.0236998	1.13957	0.0170651	1.0391	1.09732	NA	1.06821	0.0411703	0.802364	0.820518	NA	0.811441	0.0128369	0.759629	0.0138129	1.13283	1.13519	NA	1.13401	0.0016701	1.0616	0.152456
A0A0P0WFK3	Os04g0636600	Os04g0636600 protein	0.979356	0.976671	0.84572	0.933916	0.0763913	0.945233	0.958275	0.831335	0.911615	0.0698291	0.976121	0.727928	0.998858	1.02524	1.27888	1.10099	0.154621	1.1789	0.168658	0.991946	1.12288	1.17309	1.09597	0.0935206	1.02316	0.994469	0.755586	0.924404	0.146903	0.843457	0.163127	1.10982	0.988617	1.29204	1.13016	0.152733	1.03119	0.757503
A0A0P0WFX4	Os04g0661600	Os04g0661600 protein (Fragment)	1.00733	1.11424	0.981503	1.03436	0.0703764	0.969715	0.980974	0.967519	0.972736	0.00721846	0.940426	0.205887	1.0305	1.03553	1.07224	1.04609	0.0227812	1.01135	0.7971	1.01944	0.934242	0.929509	0.961064	0.0506108	1.10691	0.968364	0.907348	0.994208	0.10226	1.03449	0.641313	0.911312	1.08269	1.17215	1.05539	0.132546	1.09814	0.313685
A0A0P0WG50	Os04g0665500	Os04g0665500 protein	1.02667	1.09866	1.10392	1.07642	0.0431637	1.01021	1.10363	1.00786	1.04056	0.0546266	0.966694	0.422846	1.12451	0.940448	0.886072	0.983676	0.124958	0.913844	0.291168	0.916663	0.927556	0.956772	0.933664	0.02074	0.979909	1.07224	0.995373	1.01584	0.049453	1.08802	0.0567294	0.936418	0.83563	1.06825	0.946766	0.116655	1.01403	0.857436
A0A0P0WG60	Os04g0667800	Os04g0667800 protein (Fragment)	0.945194	0.92753	0.908146	0.926957	0.0185306	1.05326	1.05766	1.02097	1.04397	0.0200316	1.12623	0.00175464	0.973507	0.954105	1.08366	1.00376	0.0698743	1.08285	0.139576	1.08142	1.08442	1.09748	1.08777	0.00853804	0.988288	1.02355	0.914117	0.975318	0.0558576	0.896618	0.0261249	1.02008	0.995951	0.993109	1.00305	0.0148215	0.92211	0.00101378
A0A0P0WG85	Os04g0663100	Os04g0663100 protein	0.94453	1.06978	NA	1.00715	0.0885621	1.10005	0.96881	NA	1.03443	0.0928039	1.02709	0.791996	0.870962	1.06132	NA	0.966141	0.134603	0.959279	0.753328	1.01425	0.887799	NA	0.951026	0.0894163	1.04854	0.856168	NA	0.952355	0.136029	1.0014	0.991835	1.06114	1.03797	NA	1.04956	0.016389	1.1036	0.265029
A0A0P0WGH1	Os04g0682800	Os04g0682800 protein (Fragment)	1.0474	1.0738	0.994296	1.0385	0.0404914	0.967962	0.97578	0.929316	0.957686	0.0248781	0.922184	0.0421674	1.00203	0.967398	0.999324	0.989584	0.019261	0.9529	0.131837	1.0138	1.14336	1.25257	1.13658	0.11953	0.942378	0.940957	0.936032	0.939789	0.00333073	0.826859	0.0463746	0.981522	1.05888	0.975992	1.00547	0.0463423	0.884643	0.151192
A0A0P0WGI0	Os04g0683100	Os04g0683100 protein (Fragment)	1.12791	1.18819	1.15951	1.15854	0.0301485	1.07287	1.06657	1.04928	1.0629	0.0122139	0.917453	0.00702046	0.923198	1.06918	0.976613	0.989664	0.0738625	0.854235	0.0214594	1.01035	1.0445	0.958182	1.00434	0.0434712	0.780617	0.739437	0.974567	0.83154	0.125564	0.827944	0.0874032	1.03641	1.11701	1.23636	1.12992	0.100596	1.12504	0.118146
A0A0P0WGN9	Os04g0685800	Os04g0685800 protein	1.17841	1.14685	0.955212	1.09349	0.120787	0.975739	1.03176	1.02068	1.00939	0.0296659	0.923091	0.306545	1.01487	0.965922	1.05461	1.0118	0.044421	0.925292	0.333295	0.971943	0.98222	0.938061	0.964075	0.0231072	0.991498	0.965575	0.993685	0.983586	0.0156363	1.02024	0.292456	0.95658	0.977078	1.05539	0.996349	0.0521465	1.03348	0.382539
A0A0P0WGT7	Os04g0681900	Os04g0681900 protein	1.0278	0.998189	NA	1.013	0.0209389	1.02223	0.970969	NA	0.996599	0.036247	0.983814	0.635292	1.05567	1.03424	NA	1.04495	0.0151521	1.03155	0.222468	0.879546	0.841539	NA	0.860542	0.0268754	1.13185	1.12231	NA	1.12708	0.00674489	1.30973	0.00536038	0.948614	1.03263	NA	0.990624	0.0594113	1.15116	0.106031
A0A0P0WHI7	Os05g0132100	Os05g0132100 protein (Fragment)	1.03676	NA	1.06975	1.05326	0.0233269	0.94374	NA	1.03722	0.990481	0.0661015	0.940396	0.332851	0.990573	NA	0.89514	0.942857	0.0674813	0.89518	0.1603	1.04482	NA	1.00582	1.02532	0.0275781	0.827926	NA	0.826267	0.827097	0.00117333	0.806674	0.00955708	1.18368	NA	1.25621	1.21995	0.051282	1.18982	0.0419555
A0A0P0WHN0	Os05g0129100	Os05g0129100 protein (Fragment)	0.951594	0.990884	1.00339	0.981955	0.0270262	0.926528	0.992013	0.889533	0.936025	0.0518956	0.953226	0.245542	0.991159	1.06588	1.01236	1.02313	0.0385101	1.04194	0.204102	1.04801	1.00008	1.0292	1.02576	0.024147	1.0124	0.999842	0.900629	0.970956	0.0612274	0.946571	0.222689	1.08208	0.99816	1.06893	1.04972	0.0451375	1.02336	0.462963
A0A0P0WIG6	Os05g0156700	Os05g0156700 protein (Fragment)	0.826682	NA	1.44816	1.13742	0.439454	0.99389	NA	0.85255	0.92322	0.0999426	0.811677	0.570727	0.937605	NA	0.97986	0.958733	0.0298789	0.842899	0.624074	1.02236	NA	0.905689	0.964022	0.0824964	1.45572	NA	0.897467	1.17659	0.394745	1.2205	0.5337	0.856137	NA	0.862602	0.859369	0.00457111	0.891441	0.215125
A0A0P0WJ39	Os05g0204900	Os05g0204900 protein (Fragment)	0.670703	1.04469	0.907252	0.874214	0.189169	1.18617	0.981741	1.07077	1.07956	0.1025	1.23489	0.173651	1.42872	0.991058	1.00882	1.14287	0.247718	1.30731	0.209753	0.650505	1.10061	1.03479	0.928636	0.243106	1.60226	0.877685	0.976412	1.15212	0.392946	1.24066	0.449326	0.540474	1.09918	1.02935	0.889669	0.30442	0.958038	0.870872
A0A0P0WJ51	Os05g0191500	Os05g0191500 protein (Fragment)	1.21437	NA	1.06288	1.13862	0.107118	0.874029	NA	0.931232	0.902631	0.0404484	0.792739	0.100306	0.793473	NA	1.00399	0.898733	0.148861	0.789316	0.205563	0.961877	NA	0.979761	0.970819	0.0126459	1.22765	NA	0.945881	1.08676	0.19924	1.11943	0.497781	0.92166	NA	1.13083	1.02625	0.147905	1.05709	0.650207
A0A0P0WJS4	Os05g0250500	Os05g0250500 protein	NA	0.898297	0.802689	0.850493	0.0676046	NA	1.01784	0.864369	0.941104	0.108519	1.10654	0.421781	NA	0.95046	1.24269	1.09657	0.206638	1.28934	0.250593	NA	1.03814	0.935529	0.986835	0.0725587	NA	1.16436	1.0882	1.12628	0.0538475	1.1413	0.160781	NA	0.94494	1.10736	1.02615	0.114851	1.03984	0.721999
A0A0P0WK98	Os05g0274900	Ribosomal protein L15 (Fragment)	1.02271	0.96544	0.981485	0.989879	0.0295449	1.04011	1.00333	1.02851	1.02399	0.0188021	1.03446	0.166902	1.04346	1.16563	1.01853	1.07587	0.0787268	1.08687	0.151211	0.995042	0.973862	1.02174	0.996883	0.0239936	0.94551	0.862293	0.987832	0.931878	0.0638702	0.934792	0.174245	0.954342	0.959524	1.0238	0.979223	0.0386934	0.982285	0.538494
A0A0P0WKK9	Os05g0313500	Os05g0313500 protein (Fragment)	0.981226	0.976413	0.902622	0.95342	0.0440581	1.10987	0.946608	0.998602	1.01836	0.0834042	1.06811	0.298989	1.00033	0.954515	0.97162	0.975488	0.0231505	1.02315	0.485331	0.872343	1.04225	1.09269	1.00243	0.115445	1.2029	1.08903	1.19661	1.16285	0.0640026	1.16003	0.103076	0.968216	0.969845	0.861388	0.93315	0.062153	0.930889	0.411868
A0A0P0WLR9	Os05g0382900	Annexin	1.13525	1.06729	NA	1.10127	0.0480524	1.07677	1.09585	NA	1.08631	0.0134945	0.986416	0.712888	0.99329	1.06331	NA	1.0283	0.0495109	0.933738	0.273367	0.682632	0.835351	NA	0.758991	0.107989	1.3381	0.996087	NA	1.1671	0.241843	1.53769	0.161171	0.879325	0.941051	NA	0.910188	0.0436473	1.19921	0.207808
A0A0P0WM49	Os05g0399300	Os05g0399300 protein (Fragment)	0.977353	0.926496	0.872156	0.925335	0.0526084	1.01346	0.996607	0.930761	0.980278	0.0437028	1.05938	0.236485	0.994126	0.862747	1.0162	0.957693	0.082963	1.03497	0.59885	1.04091	0.996571	1.05333	1.03027	0.0298391	1.15654	1.28826	1.28205	1.24228	0.0743185	1.20578	0.0101428	0.912255	0.890202	0.855225	0.885894	0.0287577	0.859864	0.00380214
A0A0P0WMB8	Os05g0401200	Os05g0401200 protein	0.990324	0.994142	1.14506	1.04318	0.0882577	0.90768	1.06689	0.949869	0.974814	0.0824861	0.934467	0.382501	0.98604	0.957041	0.955103	0.966061	0.0173291	0.926076	0.211713	1.2481	1.1914	1.18605	1.20851	0.0343824	0.852328	0.895291	0.94485	0.89749	0.0463005	0.742639	0.00073126	1.04083	0.97966	0.901931	0.974142	0.0696156	0.806066	0.00639095
A0A0P0WMJ3	Os05g0429500	Os05g0429500 protein (Fragment)	1.04692	1.14663	1.19232	1.12862	0.0743552	0.95808	0.95806	1.00677	0.974304	0.0281172	0.863267	0.0282419	0.929599	0.961779	0.877721	0.923033	0.042412	0.81784	0.0141459	1.00642	1.10966	0.95535	1.02381	0.078612	1.02858	0.993504	0.982638	1.00158	0.0240122	0.978284	0.663821	1.09702	0.981288	0.994655	1.02432	0.0633117	1.0005	0.993419
A0A0P0WMW0	Os05g0432700	Os05g0432700 protein (Fragment)	0.934331	0.884322	1.04599	0.954879	0.0827676	1.04608	1.03838	1.02606	1.03684	0.0101004	1.08583	0.163871	0.946909	1.13403	0.965311	1.01542	0.103133	1.0634	0.472206	0.931802	0.819605	0.867276	0.872894	0.0563088	1.17715	1.12985	1.0636	1.12353	0.0570375	1.28714	0.00563053	0.989806	0.953327	1.05658	0.999904	0.0523616	1.1455	0.0458839
A0A0P0WMY1	Os05g0432400	Os05g0432400 protein	0.954041	0.91994	1.02916	0.967714	0.0558794	0.949441	0.967041	1.00167	0.972716	0.0265708	1.00517	0.895406	0.96025	1.05714	1.05047	1.02262	0.0541177	1.05674	0.288603	1.0476	1.09043	1.0901	1.07604	0.0246317	1.02746	0.965579	0.88342	0.958819	0.0722568	0.89106	0.0564103	1.11532	1.07067	1.03469	1.07356	0.0403905	0.997694	0.93197
A0A0P0WMY2	Os05g0445500	Os05g0445500 protein (Fragment)	0.901667	NA	0.846827	0.874247	0.0387777	0.910039	NA	0.992955	0.951497	0.0586307	1.08836	0.26038	1.01828	NA	0.941638	0.979957	0.0541919	1.12092	0.154051	0.990849	NA	0.930545	0.960697	0.0426414	0.840604	NA	0.748482	0.794543	0.0651402	0.827048	0.0944805	1.4023	NA	1.61987	1.51108	0.153846	1.5729	0.0395869
A0A0P0WN55	Os05g0456300	Os05g0456300 protein (Fragment)	0.962034	0.886299	0.943283	0.930538	0.0394432	1.03295	1.12127	1.00163	1.05195	0.0620424	1.13047	0.0459132	1.0841	1.10346	1.05988	1.08248	0.0218346	1.16329	0.00429267	0.920268	0.861236	0.875062	0.885522	0.0308751	1.01479	1.0651	1.05346	1.04445	0.0263405	1.17948	0.00246645	0.920354	0.962498	0.968781	0.950544	0.026334	1.07343	0.0500589
A0A0P0WNR8	Os05g0480000	Os05g0480000 protein (Fragment)	1.04211	0.992766	1.14383	1.05957	0.0770297	1.06592	1.13612	0.982227	1.06142	0.0770456	1.00175	0.977906	0.953189	1.03043	0.932291	0.971969	0.0516932	0.917325	0.17727	1.03273	1.01929	1.18691	1.07965	0.0931399	0.898281	0.871152	0.779494	0.849642	0.062246	0.786964	0.0236677	1.03531	1.00674	1.1188	1.05361	0.0582282	0.97589	0.702501
A0A0P0WNU8	Os05g0489200	Os05g0489200 protein (Fragment)	1.06332	1.03244	0.898826	0.998194	0.0874295	1.13662	0.981954	1.02193	1.04683	0.0802819	1.04873	0.517042	1.10686	1.01863	1.2183	1.1146	0.100057	1.11661	0.203781	0.869471	0.944365	0.882456	0.898764	0.0400221	0.903428	1.0749	1.05372	1.01068	0.0934854	1.12452	0.12931	0.950758	0.962035	0.945501	0.952764	0.00844743	1.06008	0.0841705
A0A0P0WP33	Os05g0496200	Phosphoglycerate kinase	1.06677	1.06677	1.08025	1.07126	0.00778295	0.994119	1.02027	1.01054	1.00831	0.0132162	0.941231	0.00206805	0.851905	0.845348	0.860904	0.852719	0.00780999	0.795993	4.29479e-06	1.14971	1.18042	1.1691	1.16641	0.0155315	1.05257	1.06426	1.0619	1.05958	0.00618205	0.908412	0.000378851	0.868341	0.822158	0.850381	0.84696	0.0232808	0.726126	3.861e-05
A0A0P0WQ70	Os05g0553700	Os05g0553700 protein	0.977933	0.962384	NA	0.970158	0.0109946	1.03452	0.933575	NA	0.984046	0.0713771	1.01431	0.811163	0.965826	0.978021	NA	0.971924	0.00862347	1.00182	0.874669	1.10635	0.936135	NA	1.02124	0.120363	0.960128	1.09833	NA	1.02923	0.0977246	1.00782	0.948562	1.0003	1.13116	NA	1.06573	0.092531	1.04356	0.71883
A0A0P0WQK5	Os05g0566900	Os05g0566900 protein (Fragment)	0.987014	0.970679	1.03036	0.996017	0.0308405	1.04895	0.932367	0.981407	0.987573	0.0585337	0.991523	0.835884	1.0516	1.00746	0.968848	1.0093	0.041405	1.01334	0.678857	1.08237	0.971676	1.01643	1.02349	0.0556814	0.829837	1.02021	1.05253	0.967526	0.120332	0.945318	0.505241	1.01301	1.16801	0.990348	1.05712	0.0966952	1.03286	0.629226
A0A0P0WR49	Os05g0591900	Os05g0591900 protein (Fragment)	0.974439	1.0584	0.888025	0.97362	0.0851887	1.08846	1.06023	1.00733	1.05201	0.0411838	1.08051	0.224639	1.11614	1.04831	1.1252	1.09655	0.0420244	1.12626	0.0884755	0.926833	1.03608	0.963638	0.975517	0.0555843	1.02411	0.895796	1.02391	0.981269	0.0740224	1.0059	0.919475	0.923541	0.936349	0.983761	0.947884	0.0317237	0.971673	0.496113
A0A0P0WT28	Os06g0176900	Os06g0176900 protein	0.980516	0.944033	0.969694	0.964748	0.0187375	0.981438	0.959584	0.987366	0.97613	0.0146323	1.0118	0.453587	0.986563	1.02508	0.924775	0.978806	0.0506001	1.01457	0.675172	1.06658	0.999156	0.993936	1.01989	0.0405192	0.999413	0.989716	1.19273	1.06062	0.114515	1.03994	0.592556	1.03675	1.04215	0.929355	1.00275	0.0636211	0.983195	0.713984
A0A0P0WT49	Os06g0172800	Os06g0172800 protein (Fragment)	1.15295	1.01894	1.00174	1.05788	0.0827855	1.02825	1.02576	0.963954	1.00599	0.0364254	0.95095	0.376621	0.971158	1.00683	1.01144	0.996475	0.0220463	0.941956	0.282272	0.966374	0.993936	1.05186	1.00406	0.0436336	0.98909	0.991598	1.03145	1.00405	0.0237657	0.999988	0.999698	0.932281	0.970586	0.927719	0.943529	0.0235433	0.939716	0.101967
A0A0P0WTM4	Os06g0198600	Os06g0198600 protein (Fragment)	0.82865	1.07713	NA	0.952888	0.175698	1.41243	1.03036	NA	1.2214	0.270163	1.28179	0.359882	0.992798	1.02618	NA	1.00949	0.023601	1.0594	0.695854	0.885037	0.875447	NA	0.880242	0.00678069	0.91702	1.14213	NA	1.02958	0.159178	1.16965	0.316134	0.955161	0.790065	NA	0.872613	0.11674	0.991333	0.934898
A0A0P0WTX9	Os06g0214850	Os06g0214850 protein (Fragment)	0.992868	0.957244	0.99518	0.981764	0.0212666	1.0583	1.02843	1.00973	1.03215	0.0244964	1.05133	0.0546288	1.02844	1.04015	0.966304	1.01163	0.0396875	1.03042	0.314637	0.942328	0.914339	0.946745	0.934471	0.0175735	1.02357	1.05644	1.0179	1.03264	0.0208101	1.10505	0.00335603	0.989139	0.994487	1.03883	1.00749	0.0272788	1.07814	0.0175805
A0A0P0WVX8	Os06g0326500	Os06g0326500 protein (Fragment)	1.12813	0.975585	NA	1.05186	0.107869	1.01161	1.0681	NA	1.03986	0.0399427	0.988589	0.896218	1.02298	0.993854	NA	1.00842	0.0205935	0.958698	0.632138	0.955374	0.988847	NA	0.972111	0.0236694	1.04303	1.05459	NA	1.04881	0.00816857	1.0789	0.0493745	0.896924	0.938822	NA	0.917873	0.0296267	0.944206	0.180444
A0A0P0WWK9	Os06g0360300	Os06g0360300 protein (Fragment)	1.01	0.972094	1.07653	1.01954	0.0528667	1.0039	1.02759	0.941614	0.991033	0.0444069	0.972037	0.514006	1.05888	1.01487	0.968117	1.01395	0.045386	0.994519	0.896226	0.895834	0.9648	0.993812	0.951482	0.0503284	1.08446	0.974694	1.03158	1.03024	0.0548955	1.08278	0.140936	1.01943	1.08116	1.03679	1.04579	0.031834	1.09912	0.0517466
A0A0P0WWN3	Os06g0472200	Os06g0472200 protein (Fragment)	1.34315	1.06575	0.991788	1.13356	0.185239	0.96392	0.965314	0.989147	0.972794	0.0141796	0.858173	0.208277	0.880055	0.929155	0.973819	0.927676	0.0468996	0.818372	0.13542	0.979302	1.03602	1.06542	1.02692	0.0437767	0.878705	1.00947	0.996561	0.961579	0.0720613	0.936376	0.250659	1.04926	1.0855	1.00899	1.04792	0.0382754	1.02045	0.565519
A0A0P0WWR9	Os06g0472000	Os06g0472000 protein	1.07233	1.02967	1.03455	1.04552	0.0233456	0.928905	1.00472	0.967568	0.967066	0.0379124	0.924962	0.0379552	0.977563	0.970231	0.91695	0.954915	0.0330819	0.91334	0.0179049	1.03274	0.971274	0.918021	0.974012	0.0574092	1.15207	0.960561	1.02523	1.04595	0.0974228	1.07386	0.332342	0.942119	1.07953	1.1652	1.06228	0.112535	1.09062	0.292826
A0A0P0WWT3	Os06g0484500	Os06g0484500 protein (Fragment)	1.0553	1.02075	0.987075	1.02104	0.0341126	0.932149	1.03209	0.937086	0.967109	0.0563316	0.947179	0.229046	1.08849	0.984067	1.00361	1.02539	0.0555111	1.00426	0.913576	1.019	1.12898	1.16788	1.10528	0.0772156	0.912004	0.885087	0.980456	0.925849	0.049169	0.837656	0.027401	1.01758	1.04133	1.02354	1.02748	0.0123529	0.929609	0.159932
A0A0P0WX41	Os06g0506600	Os06g0506600 protein	NA	0.949658	0.961211	0.955435	0.00816905	NA	1.03706	0.977807	1.00743	0.0418979	1.05442	0.227081	NA	0.95344	1.01641	0.984925	0.0445261	1.03087	0.454168	NA	1.12154	1.00799	1.06477	0.0802931	NA	1.07728	0.983329	1.0303	0.066431	0.967631	0.685997	NA	0.901183	1.11482	1.008	0.151066	0.946687	0.68507
A0A0P0WXE9	Os06g0531200	Os06g0531200 protein (Fragment)	1.14734	1.08348	NA	1.11541	0.0451523	0.964367	0.912932	NA	0.93865	0.03637	0.841528	0.0498083	1.06918	0.978405	NA	1.02379	0.0641889	0.917862	0.240535	0.98677	0.983088	NA	0.984929	0.00260375	0.847516	1.0954	NA	0.971458	0.175279	0.986323	0.923379	1.01432	1.11961	NA	1.06697	0.0744462	1.08329	0.259665
A0A0P0WXJ2	Os06g0538900	Os06g0538900 protein (Fragment)	0.912027	1.02858	0.970915	0.970506	0.0582754	1.06255	1.04723	1.05137	1.05372	0.0079243	1.08574	0.0703968	0.812415	0.973911	0.931596	0.905974	0.0837409	0.933507	0.334805	1.04797	0.89067	0.915583	0.951409	0.0845506	1.07935	1.02819	1.04881	1.05212	0.0257395	1.10585	0.119671	1.08981	1.0593	1.04845	1.06586	0.0214404	1.12029	0.0854878
A0A0P0WXN6	Os06g0549300	Os06g0549300 protein (Fragment)	0.971669	1.02077	NA	0.996221	0.0347219	1.05474	0.987644	NA	1.02119	0.0474461	1.02507	0.609053	0.926996	0.937123	NA	0.93206	0.00716127	0.935595	0.12473	1.01546	1.06075	NA	1.0381	0.0320238	1.09453	1.08155	NA	1.08804	0.00917899	1.04811	0.168111	0.988863	0.954622	NA	0.971742	0.0242121	0.936075	0.144393
A0A0P0WY24	Os06g0566100	Os06g0566100 protein (Fragment)	1.07069	NA	0.960841	1.01576	0.0776734	1.00093	NA	0.78736	0.894146	0.151018	0.88027	0.417761	0.871559	NA	1.01649	0.944024	0.102482	0.929374	0.5128	1.10929	NA	1.22904	1.16916	0.0846772	0.961302	NA	0.866348	0.913825	0.0671424	0.781605	0.0790822	1.02716	NA	1.32562	1.17639	0.211042	1.00618	0.968226
A0A0P0WYZ5	Os06g0611900	Os06g0611900 protein (Fragment)	1.06975	1.03284	0.98662	1.02973	0.0416491	1.0469	1.01379	1.0096	1.02343	0.0204358	0.993878	0.825484	0.911843	0.932971	0.884454	0.909756	0.0243255	0.883486	0.0125613	1.08072	1.02937	1.05642	1.0555	0.025688	1.00569	1.14719	1.30767	1.15352	0.151092	1.09286	0.330096	0.860107	0.81896	0.802146	0.827071	0.0298199	0.783581	0.00055072
A0A0P0WZ20	Os06g0618100	Os06g0618100 protein	1.06435	1.18557	NA	1.12496	0.0857117	1.1006	0.979448	NA	1.04002	0.0856659	0.924496	0.426033	0.961685	0.939201	NA	0.950443	0.0158983	0.844867	0.105397	1.00298	1.01242	NA	1.0077	0.00666945	0.843041	0.827396	NA	0.835218	0.0110629	0.828836	0.00279275	1.04721	1.16299	NA	1.1051	0.0818692	1.09665	0.235557
A0A0P0WZL3	Os06g0655100	D-3-phosphoglycerate dehydrogenase	1.05156	1.00107	1.03883	1.03049	0.026256	1.03385	0.97453	0.983498	0.997292	0.0319738	0.967787	0.236968	0.993013	0.963571	1.04453	1.00037	0.0409771	0.970775	0.344159	0.919027	1.15438	1.06136	1.04492	0.118534	0.886571	0.954762	0.992998	0.944777	0.0539111	0.904161	0.253679	1.07502	1.04748	0.922117	1.01487	0.0815011	0.971244	0.735808
A0A0P0X177	Os06g0725000	Os06g0725000 protein (Fragment)	1.0515	1.08837	1.13055	1.09014	0.0395543	0.935657	0.949623	1.04069	0.975324	0.0570396	0.894679	0.0456988	0.955543	1.00157	0.899569	0.952227	0.0510814	0.873492	0.0208834	1.02514	0.900239	0.965305	0.96356	0.0624665	0.942484	0.91087	0.920568	0.924641	0.0161958	0.959609	0.355179	1.14331	1.25112	1.0908	1.16174	0.0817366	1.20568	0.0289222
A0A0P0X1A9	Os06g0731300	Os06g0731300 protein	1.07295	0.986334	1.00552	1.0216	0.0454935	0.922932	0.865962	0.953516	0.914137	0.044435	0.894806	0.0429422	0.961795	1.00262	0.883463	0.949291	0.0605522	0.929217	0.173529	1.1375	1.05732	1.25249	1.1491	0.0980994	0.917057	1.09265	0.970592	0.993432	0.0899959	0.864528	0.112806	1.01968	1.02201	1.06124	1.03431	0.0233487	0.900102	0.119932
A0A0P0X1C3	Os06g0728600	Os06g0728600 protein	0.937183	0.947182	1.03783	0.974067	0.0554508	1.03842	1.02906	0.974257	1.01391	0.0346574	1.0409	0.350785	0.886388	1.00068	0.94468	0.943915	0.0571482	0.969046	0.547732	0.938121	0.970634	0.893649	0.934135	0.0386472	1.25609	1.14525	1.19241	1.19792	0.055624	1.28238	0.00251768	1.02765	0.966417	0.929396	0.974488	0.0496222	1.0432	0.328753
A0A0P0X1D1	Os06g0729650	Os06g0729650 protein	1.04484	0.993008	0.999328	1.01239	0.02828	0.985955	0.972271	0.958129	0.972119	0.0139139	0.960219	0.0912914	0.999259	0.983585	0.980344	0.987729	0.0101155	0.975638	0.228004	1.01134	1.04122	1.00459	1.01905	0.0194962	1.04612	1.05335	1.022	1.04049	0.0164161	1.02104	0.218882	0.979705	0.960622	0.983367	0.974565	0.0122127	0.956345	0.028587
A0A0P0X2H6	Os07g0162900	Os07g0162900 protein (Fragment)	0.915834	1.098	NA	1.00692	0.12881	1.01734	0.928645	NA	0.972992	0.062716	0.966309	0.76958	0.968207	1.04099	NA	1.0046	0.0514622	0.997695	0.983272	1.03144	0.862392	NA	0.946916	0.119536	1.07149	1.0279	NA	1.0497	0.0308187	1.10854	0.360146	1.02948	1.07386	NA	1.05167	0.0313813	1.11063	0.353403
A0A0P0X2H7	Os07g0158300	Os07g0158300 protein (Fragment)	1.04961	1.02033	1.09601	1.05532	0.0381656	0.943482	0.950421	0.956124	0.950009	0.00633127	0.900211	0.00920735	0.96312	0.960116	0.978018	0.967085	0.00958729	0.916392	0.0177874	1.05557	1.03364	1.01248	1.03389	0.021548	1.13449	1.09693	1.0104	1.08061	0.0636373	1.04518	0.294888	0.886641	0.881933	0.920624	0.896399	0.0211107	0.867012	0.0013923
A0A0P0X302	Os07g0164200	Os07g0164200 protein	NA	1.30815	1.13448	1.22132	0.122805	NA	0.984332	0.980566	0.982449	0.00266323	0.804419	0.110695	NA	0.762001	0.955013	0.858507	0.136481	0.702936	0.107741	NA	1.02907	0.908598	0.968836	0.0851899	NA	1.17267	0.982999	1.07784	0.134121	1.11251	0.434301	NA	0.763009	1.07431	0.918658	0.220121	0.948208	0.792055
A0A0P0X334	Os07g0176900	Os07g0176900 protein (Fragment)	0.911787	0.90323	0.867516	0.894178	0.0234831	1.09349	1.10652	1.08664	1.09555	0.0100983	1.22521	0.000167072	1.03822	0.986123	1.01266	1.01234	0.0260519	1.13214	0.00429923	0.923266	0.974642	0.92143	0.939779	0.0302057	1.19177	1.16711	1.1193	1.15939	0.0368456	1.23369	0.00133413	0.866769	0.860509	0.870997	0.866091	0.00527688	0.92159	0.0141181
A0A0P0X3D0	Os07g0191200	Plasma membrane ATPase (Fragment)	0.93164	0.968354	0.981673	0.960556	0.0259122	1.02122	1.05374	1.01788	1.03095	0.0198129	1.07328	0.0201599	1.09242	1.04937	0.893261	1.01169	0.104793	1.05323	0.458075	0.85022	1.01265	1.00127	0.954714	0.0906729	0.985517	0.952598	0.998142	0.978752	0.0235133	1.02518	0.679684	1.1409	1.11658	1.16311	1.1402	0.0232719	1.19428	0.0264899
A0A0P0X3S2	Os07g0206700	Methyltransferase (Fragment)	1.12606	0.922841	1.05849	1.0358	0.103494	0.868019	1.26146	0.997821	1.04243	0.200478	1.0064	0.961823	1.0632	0.975055	1.2024	1.08022	0.114625	1.04289	0.644487	0.965163	1.16843	0.811089	0.981561	0.179236	0.942287	0.770748	0.935311	0.882782	0.0970868	0.899365	0.448517	1.09645	0.988645	1.00313	1.02941	0.0585089	1.04875	0.682962
A0A0P0X3W0	Os07g0237100	Os07g0237100 protein (Fragment)	0.986326	1.05056	0.9892	1.00869	0.0362828	1.01608	0.924209	1.02279	0.98769	0.0550791	0.979177	0.610598	1.03252	1.0388	0.982677	1.018	0.0307521	1.00923	0.751717	0.956598	0.903657	0.857005	0.905753	0.0498296	1.12338	1.02014	1.10357	1.08237	0.0547913	1.19499	0.0144891	0.938705	1.06815	1.03494	1.01393	0.0672323	1.11944	0.0887185
A0A0P0X4D0	Os07g0204900	Zeta-carotene desaturase (Fragment)	1.09409	1.08453	1.18814	1.12225	0.0572604	0.942233	0.957956	1.03155	0.977247	0.0476825	0.870792	0.0280293	1.02353	0.907835	0.869372	0.933578	0.0802371	0.83188	0.0295104	1.09986	1.06055	1.12039	1.0936	0.0304045	0.895119	0.987693	0.867058	0.916623	0.0631271	0.838171	0.0119232	1.02336	0.946859	1.0301	1.00011	0.0462363	0.914508	0.0429709
A0A0P0X4N7	Os07g0243150	Os07g0243150 protein (Fragment)	1.02878	0.994206	1.07509	1.03269	0.0405856	1.04664	0.633931	0.961034	0.880533	0.21781	0.852659	0.300022	0.968437	1.23672	0.83813	1.01443	0.203236	0.982315	0.886079	0.969491	1.29422	1.0254	1.09637	0.173609	0.884293	0.564193	1.12663	0.858372	0.282113	0.782922	0.281273	1.00213	1.53311	1.01358	1.18294	0.303311	1.07896	0.68998
A0A0P0X4X0	Os07g0419900	Os07g0419900 protein	1.16253	1.11032	NA	1.13643	0.0369191	0.63623	0.695206	NA	0.665718	0.0417028	0.585799	0.00692781	0.95962	0.966955	NA	0.963288	0.00518633	0.847646	0.0224067	1.389	1.6087	NA	1.49885	0.155355	0.54963	0.591843	NA	0.570737	0.0298493	0.380783	0.0142175	1.32127	1.32061	NA	1.32094	0.000466874	0.881301	0.246759
A0A0P0X592	Os07g0435300	Os07g0435300 protein (Fragment)	0.922885	0.878585	0.905646	0.902372	0.0223305	1.032	1.05851	1.0052	1.0319	0.026656	1.14354	0.00297076	1.05605	1.02391	1.06268	1.04755	0.0207378	1.16088	0.00117691	1.03865	1.04017	1.04655	1.04179	0.0041882	0.943761	1.03709	0.991929	0.990928	0.0466747	0.951177	0.133291	1.00594	0.979001	1.02514	1.00336	0.0231764	0.963108	0.0475146
A0A0P0X5N3	Os07g0420700	Os07g0420700 protein (Fragment)	1.08994	1.06616	1.06891	1.075	0.0130093	1.03528	0.990257	1.09978	1.04177	0.0550518	0.969087	0.366453	0.989154	1.00998	0.932031	0.977057	0.04036	0.908887	0.0161211	0.990291	0.958676	0.951073	0.96668	0.0207983	0.955178	0.943705	0.950804	0.949896	0.00579039	0.982637	0.249356	1.00632	1.09208	1.01067	1.03636	0.0483077	1.07208	0.0834293
A0A0P0X601	Os07g0419200	Os07g0419200 protein (Fragment)	0.922497	1.007	NA	0.964747	0.0597498	0.984387	1.02175	NA	1.00307	0.0264186	1.03972	0.494045	1.12687	0.978588	NA	1.05273	0.104855	1.0912	0.410888	0.958899	1.05535	NA	1.00713	0.068203	1.06431	1.05728	NA	1.06079	0.0049712	1.05329	0.382627	0.9932	0.915319	NA	0.95426	0.0550705	0.947508	0.483569
A0A0P0X6M7	Os07g0520800	Os07g0520800 protein (Fragment)	0.914316	0.832406	0.89424	0.880321	0.0426922	1.04356	1.04428	1.38728	1.15837	0.198242	1.31585	0.0764107	0.900451	0.864998	0.815561	0.860337	0.0426362	0.977299	0.596903	1.11047	0.920687	0.801247	0.944134	0.155938	0.963937	0.703257	0.74724	0.804811	0.139551	0.852433	0.313064	1.09464	1.80242	1.35181	1.41629	0.358268	1.50009	0.10448
A0A0P0X7D6	Os07g0546100	Os07g0546100 protein (Fragment)	1.02786	NA	0.949189	0.988523	0.0556269	1.01241	NA	1.05963	1.03602	0.0333887	1.04805	0.40926	0.933499	NA	1.01046	0.971978	0.0544175	0.983263	0.792042	1.03893	NA	0.976509	1.00772	0.0441393	1.05733	NA	1.13104	1.09418	0.0521223	1.0858	0.215304	0.981353	NA	0.868993	0.925173	0.0794508	0.918085	0.327678
A0A0P0X7E2	Os07g0555200	Os07g0555200 protein (Fragment)	1.37106	0.934486	1.01346	1.10634	0.232637	0.89712	0.946002	0.877401	0.906841	0.0353184	0.81968	0.215897	0.928936	1.10275	0.973334	1.00167	0.0903059	0.905397	0.507803	0.93096	1.00067	1.00322	0.978282	0.0410023	0.877564	0.812085	1.00443	0.898028	0.0977938	0.917964	0.260101	1.05902	1.28748	1.21063	1.18571	0.116249	1.21203	0.043478
A0A0P0X7K0	Os07g0564700	Os07g0564700 protein (Fragment)	NA	1.05509	1.02378	1.03943	0.0221395	NA	1.05236	1.02195	1.03716	0.0215046	0.997814	0.926583	NA	1.05652	1.00023	1.02838	0.0397989	0.989364	0.764111	NA	0.929079	1.00825	0.968664	0.0559823	NA	0.905823	0.796118	0.85097	0.077573	0.878499	0.224007	NA	1.03926	1.24624	1.14275	0.146355	1.17972	0.256748
A0A0P0X7V0	Os07g0573800	Os07g0573800 protein (Fragment)	1.06866	1.05531	1.01771	1.04723	0.0264212	0.908375	0.957445	0.974713	0.946844	0.0344158	0.904145	0.0160333	0.965609	0.995489	0.916077	0.959058	0.0401092	0.915808	0.0335503	0.999663	0.985637	0.949722	0.978341	0.0257575	0.974	0.983415	1.09034	1.01592	0.0646221	1.03841	0.40245	1.1147	0.96256	1.02943	1.03556	0.0762548	1.05849	0.285615
A0A0P0X806	Os07g0563800	Os07g0563800 protein (Fragment)	0.970226	0.987475	0.980023	0.979241	0.00865124	0.992618	0.958883	0.999191	0.983564	0.0216257	1.00441	0.763979	0.999809	1.01974	1.11571	1.04509	0.0619709	1.06724	0.14243	1.02889	1.04104	0.903261	0.991061	0.0762799	1.10007	0.929238	0.957704	0.995669	0.0915245	1.00465	0.949801	0.957851	1.13644	1.07664	1.05698	0.0909032	1.06651	0.390495
A0A0P0X8E6	Os07g0586200	Os07g0586200 protein (Fragment)	0.931047	1.11594	1.02931	1.02543	0.0925071	0.978366	1.04367	0.967218	0.996416	0.0412968	0.971704	0.645856	1.0003	0.961027	1.06171	1.00768	0.050747	0.98269	0.785241	1.01389	1.14873	1.00719	1.0566	0.0798563	1.09467	0.769714	1.003	0.955794	0.167541	0.904592	0.400092	1.0364	1.04519	0.974368	1.01865	0.038602	0.964083	0.499796
A0A0P0X8N3	Os07g0597100	Os07g0597100 protein (Fragment)	0.947745	0.973266	1.02937	0.98346	0.0417561	0.999547	1.01624	0.91846	0.978081	0.0523035	0.99453	0.89601	1.0374	1.03573	1.00102	1.02472	0.0205366	1.04195	0.199417	0.984612	1.0051	0.929251	0.972986	0.0392363	0.962063	0.921352	1.02764	0.970353	0.0536287	0.997294	0.94857	1.10955	1.08643	1.14194	1.11264	0.0278843	1.14353	0.00735835
A0A0P0X8P7	Os07g0587400	Os07g0587400 protein (Fragment)	0.999141	NA	1.13569	1.06741	0.0965511	1.03664	NA	0.812484	0.924561	0.158501	0.86617	0.390051	0.99467	NA	0.77416	0.884415	0.155924	0.828559	0.293664	1.09742	NA	1.53711	1.31727	0.310905	0.888373	NA	0.89723	0.892801	0.00626312	0.677768	0.193317	1.05226	NA	1.08256	1.06741	0.0214237	0.810319	0.374471
A0A0P0X8Q0	Os07g0609000	Os07g0609000 protein	0.861076	0.916929	0.866092	0.881366	0.0309008	1.00904	0.97275	0.948393	0.976729	0.0305203	1.1082	0.019054	0.96081	1.09061	1.03514	1.02885	0.065129	1.16734	0.023934	0.978524	0.860583	0.877458	0.905522	0.0637826	1.15003	1.11835	1.23648	1.16829	0.0611431	1.29018	0.00673935	1.02032	1.02767	1.01947	1.02249	0.00451052	1.12917	0.0339118
A0A0P0X8Y8	Os07g0621300	Os07g0621300 protein (Fragment)	0.901	0.841771	NA	0.871385	0.0418814	1.08782	0.842295	NA	0.965055	0.17361	1.1075	0.535515	1.104	1.06781	NA	1.0859	0.0255888	1.24618	0.0251879	0.919259	0.662835	NA	0.791047	0.181319	1.06116	1.16004	NA	1.1106	0.0699185	1.40397	0.145588	0.9841	1.43632	NA	1.21021	0.319767	1.52988	0.248161
A0A0P0X9S9	Os07g0663800	Os07g0663800 protein (Fragment)	0.909465	0.887494	0.965574	0.920844	0.0402648	1.11259	1.13713	1.03858	1.0961	0.0513027	1.19032	0.00962926	1.08421	1.07314	1.0572	1.07152	0.0135792	1.16362	0.00356394	0.932396	0.899609	0.906896	0.912967	0.017216	1.04439	1.11883	1.10199	1.0884	0.0390373	1.19216	0.00205447	0.975987	0.863259	0.894262	0.911169	0.0582348	0.998031	0.961571
A0A0P0XA87	Os07g0673500	Os07g0673500 protein	1.00062	0.967122	0.996807	0.988183	0.018338	0.997305	0.979533	0.950608	0.975815	0.0235694	0.987485	0.512841	1.06409	0.937448	0.974992	0.992176	0.0650456	1.00404	0.923399	0.972482	1.0059	1.03123	1.00321	0.0294682	1.0342	0.923402	0.906818	0.954808	0.0692574	0.951757	0.327799	1.07029	1.28155	1.18599	1.17927	0.105793	1.17551	0.0499768
A0A0P0XAA0	Os07g0671800	Os07g0671800 protein (Fragment)	1.0063	1.06474	NA	1.03552	0.0413247	0.879277	0.907415	NA	0.893346	0.0198969	0.8627	0.0482947	1.06198	1.06544	NA	1.06371	0.00244614	1.02722	0.437238	0.796066	0.901842	NA	0.848954	0.0747952	0.917774	0.95745	NA	0.937612	0.0280549	1.10443	0.257088	1.42081	0.985416	NA	1.20311	0.307871	1.41717	0.254703
A0A0P0XAE2	Os07g0691200	Os07g0691200 protein	NA	1.06722	1.04158	1.0544	0.018132	NA	1.0449	1.05498	1.04994	0.00712359	0.995772	0.776936	NA	0.931524	0.96611	0.948817	0.0244564	0.899867	0.0391496	NA	1.08779	1.08592	1.08686	0.00132422	NA	0.987656	0.935987	0.961821	0.0365357	0.884957	0.0401884	NA	0.925823	0.970475	0.948149	0.0315735	0.872378	0.0249842
A0A0P0XAP0	Os07g0691800	Os07g0691800 protein (Fragment)	1.08649	NA	1.08162	1.08405	0.00344539	0.980409	NA	0.957474	0.968941	0.0162175	0.893813	0.0102133	0.982682	NA	0.955915	0.969299	0.0189277	0.894142	0.0137637	1.03	NA	1.04132	1.03566	0.00800223	0.894544	NA	0.87726	0.885902	0.0122219	0.8554	0.00472425	1.11898	NA	1.13476	1.12687	0.0111567	1.08807	0.0111397
A0A0P0XB22	Os08g0110800	Os08g0110800 protein	0.95856	0.962072	0.987032	0.969221	0.0155242	0.976054	0.999409	0.963903	0.979789	0.0180454	1.0109	0.48482	1.0076	1.01771	1.01354	1.01295	0.00508415	1.04512	0.00975802	0.986213	0.923438	1.0194	0.97635	0.0487352	1.04638	1.06077	1.1163	1.07448	0.03692	1.10051	0.0498219	1.00374	0.978728	0.970737	0.984401	0.0172173	1.00825	0.800672
A0A0P0XB70	Os08g0107900	Os08g0107900 protein	0.995518	1.03455	1.18707	1.07238	0.101227	0.93779	1.02526	0.907293	0.956781	0.0612329	0.892203	0.16582	1.01262	1.03515	1.02979	1.02585	0.0117678	0.956615	0.473328	1.06784	0.959769	1.01687	1.01483	0.0540633	0.899434	0.995428	0.934742	0.943201	0.0485529	0.929422	0.162965	1.12222	0.979039	1.00291	1.03472	0.0767076	1.0196	0.732086
A0A0P0XBM6	Os08g0109200	Os08g0109200 protein (Fragment)	1.0113	1.03837	1.00512	1.01827	0.0176849	1.01226	1.01761	1.04149	1.02379	0.0155619	1.00542	0.705562	1.00721	0.977659	1.02715	1.004	0.0248984	0.985994	0.463955	1.00549	0.991151	1.00589	1.00084	0.00839647	1.02191	1.04099	1.02345	1.02879	0.0106006	1.02792	0.0231931	0.938856	0.948371	0.934797	0.940674	0.00696703	0.939882	0.000670987
A0A0P0XCP2	Os08g0190200	Os08g0190200 protein	1.00633	1.08678	1.04387	1.04566	0.0402529	1.06887	1.09461	1.01753	1.06034	0.0392406	1.01404	0.67453	0.951226	0.929274	1.00304	0.961182	0.0378796	0.919213	0.0571522	1.0061	0.956059	0.880709	0.947621	0.063118	1.12655	1.09843	1.0314	1.08546	0.0488808	1.14546	0.0403161	0.915656	0.800964	1.02678	0.914468	0.112914	0.965014	0.680064
A0A0P0XCY1	Os08g0205800	Os08g0205800 protein (Fragment)	0.896936	0.937515	NA	0.917226	0.0286937	0.984118	0.974252	NA	0.979185	0.0069759	1.06755	0.0972817	0.873673	1.01248	NA	0.943074	0.0981488	1.02818	0.754928	1.07055	0.971067	NA	1.02081	0.0703455	1.16429	0.907364	NA	1.03583	0.181675	1.01471	0.923132	1.07941	1.28456	NA	1.18199	0.145066	1.15789	0.292988
A0A0P0XD59	Os08g0225000	Os08g0225000 protein	0.971213	0.995944	0.958182	0.975113	0.0191807	1.02906	0.967546	0.940089	0.978898	0.0455573	1.00388	0.900894	0.928181	0.983681	0.917044	0.942969	0.0356947	0.967036	0.24142	1.07003	1.02097	1.12393	1.07165	0.0514992	1.1189	1.08632	1.06031	1.08851	0.0293538	1.01574	0.647947	1.00555	1.04927	1.06443	1.03975	0.0305736	0.970237	0.408516
A0A0P0XDS0	Os08g0238200	Os08g0238200 protein	NA	0.848497	1.07674	0.962619	0.161392	NA	0.959931	0.907698	0.933815	0.0369343	0.970077	0.828599	NA	1.03012	1.13348	1.0818	0.0730811	1.12381	0.441833	NA	1.04428	1.02208	1.03318	0.0157	NA	1.19074	0.912255	1.0515	0.196918	1.01773	0.907661	NA	0.936929	0.998763	0.967846	0.0437231	0.936767	0.185037
A0A0P0XEA1	Os08g0320400	Os08g0320400 protein	0.862714	0.821516	0.869773	0.851334	0.0260634	1.05553	1.11092	1.08696	1.08447	0.027782	1.27385	0.000448292	0.903391	1.02659	0.953504	0.961163	0.0619571	1.12901	0.0473402	1.06261	1.00927	0.910098	0.993991	0.0773943	0.991104	0.977168	0.956671	0.974981	0.0173203	0.980874	0.699314	1.16564	1.07093	1.11265	1.11641	0.0474664	1.12316	0.0797808
A0A0P0XEB3	Os08g0266300	Os08g0266300 protein	0.942551	0.958973	1.06242	0.987981	0.0649858	1.00937	0.956742	0.987135	0.984414	0.0264168	0.99639	0.934055	0.905374	0.905958	0.877874	0.896402	0.0160487	0.907307	0.0768511	1.088	1.0737	1.05149	1.07106	0.0183961	1.19193	1.1378	1.06311	1.13095	0.0646828	1.05591	0.197847	0.890106	0.941283	0.959975	0.930455	0.0361712	0.86872	0.003879
A0A0P0XF80	Os08g0347500	Os08g0347500 protein	0.906805	0.953802	1.00435	0.954985	0.0487822	0.967313	1.01939	1.01514	1.00061	0.0289183	1.04778	0.235864	1.05455	1.04679	1.00174	1.03436	0.0285129	1.08312	0.0717325	1.00912	0.961956	0.983591	0.984888	0.0236076	1.07892	1.03422	1.04295	1.05203	0.023694	1.06817	0.0254206	1.08037	0.948435	0.993432	1.00741	0.0670713	1.02287	0.612405
A0A0P0XFE8	Os08g0390200	Os08g0390200 protein (Fragment)	0.961307	1.26877	1.16577	1.13195	0.156496	0.943886	1.08586	1.02352	1.01776	0.0711638	0.89912	0.314052	0.855222	0.935342	0.95421	0.914925	0.0525576	0.808275	0.0850713	1.18744	0.978437	1.09399	1.08662	0.104696	0.895911	0.776607	0.766341	0.812953	0.0720269	0.748147	0.0202965	1.16173	0.89994	1.06304	1.04157	0.132208	0.958538	0.667616
A0A0P0XFH6	Os08g0383700	Os08g0383700 protein (Fragment)	1.03807	1.11655	NA	1.07731	0.0554961	0.937936	0.892708	NA	0.915322	0.0319811	0.849636	0.0700585	1.17261	0.92386	NA	1.04823	0.17589	0.97301	0.844273	0.929346	1.12065	NA	1.025	0.135275	1.01439	0.944584	NA	0.979486	0.0493586	0.955597	0.698627	0.951891	1.10912	NA	1.03051	0.111181	1.00537	0.968561
A0A0P0XFK3	Os08g0413000	Os08g0413000 protein	0.716234	NA	0.89012	0.803177	0.122956	0.681861	NA	0.901272	0.791567	0.155147	0.985544	0.941451	0.737911	NA	0.913949	0.82593	0.124477	1.02833	0.871042	1.26404	NA	1.13345	1.19875	0.0923424	1.43153	NA	1.01612	1.22382	0.29374	1.02092	0.918839	1.2965	NA	1.25329	1.27489	0.0305533	1.06352	0.383566
A0A0P0XFX4	Os08g0423600	Os08g0423600 protein	0.987529	1.02973	0.976766	0.998007	0.0279917	0.97936	0.993377	0.940588	0.971108	0.0273452	0.973048	0.299644	1.33015	1.05165	1.26901	1.21694	0.14637	1.21937	0.06367	0.869257	0.911394	0.999234	0.926629	0.0663141	0.901038	0.922815	0.900782	0.908212	0.0126475	0.980125	0.661193	0.92901	1.04544	0.939477	0.971311	0.0644147	1.04822	0.449621
A0A0P0XGD0	Os08g0425800	Os08g0425800 protein	NA	0.987319	0.964709	0.976014	0.0159872	NA	1.05844	1.04795	1.0532	0.00742014	1.07908	0.0250955	NA	1.07849	1.14103	1.10976	0.0442259	1.13703	0.0566163	NA	0.992828	1.03473	1.01378	0.0296322	NA	0.906555	1.00527	0.955911	0.0697994	0.942916	0.39332	NA	1.02934	0.836764	0.933052	0.136172	0.920368	0.498741
A0A0P0XI05	Os08g0511900	Os08g0511900 protein	0.950963	1.01651	0.910311	0.95926	0.0535812	0.970655	1.01291	0.990145	0.991235	0.0211459	1.03333	0.390769	1.0288	0.958388	1.00889	0.998693	0.0362971	1.04111	0.350787	0.970117	1.02505	0.9589	0.984688	0.0353998	1.09423	0.918098	1.08075	1.03103	0.0980318	1.04706	0.484221	0.983061	1.04574	1.02861	1.01914	0.0323938	1.03498	0.281617
A0A0P0XI54	Os08g0543600	Os08g0543600 protein (Fragment)	0.913511	0.824089	NA	0.8688	0.0632312	1.01029	0.992373	NA	1.00133	0.0126713	1.15255	0.100799	1.00106	1.05913	NA	1.0301	0.0410609	1.18565	0.0940798	1.02436	1.03016	NA	1.02726	0.00410327	1.06287	1.05884	NA	1.06086	0.00284762	1.03271	0.0108689	1.02555	1.07595	NA	1.05075	0.0356385	1.02287	0.452181
A0A0P0XIR6	Os08g0511700	Os08g0511700 protein	1.05534	1.01897	NA	1.03716	0.0257168	1.01482	0.935128	NA	0.974975	0.0563529	0.940044	0.291523	0.990891	0.995602	NA	0.993247	0.00333109	0.957661	0.138931	0.993639	1.06152	NA	1.02758	0.0480001	0.966957	0.889871	NA	0.928414	0.0545079	0.903495	0.193239	1.02839	1.08301	NA	1.0557	0.0386182	1.02736	0.584777
A0A0P0XIW7	Os09g0121900	Os09g0121900 protein	0.716168	0.855777	NA	0.785973	0.0987181	1.1737	0.950279	NA	1.06199	0.157985	1.35118	0.171122	1.24472	1.09037	NA	1.16754	0.109143	1.48547	0.0669885	0.77179	0.829437	NA	0.800613	0.0407626	1.1104	1.16338	NA	1.13689	0.0374639	1.42002	0.0132834	1.02297	1.10333	NA	1.06315	0.0568249	1.32792	0.0336948
A0A0P0XJ03	Os08g0567200	Os08g0567200 protein	1.13934	1.12058	0.961906	1.07394	0.0974772	1.0212	0.913244	1.03967	0.99137	0.0682862	0.923114	0.295774	1.04202	1.12738	1.08208	1.08383	0.042707	1.00921	0.879949	1.05445	0.990412	1.00702	1.01729	0.0332343	0.797509	0.902045	0.932093	0.877215	0.0706442	0.862303	0.0359515	0.958552	1.01426	1.02957	1.00079	0.0373737	0.983779	0.598247
A0A0P0XJ88	Os09g0270900	Os09g0270900 protein (Fragment)	1.08285	1.14704	1.0684	1.09943	0.0418623	0.918935	0.999339	0.965601	0.961292	0.0403746	0.874354	0.0146851	0.94932	1.01515	0.988494	0.98432	0.0331111	0.895299	0.0202001	1.09761	0.951682	1.03571	1.02833	0.0732429	0.804768	0.914894	0.965428	0.89503	0.0821511	0.870368	0.103905	1.05933	0.948553	0.986301	0.998062	0.0563174	0.970561	0.600693
A0A0P0XJ91	Os09g0267600	Os09g0267600 protein	0.925636	NA	1.092	1.00882	0.117637	1.15452	NA	1.07177	1.11315	0.0585133	1.10342	0.378135	1.06785	NA	1.07965	1.07375	0.008344	1.06436	0.517696	0.846362	NA	0.925066	0.885714	0.0556521	1.06572	NA	0.959123	1.01242	0.0753737	1.14306	0.195945	0.885628	NA	0.884849	0.885238	0.000550724	0.999463	0.991456
A0A0P0XJS0	Os08g0542000	Methionine aminopeptidase 2	NA	0.972167	1.01309	0.99263	0.028938	NA	1.01628	0.940477	0.97838	0.0536042	0.985645	0.772234	NA	1.02665	1.05576	1.04121	0.0205845	1.04894	0.192715	NA	1.0359	1.13516	1.08553	0.0701835	NA	0.969292	0.89867	0.933981	0.0499375	0.860391	0.130615	NA	1.0369	1.06792	1.05241	0.0219362	0.969489	0.589309
A0A0P0XK49	Os09g0326900	Os09g0326900 protein (Fragment)	1.06944	1.26463	NA	1.16704	0.138015	1.12183	1.00723	NA	1.06453	0.0810335	0.912163	0.460651	0.950372	0.971806	NA	0.961089	0.0151564	0.82353	0.170835	1.02806	1.03947	NA	1.03377	0.0080749	0.758863	0.857461	NA	0.808162	0.069719	0.781765	0.0451401	1.02743	0.939659	NA	0.983545	0.0620641	0.95142	0.374161
A0A0P0XL45	Os09g0294000	Os09g0294000 protein (Fragment)	1.22614	1.18589	NA	1.20602	0.0284663	0.900629	0.864297	NA	0.882463	0.0256908	0.731718	0.00694957	1.14054	0.971056	NA	1.0558	0.119843	0.875443	0.226729	0.97585	1.14644	NA	1.06114	0.120625	0.914486	0.966957	NA	0.940722	0.0371022	0.886516	0.309651	0.885035	0.9598	NA	0.922418	0.052867	0.869267	0.274767
A0A0P0XLD9	Os09g0375100	Os09g0375100 protein (Fragment)	0.958407	0.952594	NA	0.955501	0.00410982	0.966831	0.967005	NA	0.966918	0.000122759	1.01195	0.0591495	1.26032	1.082	NA	1.17116	0.126093	1.22571	0.136844	0.925599	1.1414	NA	1.0335	0.152593	0.754025	0.866546	NA	0.810285	0.0795647	0.784022	0.208042	1.15213	1.09193	NA	1.12203	0.0425703	1.08566	0.512159
A0A0P0XM03	Os09g0408000	Os09g0408000 protein (Fragment)	0.943147	1.05462	0.952968	0.983577	0.0617176	0.909779	0.969519	0.985599	0.954966	0.0399505	0.970911	0.537217	1.01466	1.13155	1.10078	1.08233	0.0605872	1.1004	0.119113	0.989006	0.836726	0.966459	0.93073	0.082187	1.07825	1.12984	1.07272	1.0936	0.031503	1.17499	0.0327428	1.12478	0.852391	0.942353	0.973174	0.138785	1.0456	0.672194
A0A0P0XMB6	Os09g0407950	Os09g0407950 protein	1.09187	0.912609	NA	1.00224	0.126757	0.949958	1.04967	NA	0.999816	0.0705095	0.997582	0.983291	0.993561	1.02649	NA	1.01003	0.0232876	1.00777	0.939684	0.984245	1.01453	NA	0.999388	0.0214156	0.935461	0.878559	NA	0.90701	0.0402354	0.907566	0.10322	1.0967	1.18658	NA	1.14164	0.0635583	1.14234	0.0954915
A0A0P0XMX9	Os09g0453800	Os09g0453800 protein	0.969067	1.02769	1.25509	1.08395	0.151085	1.03255	1.05029	0.770696	0.95118	0.156555	0.877513	0.350133	0.964976	0.928314	1.00823	0.967174	0.0400041	0.892268	0.265281	1.07378	1.02385	0.840464	0.979363	0.122853	1.07227	1.036	1.17369	1.09399	0.0713702	1.11704	0.234838	0.944229	0.910319	0.967927	0.940825	0.0289544	0.96065	0.6249
A0A0P0XN12	Os09g0472700	Os09g0472700 protein	0.917202	0.973674	NA	0.945438	0.0399314	1.02857	0.876224	NA	0.952399	0.107728	1.00736	0.939519	1.11834	1.03176	NA	1.07505	0.0612249	1.13709	0.128967	1.13845	1.13136	NA	1.13491	0.00501628	1.15999	1.24849	NA	1.20424	0.0625791	1.0611	0.25871	0.665023	0.746181	NA	0.705602	0.0573875	0.621728	0.00888308
A0A0P0XNM8	Os09g0481200	Os09g0481200 protein (Fragment)	0.903746	0.958219	0.890957	0.917641	0.0357186	1.09191	1.16056	1.13887	1.13045	0.0350906	1.23191	0.00181431	0.958939	1.02133	1.13422	1.03816	0.0888461	1.13134	0.0947446	1.14436	1.08913	0.998016	1.07717	0.0738994	0.933829	1.01792	1.15608	1.03594	0.112217	0.961732	0.6233	0.999917	0.673199	0.649396	0.774171	0.195864	0.718711	0.0662744
A0A0P0XNS4	Os09g0487600	Os09g0487600 protein	0.978756	NA	1.06416	1.02146	0.060389	0.979282	NA	0.854702	0.916992	0.0880909	0.897729	0.300759	1.02638	NA	1.05043	1.0384	0.0170032	1.01659	0.739236	0.905807	NA	1.10482	1.00531	0.140722	1.13991	NA	1.0421	1.091	0.0691655	1.08524	0.520446	1.04353	NA	0.971274	1.0074	0.0510905	1.00208	0.986051
A0A0P0XNY8	Os09g0444200	Os09g0444200 protein (Fragment)	0.952291	1.49823	NA	1.22526	0.386038	1.20163	0.949543	NA	1.07559	0.178254	0.877844	0.667968	0.936459	0.947639	NA	0.942049	0.00790584	0.768856	0.408558	1.07881	0.7887	NA	0.933756	0.20514	0.945887	0.934172	NA	0.94003	0.00828399	1.00672	0.969457	0.890816	0.915396	NA	0.903106	0.0173806	0.967176	0.852748
A0A0P0XP65	Os09g0462200	Os09g0462200 protein (Fragment)	0.964674	0.978939	NA	0.971806	0.0100867	1.00188	0.870851	NA	0.936367	0.0926539	0.963533	0.644586	0.925813	1.01348	NA	0.969646	0.0619894	0.997777	0.965619	1.01877	0.89965	NA	0.959212	0.0842331	1.11458	1.04482	NA	1.0797	0.0493291	1.12562	0.222987	1.03615	1.25053	NA	1.14334	0.151594	1.19196	0.27205
A0A0P0XPG5	Os09g0498500	Os09g0498500 protein	0.958148	1.13748	1.18779	1.09447	0.120711	0.963674	1.09371	0.998017	1.01847	0.0673894	0.930557	0.394908	0.93331	0.945308	1.00077	0.959795	0.0359859	0.876948	0.137684	1.01349	0.975587	0.965198	0.984759	0.0254196	1.20313	1.00336	0.942994	1.04983	0.136153	1.06608	0.461465	1.0786	0.939727	0.937258	0.985194	0.0808987	1.00044	0.993334
A0A0P0XQ11	Os09g0512800	Os09g0512800 protein	0.997482	0.96123	0.995073	0.984595	0.0202707	0.960663	0.991208	1.06084	1.00424	0.051343	1.01995	0.571038	1.05432	0.987546	0.937271	0.993044	0.0587153	1.00858	0.825317	1.00464	0.92972	1.0246	0.98632	0.050023	0.980678	1.06651	1.06983	1.039	0.0505389	1.05342	0.2687	1.02381	1.07667	0.917806	1.00609	0.0808983	1.02005	0.736985
A0A0P0XQA9	Os09g0505700	Os09g0505700 protein	1.1895	0.985058	1.1278	1.10078	0.104863	1.00207	1.05729	1.00685	1.02207	0.0305936	0.928491	0.280051	1.05656	1.0142	1.01507	1.02861	0.0242123	0.934434	0.310006	0.865378	1.04016	0.945158	0.950231	0.0874996	0.91904	1.0313	1.01444	0.988258	0.0605346	1.04002	0.569398	0.863849	0.966836	0.936994	0.92256	0.0529892	0.97088	0.663801
A0A0P0XQB2	Os09g0557800	Transmembrane 9 superfamily member (Fragment)	0.96147	1.02907	0.938288	0.976276	0.0471681	1.10702	0.870398	1.18831	1.05524	0.16516	1.08089	0.470444	0.93235	0.996679	0.927737	0.952255	0.0385414	0.975396	0.532094	1.04289	0.811159	0.824243	0.892762	0.130175	0.95145	0.90953	1.01119	0.957389	0.051088	1.07239	0.468291	0.993255	1.47639	1.08252	1.18406	0.257076	1.32629	0.154849
A0A0P0XQK1	Os09g0544400	Os09g0544400 protein	1.09133	1.0008	0.860221	0.984116	0.116452	1.02334	1.01274	0.977258	1.00445	0.0241348	1.02066	0.781884	1.08675	1.01126	0.886662	0.994893	0.101045	1.01095	0.909471	0.961749	1.02097	1.08682	1.02318	0.0625629	0.892413	1.06775	1.22699	1.06239	0.167354	1.03832	0.7232	0.974205	0.912282	0.992696	0.959728	0.0421164	0.937986	0.218788
A0A0P0XQR7	Os09g0535900	Os09g0535900 protein	0.881559	0.947686	0.880053	0.903099	0.0386205	1.15239	1.14392	1.02738	1.1079	0.0698556	1.22677	0.0112992	1.0012	1.00883	1.01134	1.00712	0.00527698	1.11519	0.00986373	1.00903	0.960621	0.783478	0.917711	0.118743	0.919568	0.922841	0.955802	0.932737	0.0200417	1.01637	0.839471	0.914991	1.05822	1.0766	1.01661	0.0884794	1.10776	0.311761
A0A0P0XR31	Os10g0109300	Peroxidase (Fragment)	0.848204	0.893598	0.915079	0.885627	0.0341423	0.981999	0.932175	0.993853	0.969342	0.0327293	1.09453	0.0374463	0.974448	1.03092	1.00188	1.00241	0.0282394	1.13187	0.0102966	1.0219	0.904471	0.954205	0.960192	0.0589423	1.13101	1.1213	1.05962	1.10397	0.0387194	1.14974	0.0242016	1.01448	1.07378	1.08908	1.05912	0.0394025	1.10303	0.073024
A0A0P0XRR7	Os09g0568900	Os09g0568900 protein (Fragment)	0.829289	0.887666	0.936794	0.884583	0.0538186	0.973279	0.985748	0.972448	0.977159	0.00745058	1.10465	0.0419183	1.02808	1.11859	1.08024	1.07564	0.0454262	1.21598	0.00931726	0.989415	0.916746	1.08727	0.99781	0.085571	0.957778	1.06966	0.668895	0.898776	0.206792	0.900748	0.486135	1.28975	0.955743	1.3969	1.21413	0.230095	1.2168	0.201652
A0A0P0XU17	Os10g0411700	Os10g0411700 protein (Fragment)	1.065	0.982173	0.956504	1.00123	0.0567027	1.06545	1.13646	1.04347	1.0818	0.0486026	1.08047	0.135046	1.01657	1.00446	1.00318	1.00807	0.00738848	1.00683	0.845913	0.930821	0.909902	0.923896	0.92154	0.0106568	1.07815	1.02952	1.02424	1.04397	0.0297155	1.13286	0.00255726	0.875892	0.851002	0.991689	0.906194	0.0750795	0.983348	0.743644
A0A0P0XU67	Os10g0390500	Os10g0390500 protein (Fragment)	1.01543	0.953156	0.985748	0.984776	0.0311461	0.93781	0.996929	0.953662	0.9628	0.0306003	0.977684	0.432538	1.08125	1.06954	1.11505	1.08861	0.0236318	1.10544	0.0100309	0.974965	1.08092	1.12298	1.05962	0.0762722	0.947849	1.00345	0.910696	0.953998	0.0466819	0.900319	0.11021	1.01065	0.973077	1.02409	1.00261	0.0264408	0.946192	0.288334
A0A0P0XUE2	Os10g0403700	Os10g0403700 protein	0.967985	1.02644	0.91974	0.971389	0.0534318	1.07123	1.03494	1.17528	1.09381	0.0728476	1.12603	0.0787594	1.0686	0.923665	0.955921	0.982728	0.0760943	1.01167	0.843032	0.95691	0.96724	0.96854	0.96423	0.00637251	0.993432	1.19873	1.02269	1.07162	0.111052	1.11137	0.169808	0.954452	0.900656	0.942373	0.932494	0.0282263	0.967086	0.130296
A0A0P0XUE4	Os10g0390500	Os10g0390500 protein (Fragment)	1.00728	0.985741	0.94972	0.980915	0.029084	0.982657	0.987526	0.935082	0.968422	0.0289752	0.987264	0.626014	1.02333	1.03151	1.01674	1.02386	0.00740048	1.04378	0.0683019	1.01066	0.997388	0.977042	0.99503	0.0169324	1.03951	1.04265	1.10254	1.06156	0.035519	1.06687	0.0428681	1.0215	0.958216	1.01514	0.998285	0.0348459	1.00327	0.891326
A0A0P0XUJ0	Os10g0392700	Os10g0392700 protein (Fragment)	1.14711	0.92566	NA	1.03639	0.156591	0.97824	1.10287	NA	1.04055	0.0881245	1.00402	0.97682	0.953334	0.818839	NA	0.886086	0.0951026	0.854976	0.365744	0.897354	0.96543	NA	0.931392	0.0481366	0.927812	1.21154	NA	1.06968	0.200627	1.14847	0.443245	1.15742	0.971916	NA	1.06467	0.131172	1.14309	0.309788
A0A0P0XUN5	Os10g0416100	Os10g0416100 protein	0.978688	1.06112	1.00693	1.01558	0.0418922	1.03909	0.958701	0.978301	0.992029	0.0419143	0.97681	0.529076	0.980856	0.9422	0.996163	0.973073	0.0278104	0.958145	0.216988	1.11521	0.998672	1.02931	1.04773	0.0604121	0.88017	0.915288	0.866924	0.887461	0.0249926	0.84703	0.0131996	0.986467	1.0792	1.19772	1.0878	0.10589	1.03824	0.599638
A0A0P0XV01	Os10g0436800	Os10g0436800 protein	0.905815	0.944534	1.03866	0.963003	0.0683208	0.960043	1.01758	1.04424	1.00729	0.0430328	1.04599	0.395906	1.03451	1.08446	1.03821	1.05239	0.0278355	1.09282	0.103809	1.06249	0.980596	1.10675	1.04994	0.0640049	0.989699	0.950699	0.913795	0.951398	0.037957	0.906142	0.0835108	1.03556	1.13122	0.950596	1.03912	0.0903627	0.989694	0.87381
A0A0P0XVM4	Os10g0490900	Os10g0490900 protein (Fragment)	1.04632	0.962186	1.07406	1.02752	0.0582594	0.933336	0.933789	1.06249	0.97654	0.0744387	0.950381	0.403082	1.09838	1.00792	1.00649	1.0376	0.0526448	1.0098	0.835055	0.916971	1.05466	1.13036	1.034	0.108185	1.15266	1.167	0.972345	1.09734	0.108484	1.06126	0.513526	0.89685	0.886257	0.812411	0.865173	0.0459991	0.836726	0.0676724
A0A0P0XVP1	Os10g0492900	Alpha-galactosidase	1.0311	0.861621	NA	0.94636	0.119839	0.973488	0.929693	NA	0.951591	0.0309672	1.00553	0.957779	1.07903	1.00109	NA	1.04006	0.0551125	1.09901	0.420872	1.00955	1.06164	NA	1.03559	0.036834	0.900429	1.02928	NA	0.964853	0.0911086	0.931693	0.415793	1.02743	1.1914	NA	1.10941	0.115942	1.07128	0.481218
A0A0P0XVT5	Os10g0493600	Alpha-galactosidase (Fragment)	1.04318	0.998689	0.970315	1.00406	0.0367289	0.972326	0.955739	0.981	0.969688	0.0128354	0.965766	0.200709	0.994932	1.02609	0.998865	1.00663	0.0169683	1.00256	0.917761	0.993265	0.938872	0.952594	0.961577	0.0282874	1.10855	1.07128	1.0757	1.08518	0.0203605	1.12854	0.00356223	0.996438	0.993375	0.990287	0.993367	0.00307575	1.03306	0.125083
A0A0P0XW31	Os10g0508000	Os10g0508000 protein	1.07117	1.06746	NA	1.06932	0.00262323	1.04713	1.02116	NA	1.03414	0.018363	0.967106	0.115462	1.07109	0.99064	NA	1.03086	0.0568844	0.964038	0.440352	0.789434	0.913618	NA	0.851526	0.0878111	1.04252	0.950272	NA	0.996394	0.0652265	1.17013	0.201947	1.04257	1.08478	NA	1.06367	0.0298479	1.24914	0.083732
A0A0P0XW86	Os10g0492101	Os10g0492101 protein	0.963401	0.92955	1.03762	0.976856	0.0552755	0.978429	1.01126	0.998312	0.996001	0.0165383	1.0196	0.596246	1.00553	0.978251	0.977843	0.987209	0.0158703	1.0106	0.770756	1.01755	1.00492	0.971776	0.998082	0.0236405	1.06911	1.11672	1.11276	1.09953	0.0264228	1.10164	0.00772782	1.07378	0.98906	0.957874	1.00691	0.05998	1.00884	0.824253
A0A0P0XWA7	Os10g0492000	Os10g0492000 protein (Fragment)	0.966283	0.930478	0.967108	0.954623	0.0209145	1.07765	1.07751	1.09512	1.08343	0.0101257	1.13493	0.000657769	0.998838	0.977669	1.02536	1.00062	0.0238958	1.04819	0.0661306	0.951269	0.953648	1.00759	0.970836	0.0318537	1.06151	1.05145	0.967477	1.02681	0.0516324	1.05766	0.185255	0.959962	0.921098	0.944903	0.941988	0.0195952	0.970285	0.252465
A0A0P0XX30	Os10g0530500	Os10g0530500 protein	0.950908	0.9591	1.03768	0.982564	0.04791	0.954252	1.06697	0.954055	0.99176	0.0651359	1.00936	0.853439	0.798825	0.930029	1.02245	0.917101	0.112371	0.933376	0.405854	1.19682	1.17326	1.0677	1.14593	0.0687606	1.07044	0.821998	0.949327	0.947253	0.124232	0.826628	0.0724919	1.05258	1.11217	0.940431	1.03506	0.0871986	0.903252	0.15883
A0A0P0XX90	Os10g0539200	Os10g0539200 protein	NA	1.26552	1.0662	1.16586	0.14094	NA	1.03164	0.967222	0.999431	0.0455516	0.857251	0.253005	NA	1.0135	0.973242	0.993372	0.0284689	0.852054	0.23189	NA	0.816892	0.915809	0.86635	0.0699448	NA	0.989223	1.22507	1.10715	0.166767	1.27794	0.200391	NA	0.890143	0.832228	0.861186	0.040952	0.994039	0.93641
A0A0P0XXQ7	Os10g0568900	Os10g0568900 protein (Fragment)	NA	0.979703	0.848324	0.914013	0.0928986	NA	1.01102	1.01083	1.01093	0.000133491	1.10603	0.278097	NA	1.06917	1.09825	1.08371	0.0205602	1.18566	0.12775	NA	0.920582	0.979031	0.949807	0.0413297	NA	1.07971	1.03616	1.05793	0.0307984	1.11384	0.0973139	NA	0.94532	1.06083	1.00308	0.0816781	1.05608	0.497042
A0A0P0XY09	Os10g0572300	Os10g0572300 protein (Fragment)	0.940193	1.00508	NA	0.972636	0.0458816	0.998933	1.01147	NA	1.0052	0.00886584	1.03348	0.428249	0.938716	1.00589	NA	0.972304	0.0475015	0.999659	0.994973	1.09113	1.04487	NA	1.068	0.032706	1.01484	0.934007	NA	0.974421	0.057155	0.912379	0.18219	1.06002	1.03906	NA	1.04954	0.0148173	0.982715	0.542766
A0A0P0Y0G8	Os11g0183900	Os11g0183900 protein (Fragment)	0.96959	0.738607	NA	0.854098	0.16333	0.901814	1.09231	NA	0.997062	0.134701	1.16739	0.440365	1.17209	1.08761	NA	1.12985	0.0597378	1.32285	0.154172	0.996153	1.15542	NA	1.07578	0.112617	1.05436	1.07846	NA	1.06641	0.0170434	0.991287	0.917987	0.957495	0.87049	NA	0.913993	0.0615222	0.849605	0.216521
A0A0P0Y0U8	Os11g0240600	Os11g0240600 protein (Fragment)	0.90823	0.868743	1.08002	0.95233	0.112328	0.94634	1.12747	0.90476	0.992857	0.118418	1.04256	0.689303	1.09791	0.9522	1.0053	1.01847	0.0737427	1.06945	0.441935	0.942084	1.00287	1.0072	0.984052	0.0364097	0.959755	0.91711	0.930286	0.935717	0.0218352	0.950882	0.119904	1.19859	1.18236	1.16056	1.1805	0.0190805	1.19964	0.00116252
A0A0P0Y1K3	Os11g0291000	Os11g0291000 protein	0.927844	1.00036	1.01171	0.97997	0.0454972	0.836375	0.92713	1.00435	0.922618	0.0840776	0.941475	0.357436	0.961568	1.10186	0.925001	0.996142	0.0933604	1.0165	0.800728	0.923833	1.01837	1.05459	0.99893	0.0675097	1.14706	0.925754	0.905498	0.99277	0.134001	0.993833	0.946722	1.22933	1.17694	1.21712	1.2078	0.0274105	1.20909	0.00767813
A0A0P0Y1Y5	Os11g0455500	Adenosylhomocysteinase (Fragment)	0.932909	0.929802	0.922108	0.928273	0.00556073	1.08244	1.08407	1.09972	1.08874	0.00954099	1.17287	1.47966e-05	0.960735	0.979342	0.979744	0.973273	0.0108604	1.04848	0.00308208	1.02597	0.986149	0.997978	1.00337	0.0204493	0.922518	0.969506	0.950061	0.947362	0.0236102	0.944184	0.0360273	1.03156	1.05456	1.04587	1.044	0.0116142	1.0405	0.0402386
A0A0P0Y248	Os11g0455800	Serine hydroxymethyltransferase	0.999365	1.06194	1.05073	1.03735	0.0333664	1.06702	1.04005	1.03293	1.04666	0.0179795	1.00898	0.692109	0.976804	0.977776	0.965591	0.97339	0.00677184	0.938347	0.0312698	1.05638	1.02217	0.977893	1.01881	0.0393516	0.948675	0.973132	1.01548	0.979097	0.0338018	0.961016	0.255465	0.950952	0.948476	0.891787	0.930405	0.033467	0.913223	0.0413787
A0A0P0Y253	Os11g0472000	Os11g0472000 protein (Fragment)	0.975748	1.00079	1.0778	1.01811	0.0531888	0.96167	1.02171	0.966537	0.983306	0.0333481	0.965812	0.39127	1.14839	1.09337	1.05185	1.09787	0.0484271	1.07833	0.127218	0.968925	0.935611	1.26894	1.05783	0.183589	1.0058	0.831548	0.910811	0.916053	0.0872449	0.865977	0.293559	0.963988	1.0465	0.846249	0.952244	0.100639	0.90019	0.43171
A0A0P0Y2T0	Os11g0507200	Os11g0507200 protein (Fragment)	1.12051	1.0673	NA	1.09391	0.0376255	1.00871	0.98598	NA	0.997347	0.016076	0.91173	0.0792515	0.864709	0.912213	NA	0.888461	0.0335898	0.812191	0.0288387	1.0417	0.961447	NA	1.00158	0.0567505	1.01248	1.06935	NA	1.04091	0.0402092	1.03928	0.507683	1.00492	1.0431	NA	1.02401	0.0269995	1.0224	0.663761
A0A0P0Y344	Os11g0546000	Os11g0546000 protein	1.00317	1.0582	NA	1.03069	0.038911	1.04007	1.00492	NA	1.0225	0.0248553	0.992055	0.825371	0.939074	0.996859	NA	0.967966	0.04086	0.939148	0.256563	1.1185	1.00186	NA	1.06018	0.082474	0.929552	0.960672	NA	0.945112	0.0220052	0.891462	0.196851	0.980335	0.975985	NA	0.97816	0.00307565	0.922634	0.295086
A0A0P0Y4V7	Os11g0644100	Os11g0644100 protein	1.18789	1.13712	NA	1.1625	0.0358964	0.951735	0.988363	NA	0.970049	0.0258998	0.834448	0.0254448	0.973024	1.02307	NA	0.998046	0.0353865	0.858532	0.0439006	0.983386	1.00119	NA	0.99229	0.0125921	1.01136	0.873665	NA	0.942512	0.0973641	0.949835	0.547772	0.94838	1.03874	NA	0.99356	0.0638932	1.00128	0.980509
A0A0P0Y573	Os11g0673200	Os11g0673200 protein	0.933183	0.912525	1.09004	0.978583	0.0970771	1.02199	0.948918	0.967138	0.979348	0.0380354	1.00078	0.99047	0.930911	1.04951	0.977944	0.986123	0.059723	1.0077	0.914303	1.08014	0.996915	0.993089	1.02338	0.0491911	1.10321	1.03207	0.961129	1.03214	0.0710408	1.00856	0.869217	0.971238	1.0983	1.07295	1.0475	0.0672454	1.02356	0.642483
A0A0P0Y5E8	Os11g0676200	Os11g0676200 protein (Fragment)	0.977194	1.01354	0.975449	0.988729	0.0215086	0.994883	1.00531	1.00506	1.00175	0.00594677	1.01317	0.369406	1.1651	1.11145	1.05082	1.10912	0.0571745	1.12177	0.0269357	1.06679	0.877003	0.986133	0.976642	0.0952499	0.884497	1.01281	0.875702	0.924335	0.0767451	0.946442	0.500018	0.925278	0.877542	1.18137	0.99473	0.163388	1.01852	0.876466
A0A0P0Y677	Os11g0707000	Os11g0707000 protein (Fragment)	0.929717	1.03249	1.02192	0.99471	0.0565333	0.959775	0.822714	0.944097	0.908862	0.075017	0.913696	0.1886	0.916425	0.948701	0.820332	0.895153	0.0667761	0.899913	0.120049	1.05198	1.06935	1.07484	1.06539	0.0119304	1.25387	1.12471	1.21657	1.19838	0.066469	1.12483	0.0270032	0.964367	1.0604	0.968422	0.997729	0.0543099	0.936491	0.102767
A0A0P0Y6D8	Os12g0124000	Os12g0124000 protein (Fragment)	1.12564	1.11219	1.12313	1.12032	0.00715296	0.979149	1.01716	0.942904	0.979737	0.0371307	0.874516	0.00299212	0.896808	0.87166	0.878953	0.882474	0.0129386	0.787698	9.86727e-06	1.11675	1.03196	0.921002	1.02323	0.0981629	1.02194	1.11231	1.15487	1.09637	0.0678831	1.07148	0.348335	0.924433	0.906525	0.837252	0.889404	0.0460434	0.869208	0.0993212
A0A0P0Y723	Os12g0152700	Os12g0152700 protein (Fragment)	1.01484	1.04629	NA	1.03056	0.02224	0.996296	0.921388	NA	0.958842	0.0529679	0.930408	0.219515	1.01004	0.969031	NA	0.989537	0.0290003	0.960193	0.25332	1.03011	1.00267	NA	1.01639	0.0194033	0.982193	1.01512	NA	0.998659	0.0232852	0.982557	0.49511	1.00313	0.971819	NA	0.987475	0.0221406	0.971554	0.299316
A0A0P0Y7F4	Os12g0174700	Dirigent protein (Fragment)	0.886564	0.888487	NA	0.887525	0.0013592	0.995951	0.991622	NA	0.993786	0.00306137	1.11973	0.000496441	1.04309	1.02726	NA	1.03517	0.0111959	1.16636	0.0029046	0.954098	1.01265	NA	0.983374	0.0414026	1.09636	1.0709	NA	1.08363	0.0180028	1.10195	0.0881917	1.02007	1.01635	NA	1.01821	0.00263017	1.03543	0.356894
A0A0P0Y7U2	Os12g0183100	Os12g0183100 protein	NA	0.908342	0.961765	0.935054	0.037776	NA	1.12056	1.08315	1.10186	0.0264553	1.17839	0.036162	NA	1.05111	0.986696	1.0189	0.0455478	1.08967	0.182972	NA	1.01438	0.993664	1.00402	0.0146495	NA	1.07343	1.09637	1.0849	0.016221	1.08056	0.0346299	NA	0.800161	0.881572	0.840866	0.0575664	0.837497	0.0603392
A0A0P0Y832	Os12g0207500	ATP synthase subunit beta	1.07963	1.01886	0.975435	1.02464	0.052339	1.0239	1.0303	1.03728	1.03049	0.00669017	1.00571	0.857051	0.831272	0.759533	0.884394	0.825066	0.0626617	0.805222	0.013328	1.18233	1.3292	1.19209	1.23454	0.0821267	0.944321	1.15619	1.09956	1.06669	0.109693	0.864041	0.101164	0.886903	0.763987	0.85982	0.836904	0.0645829	0.677908	0.00274299
A0A0P0Y838	Os12g0207600	Os12g0207600 protein	NA	1.18493	1.00929	1.09711	0.124197	NA	1.11518	1.12574	1.12046	0.00746691	1.02128	0.815547	NA	0.789953	0.880065	0.835009	0.0637186	0.7611	0.11737	NA	1.29502	1.24118	1.2681	0.0380698	NA	0.706107	0.838733	0.77242	0.093781	0.609116	0.0202169	NA	0.946587	1.0183	0.982441	0.0507055	0.774734	0.0237597
A0A0P0Y8A9	Os12g0225200	Os12g0225200 protein	NA	1.22662	1.2846	1.25561	0.0410005	NA	1.00725	1.01938	1.01332	0.00857696	0.807033	0.0146173	NA	1.01221	0.910008	0.961108	0.0722651	0.765451	0.0375683	NA	0.983105	1.06507	1.02409	0.05796	NA	0.748893	0.676211	0.712552	0.0513934	0.695791	0.0295501	NA	1.1281	1.17508	1.15159	0.0332171	1.1245	0.114222
A0A0P0Y8N9	Os12g0257600	Laccase	1.21024	0.979383	NA	1.09481	0.163242	0.84101	0.88404	NA	0.862525	0.0304269	0.787829	0.186489	1.3482	1.13027	NA	1.23923	0.154103	1.13191	0.458961	0.922538	1.0487	NA	0.985621	0.0892126	0.829959	1.03977	NA	0.934865	0.14836	0.948504	0.718655	0.880458	0.964973	NA	0.922716	0.0597616	0.936177	0.494527
A0A0P0Y952	Os12g0244100	Os12g0244100 protein (Fragment)	NA	0.979881	0.961915	0.970898	0.0127034	NA	0.971664	0.960623	0.966143	0.00780722	0.995103	0.696198	NA	0.975608	0.991147	0.983378	0.0109875	1.01285	0.403587	NA	1.02736	1.03361	1.03048	0.00441389	NA	1.16568	1.18243	1.17406	0.0118427	1.13932	0.00385219	NA	0.876998	0.888891	0.882945	0.00840918	0.856825	0.00206537
A0A0P0Y983	Os12g0287300	Os12g0287300 protein (Fragment)	0.953451	NA	1.12923	1.04134	0.124297	0.979193	NA	0.992911	0.986052	0.00970012	0.946905	0.594602	0.937952	NA	0.879149	0.908551	0.0415805	0.87248	0.288288	1.06488	NA	0.981182	1.02303	0.0591868	1.12406	NA	1.1074	1.11573	0.0117815	1.09061	0.16194	0.998411	NA	0.930769	0.96459	0.0478303	0.942872	0.390897
A0A0P0Y9F7	Os12g0297500	Os12g0297500 protein (Fragment)	1.04993	NA	0.940942	0.995438	0.0770695	1.00055	NA	0.88399	0.942269	0.082419	0.946587	0.573751	0.98636	NA	0.855488	0.920924	0.0925402	0.925144	0.473837	1.00329	NA	1.29276	1.14803	0.204688	0.974557	NA	1.13174	1.05315	0.111142	0.917352	0.622735	1.03084	NA	1.01244	1.02164	0.0130106	0.889913	0.475399
A0A0P0Y9G9	Os12g0407500	Os12g0407500 protein (Fragment)	0.841868	0.90637	NA	0.874119	0.0456096	1.00773	0.76843	NA	0.888082	0.169214	1.01597	0.920574	0.643737	1.04205	NA	0.842892	0.281649	0.964277	0.891206	1.08665	0.621631	NA	0.854141	0.328819	1.3524	1.1936	NA	1.273	0.112289	1.49038	0.230349	1.17012	1.48158	NA	1.32585	0.220235	1.55226	0.233917
A0A0P0YAA5	Os12g0488300	Os12g0488300 protein	0.85831	1.00675	NA	0.932529	0.10496	0.980846	1.02596	NA	1.0034	0.0319012	1.076	0.457332	1.09093	0.991779	NA	1.04136	0.070111	1.1167	0.347012	1.03796	0.845573	NA	0.941768	0.13604	1.04029	1.16357	NA	1.10193	0.087172	1.17007	0.295991	1.03422	0.878281	NA	0.95625	0.110266	1.01538	0.91758
A0A0P0YAG3	Os12g0507500	Os12g0507500 protein	1.27082	1.27709	1.20264	1.25018	0.0412904	0.965044	1.01853	0.955339	0.979638	0.0340298	0.783595	0.000936987	0.953257	1.02179	1.00047	0.991838	0.0350709	0.793354	0.00117218	1.03033	1.08865	1.02947	1.04948	0.0339217	0.816828	0.696889	0.685916	0.733211	0.0726223	0.698642	0.00239774	1.08621	1.03268	1.17834	1.09907	0.0736762	1.04726	0.3493
A0A0P0YAM0	Os12g0515400	Os12g0515400 protein (Fragment)	1.10079	1.03811	1.0485	1.06247	0.0335961	0.993181	1.01319	1.1104	1.03892	0.0627035	0.977841	0.59718	1.00283	0.992495	1.05658	1.0173	0.0344083	0.957493	0.179145	1.04207	1.17075	1.04476	1.08586	0.0735284	1.00367	0.925454	0.908723	0.945948	0.0506815	0.871151	0.0533376	0.883945	0.904112	0.871662	0.886573	0.0163839	0.816471	0.0101676
A0A0P0YAX3	Os12g0541500	Os12g0541500 protein (Fragment)	0.969243	0.784598	NA	0.87692	0.130564	1.02515	1.21279	NA	1.11897	0.132686	1.27602	0.207311	0.968585	1.09257	NA	1.03058	0.0876698	1.17522	0.301152	1.02824	1.08443	NA	1.05633	0.0397352	1.04342	1.01744	NA	1.03043	0.0183744	0.975481	0.490814	1.14713	0.811624	NA	0.979375	0.237236	0.927147	0.695282
A0A0P0YB25	Os12g0540900	Os12g0540900 protein (Fragment)	0.965353	1.15898	0.945951	1.02343	0.117791	1.01841	1.00955	0.956256	0.994737	0.0336185	0.971966	0.705744	1.08379	0.936368	1.0188	1.01298	0.0738821	0.989796	0.902776	0.98008	1.04017	1.12719	1.04915	0.0739631	1.00936	0.876729	0.898856	0.928317	0.0710562	0.88483	0.11088	0.983485	1.06669	1.14363	1.0646	0.0800931	1.01473	0.818116
A0A0P0YB67	Os12g0548300	Nucleoside diphosphate kinase (Fragment)	0.942299	0.953357	0.980085	0.95858	0.019427	1.0197	0.951285	1.00529	0.992092	0.0360674	1.03496	0.229481	1.07689	1.07826	1.11379	1.08965	0.0209169	1.13673	0.0013544	0.958113	0.979345	0.929276	0.955578	0.0251308	1.03094	1.00497	1.00248	1.0128	0.0157637	1.05988	0.0288111	0.964509	1.00011	0.983823	0.982815	0.0178237	1.0285	0.20047
A0A0P0YBQ1	Os12g0586600	Os12g0586600 protein (Fragment)	1.06941	1.66466	NA	1.36704	0.420906	0.932692	0.829372	NA	0.881032	0.0730587	0.644482	0.248914	0.960128	1.01439	NA	0.987258	0.0383684	0.722187	0.331624	0.994224	0.737158	NA	0.865691	0.181773	1.02645	0.834357	NA	0.930401	0.135828	1.07475	0.725758	1.07838	0.983111	NA	1.03074	0.067364	1.19066	0.351718
A0A0P0YBW4	Os12g0597500	Os12g0597500 protein (Fragment)	NA	0.997441	0.989843	0.993642	0.00537276	NA	0.897362	0.926822	0.912092	0.0208316	0.917929	0.0330799	NA	0.937254	1.05256	0.994908	0.0815344	1.00127	0.984509	NA	1.03557	0.673189	0.85438	0.256242	NA	1.03277	1.22867	1.13072	0.13852	1.32344	0.311751	NA	0.995287	0.992377	0.993832	0.0020576	1.16322	0.521996
A0A0P0YCA1	Os12g0597600	Os12g0597600 protein	0.793606	0.952661	1.03851	0.928259	0.124262	1.13363	0.987853	0.95944	1.02697	0.0934523	1.10634	0.333204	1.06894	1.08634	1.03097	1.06208	0.0283147	1.14417	0.143088	0.951368	0.844704	1.0207	0.938925	0.0886573	1.17472	1.03235	1.01123	1.07277	0.0889235	1.14255	0.138601	0.921353	1.1019	0.993008	1.00542	0.0909134	1.07082	0.415709
A0A0P0YCG8	Os12g0629600	Os12g0629600 protein	0.947139	0.915369	1.05871	0.97374	0.0752828	0.796959	0.977485	1.02991	0.934785	0.122205	0.959995	0.662783	1.04672	1.04119	0.910571	0.999495	0.0770597	1.02645	0.700059	1.19487	1.06151	1.16638	1.14092	0.0702326	0.953902	1.07637	0.859606	0.963292	0.108687	0.844313	0.0761965	1.1078	0.964507	1.07945	1.05059	0.0758835	0.920826	0.204787
A0A0P0YCJ3	Os12g0608600	Sulfurtransferase (Fragment)	0.989655	1.00204	1.04812	1.01327	0.0308082	1.01273	0.924137	0.979047	0.971972	0.0447194	0.959241	0.258142	1.05043	1.04159	1.08233	1.05812	0.0214281	1.04426	0.10726	1.01198	1.09593	1.13485	1.08092	0.062793	0.983494	0.962579	0.89231	0.946128	0.0477661	0.875298	0.0415883	0.959239	1.01402	0.970709	0.981323	0.0288924	0.907859	0.0670728
A0A0P0YD24	Os12g0640600	Os12g0640600 protein	1.03534	1.05531	1.07456	1.05507	0.0196077	1.01794	1.02152	1.05539	1.03162	0.0206687	0.977771	0.227049	0.945603	0.947351	1.09366	0.995539	0.0849833	0.943576	0.30258	1.02448	1.07352	0.993913	1.03064	0.0401577	0.906127	0.969263	0.867906	0.914432	0.0511865	0.887248	0.0364424	1.06561	0.930903	0.952178	0.982897	0.0724171	0.953678	0.3745
A0A0P0YDB6	Os12g0625000	Cysteine synthase (Fragment)	1.04289	1.02499	1.00571	1.02453	0.0185957	1.03326	0.993303	0.989423	1.00533	0.0242641	0.981258	0.337794	0.991626	0.957394	1.00399	0.984336	0.0241375	0.96077	0.0843472	1.07064	1.08785	0.998289	1.05226	0.0475241	0.99058	1.09551	1.09859	1.06156	0.0614877	1.00884	0.845913	0.910001	0.851195	0.844157	0.868451	0.036155	0.825322	0.00595934
A0A0P0YDK3	Os12g0637200	Os12g0637200 protein (Fragment)	1.00569	NA	1.10747	1.05658	0.0719708	1.08762	NA	1.01986	1.05374	0.0479179	0.997314	0.967195	1.05024	NA	1.04464	1.04744	0.00396348	0.991354	0.874275	0.94334	NA	1.00671	0.975023	0.0448069	0.960409	NA	0.860309	0.910359	0.0707814	0.933679	0.388954	0.973254	NA	1.03121	1.00223	0.0409836	1.02791	0.591075
A2ZTZ7	Os01g0531500	Os01g0531500 protein	1.0066	0.967621	0.998614	0.990944	0.0205882	1.04403	1.08049	1.04914	1.05788	0.0197422	1.06755	0.015289	1.06452	1.03249	1.04659	1.04787	0.0160538	1.05744	0.0194969	0.938794	0.932935	0.910388	0.927372	0.0149979	1.00496	1.09602	1.04487	1.04862	0.0456464	1.13074	0.0119615	0.991103	0.943965	0.915187	0.950085	0.0383258	1.02449	0.393266
A2ZVI7	CPK1	Calcium-dependent protein kinase 1	0.994653	0.841824	1.07176	0.969413	0.117029	0.990065	1.09784	0.987502	1.02514	0.062978	1.05748	0.507914	1.03332	1.03359	1.00329	1.0234	0.0174151	1.05569	0.473547	1.01887	1.22938	0.967136	1.0718	0.138904	1.0241	0.969542	0.935111	0.976251	0.0448733	0.910856	0.320262	1.00125	0.891149	0.988722	0.960373	0.0602759	0.89604	0.271474
A3ABE0	Os02g0750100	Os02g0750100 protein	1.02747	0.889812	0.861504	0.926262	0.0887851	1.01201	1.00448	1.01777	1.01142	0.00666478	1.09194	0.172937	0.985088	0.948536	0.875812	0.936479	0.0556267	1.01103	0.874071	0.998433	0.842476	0.657072	0.83266	0.170892	0.969533	1.17357	1.75425	1.29912	0.407145	1.5602	0.14127	1.00922	0.928714	0.633179	0.857038	0.198003	1.02928	0.879577
A3AHG5	LEA1	Late embryogenesis abundant protein 1	0.94355	1.01972	0.943103	0.968791	0.0441054	1.06964	0.852181	0.862458	0.928094	0.122693	0.957992	0.617451	0.838746	0.952296	0.976185	0.922409	0.0734325	0.952124	0.401422	0.923657	0.999308	0.882799	0.935255	0.0591141	1.50631	1.32968	1.50157	1.44585	0.10064	1.54595	0.0016267	0.855022	0.834407	0.770392	0.81994	0.044131	0.876703	0.0536777
A3AQC6	Os04g0117800	Os04g0117800 protein	0.989808	0.924802	NA	0.957305	0.0459664	0.914831	1.0385	NA	0.976667	0.087449	1.02023	0.807672	1.16378	1.05288	NA	1.10833	0.0784171	1.15776	0.143213	1.00177	0.971882	NA	0.986824	0.0211316	0.933303	0.983005	NA	0.958154	0.0351446	0.970947	0.42701	1.022	1.07057	NA	1.04628	0.0343453	1.06025	0.172393
A3AYP1	Os04g0679400	Os04g0679400 protein	1.09517	1.09749	NA	1.09633	0.00163485	0.929407	0.898413	NA	0.91391	0.0219159	0.833608	0.00717887	1.091	1.03974	NA	1.06537	0.0362515	0.97176	0.350952	0.996344	1.10587	NA	1.0511	0.0774434	0.844144	0.920806	NA	0.882475	0.054208	0.839569	0.12771	1.00075	1.04995	NA	1.02535	0.0347853	0.975499	0.709713
A3BLC3	Os07g0570700	Ribosome-recycling factor, chloroplastic	0.966637	0.927384	0.944834	0.946285	0.019667	1.01559	1.00856	0.995892	1.00668	0.00998392	1.06382	0.00901777	1.02938	1.01817	1.0424	1.02998	0.01213	1.08845	0.00329445	0.959441	0.958586	0.929157	0.949061	0.0172426	1.13265	1.13741	1.24221	1.17076	0.0619216	1.2336	0.00394495	0.958425	0.912292	0.86554	0.912086	0.0464428	0.96104	0.265712
A3BLI0	Os07g0578600	5-formyltetrahydrofolate cyclo-ligase	1.21881	NA	0.989602	1.10421	0.162077	0.916243	NA	1.10423	1.01023	0.132923	0.914895	0.590912	0.989298	NA	1.03515	1.01222	0.0324185	0.916695	0.513712	0.909803	NA	1.07924	0.994521	0.119809	0.999279	NA	0.953441	0.97636	0.0324127	0.981739	0.855223	0.991394	NA	0.998448	0.994921	0.00498819	1.0004	0.996659
A3BYP4	Os09g0407700	Os09g0407700 protein	0.872514	1.06522	NA	0.968867	0.136263	1.02857	1.02859	NA	1.02858	1.72165e-05	1.06163	0.598614	1.05419	0.945715	NA	0.999952	0.0767031	1.03208	0.805019	0.875712	0.95988	NA	0.917796	0.0595157	1.18374	1.14284	NA	1.16329	0.0289227	1.26749	0.0344593	1.04665	0.857554	NA	0.952103	0.133713	1.03738	0.771786
A3C0C6	Os09g0501850	Peptidylprolyl isomerase	1.04427	1.0089	1.05701	1.03673	0.0249272	0.941979	1.04332	0.978428	0.987911	0.0513339	0.952912	0.212549	1.13466	1.00168	1.09	1.07545	0.0676724	1.03735	0.405043	1.03018	1.01504	1.12761	1.05761	0.0610914	0.940868	1.13782	0.909254	0.995982	0.123852	0.94173	0.482701	0.950402	0.832687	0.928274	0.903788	0.062561	0.854558	0.038144
A3C1D8	Os09g0556200	Os09g0556200 protein	1.24744	0.981316	NA	1.11438	0.188176	0.866628	1.04919	NA	0.957907	0.129087	0.85959	0.434491	1.08133	0.998017	NA	1.03967	0.0589089	0.932963	0.645714	1.16017	0.962369	NA	1.06127	0.139868	0.799221	0.95175	NA	0.875486	0.107854	0.824941	0.275248	0.864182	1.11102	NA	0.987602	0.174542	0.930585	0.687168
A3C4S4	GME-1	GDP-mannose 3,5-epimerase 1	1.00142	1.04922	0.998668	1.01644	0.0284226	1.00957	1.02399	1.03187	1.02181	0.0113109	1.00529	0.776135	0.89655	0.969022	0.948335	0.937969	0.0373313	0.922802	0.0442686	1.09675	1.15263	1.06548	1.10495	0.0441514	0.968493	0.903924	0.998749	0.957055	0.0484359	0.866149	0.0174138	1.00452	1.02065	1.06572	1.03029	0.0317198	0.932431	0.0760969
A3C6D7	ACT2	Actin-2	1.05375	NA	1.061	1.05738	0.00513173	1.09573	NA	1.00342	1.04957	0.0652718	0.992619	0.881637	0.896968	NA	0.945055	0.921012	0.0340024	0.871036	0.0303555	1.00865	NA	0.985939	0.997296	0.0160602	1.04129	NA	1.02301	1.03215	0.012931	1.03495	0.139324	0.958034	NA	1.02129	0.989664	0.0447319	0.992348	0.841456
A3C6G9	GDCH	Glycine cleavage system H protein, mitochondrial	0.951859	0.931383	0.888333	0.923858	0.0324243	1.0022	1.09985	0.998815	1.03362	0.0573814	1.11881	0.0448066	0.92321	0.882739	0.940614	0.915521	0.0296941	0.990975	0.759046	1.08717	0.997439	1.12711	1.07057	0.0664113	1.08091	1.17899	0.994519	1.08481	0.0922963	1.01329	0.838988	0.968545	0.867024	0.906349	0.913973	0.0511879	0.853722	0.0318277
A3C7K0	Os10g0573800	Os10g0573800 protein	1.05051	1.13623	1.0888	1.09185	0.0429382	0.99009	1.10475	1.02605	1.0403	0.0586422	0.952788	0.286617	1.17993	1.07836	1.09897	1.11909	0.0536916	1.02495	0.530249	0.880664	0.86783	0.927236	0.89191	0.031259	1.00578	0.88765	0.937894	0.943776	0.0592856	1.05815	0.251192	0.946427	0.895557	0.935961	0.925982	0.026863	1.0382	0.225458
A5HEI2	pinA	Bowman-Birk type proteinase inhibitor A	0.904785	0.941241	0.935001	0.927009	0.0194981	0.951951	0.91515	1.00998	0.959028	0.0478109	1.03454	0.343268	1.10727	1.14562	1.19461	1.14917	0.0437766	1.23965	0.00130559	0.922524	0.757035	0.664572	0.781377	0.130687	1.12755	1.18544	1.14641	1.15313	0.0295238	1.47577	0.00861085	0.930803	0.92983	0.958414	0.939682	0.0162295	1.2026	0.105773
A6BLW4	NFYC2	Nuclear transcription factor Y subunit C-2	1.38865	1.168	1.09305	1.21657	0.153667	0.919081	0.93405	1.0982	0.983777	0.0993751	0.80865	0.0923118	0.906406	0.909625	1.14969	0.988575	0.139542	0.812594	0.129869	1.07837	0.845499	0.983018	0.968961	0.117069	0.889117	0.929723	0.765634	0.861491	0.0854613	0.889087	0.268391	0.844262	0.927585	0.961476	0.911108	0.0603191	0.940293	0.489105
B6RGY0	PDF1A	Peptide deformylase 1A, chloroplastic	NA	1.04378	0.994948	1.01936	0.0345288	NA	0.995449	1.0361	1.01577	0.0287432	0.996478	0.920339	NA	1.03389	0.916963	0.975429	0.0826824	0.956899	0.559742	NA	0.960441	1.01271	0.986578	0.0369636	NA	1.01279	1.11244	1.06261	0.0704664	1.07707	0.309141	NA	0.956487	0.939473	0.94798	0.0120304	0.960877	0.295401
B7E390	Os10g0442600	Os10g0442600 protein	1.07084	1.00015	1.0886	1.05319	0.0467913	1.00836	1.04781	1.06533	1.0405	0.0291827	0.987948	0.710508	1.08755	0.979584	0.927055	0.998062	0.0818266	0.947652	0.368327	0.946537	1.02299	0.929587	0.966373	0.0497628	0.936863	1.07515	0.95674	0.989585	0.0747668	1.02402	0.677581	0.993501	0.903446	0.951571	0.949506	0.0450627	0.982546	0.685894
B7E3S3	Os04g0412500	Os04g0412500 protein	1.07784	1.06657	1.10269	1.08237	0.0184788	0.968687	0.971214	0.875847	0.938583	0.0543453	0.867157	0.0122659	1.04583	0.968787	1.09854	1.03772	0.0652554	0.958748	0.317802	0.999804	1.03091	0.893343	0.974687	0.0721423	1.00774	1.07273	0.944254	1.00824	0.0642408	1.03443	0.579837	0.947941	0.925014	1.14602	1.00633	0.121523	1.03246	0.717938
B7E4J4	Os05g0382600	Os05g0382600 protein	0.965082	0.86405	NA	0.914566	0.0714403	1.1164	1.13842	NA	1.12741	0.0155725	1.23273	0.0542481	1.01541	0.977911	NA	0.996661	0.0265167	1.08976	0.26708	0.973003	0.866374	NA	0.919689	0.075398	1.0425	1.00309	NA	1.0228	0.0278711	1.11211	0.211353	1.02925	1.16662	NA	1.09794	0.097135	1.19381	0.176862
B7E707	Os09g0509200	Os09g0509200 protein	1.07428	1.05182	1.02629	1.0508	0.024011	1.01703	0.957346	0.996684	0.990353	0.0303408	0.942478	0.053772	1.03808	0.999611	0.973304	1.00366	0.032578	0.955146	0.113866	0.986436	0.96612	0.929514	0.96069	0.028847	0.941598	1.09613	1.03596	1.02456	0.0778914	1.06648	0.25373	0.943924	0.948581	1.00505	0.96585	0.0340243	1.00537	0.850968
B7E741	Os05g0589000	Os05g0589000 protein	NA	0.910223	0.919969	0.915096	0.00689169	NA	0.833553	1.09061	0.962079	0.181763	1.05134	0.74991	NA	1.3907	1.07686	1.23378	0.221918	1.34826	0.179492	NA	0.844389	0.971762	0.908075	0.0900664	NA	1.01356	0.920642	0.967099	0.0657004	1.065	0.532093	NA	1.01652	1.05843	1.03747	0.0296337	1.1425	0.193367
B7E905	Os09g0501100	Os09g0501100 protein	0.896692	1.09892	NA	0.997808	0.142999	1.17133	0.912213	NA	1.04177	0.183222	1.04406	0.814143	0.926652	1.01451	NA	0.970582	0.0621262	0.972714	0.827978	0.956571	0.937891	NA	0.947231	0.0132087	1.12309	0.946942	NA	1.03502	0.124555	1.09268	0.426067	0.954963	1.14226	NA	1.04861	0.132438	1.10703	0.394055
B7E914	Os04g0310500	Os04g0310500 protein	0.878707	0.904796	0.827623	0.870375	0.0392552	1.1259	1.08666	1.05872	1.09043	0.0337461	1.25283	0.00181295	1.05577	1.08561	1.06223	1.06787	0.0157013	1.22691	0.00126817	0.887436	0.930869	0.975019	0.931108	0.0437922	1.0772	1.06429	1.04866	1.06338	0.0142888	1.14206	0.0076319	0.990349	0.95022	1.07279	1.00445	0.062491	1.07877	0.171282
B7EA34	Os09g0491676	Os09g0491676 protein	1.2012	1.08685	NA	1.14402	0.0808579	0.936998	0.861614	NA	0.899306	0.0533046	0.78609	0.0701673	0.979316	1.07883	NA	1.02907	0.0703643	0.89952	0.268625	0.986031	0.935143	NA	0.960587	0.0359838	0.975116	0.856975	NA	0.916046	0.0835387	0.953631	0.560213	0.978064	1.28246	NA	1.13026	0.215242	1.17664	0.38619
B7EA73	Os08g0562700	Puromycin-sensitive aminopeptidase	1.10051	1.05405	1.05641	1.07032	0.0261681	0.999293	0.981335	1.02815	1.00293	0.0236184	0.937032	0.0296113	1.02622	0.988374	1.03963	1.01807	0.0265808	0.951185	0.0722814	1.01888	1.03639	1.00027	1.01851	0.0180661	0.962331	1.04223	1.01953	1.00803	0.0411744	0.98971	0.707078	0.908228	0.888614	0.905267	0.900703	0.0105735	0.884332	0.000620349
B7EB72	Os07g0211800	Os07g0211800 protein	0.949498	1.02803	NA	0.988763	0.0555295	1.0296	1.00316	NA	1.01638	0.0186974	1.02793	0.573681	0.987602	1.00843	NA	0.998014	0.0147246	1.00936	0.841018	0.970183	1.07497	NA	1.02258	0.074097	1.05785	0.937639	NA	0.997745	0.085003	0.975715	0.784935	1.0591	1.00782	NA	1.03346	0.0362589	1.01064	0.869184
B7EBF9	Os04g0459900	Os04g0459900 protein	0.981449	0.995681	1.1443	1.04048	0.0901933	0.979165	1.03294	0.997383	1.00316	0.0273508	0.964139	0.530577	0.981178	1.06117	1.03229	1.02488	0.0405074	0.985011	0.79822	1.02021	1.02124	0.925032	0.988827	0.0552503	1.07651	1.03082	0.989329	1.03222	0.0436072	1.04388	0.345759	0.945569	0.921498	0.904949	0.924005	0.0204256	0.934446	0.129337
B7EIA1	Os08g0139000	Os08g0139000 protein	0.989143	1.0102	0.929693	0.976346	0.0417515	0.983466	1.02678	0.926051	0.978765	0.050527	1.00248	0.952094	1.0425	1.03408	1.05407	1.04355	0.0100364	1.06883	0.0535018	1.03389	0.963451	1.07545	1.02426	0.056616	0.883714	0.984757	1.00725	0.958573	0.0657985	0.935866	0.260127	1.09255	1.0201	1.08816	1.06694	0.0406211	1.04166	0.348597
B7EII4	Os06g0634300	Os06g0634300 protein	NA	0.933203	0.904664	0.918934	0.0201803	NA	1.08964	1.11373	1.10169	0.0170301	1.19888	0.0102779	NA	1.12823	1.05041	1.08932	0.0550303	1.18542	0.054388	NA	0.933924	1.0011	0.967512	0.0475003	NA	1.0715	0.841639	0.956571	0.162538	0.988692	0.935523	NA	0.827294	1.15041	0.988852	0.228477	1.02206	0.908934
B7EIQ8	Os02g0125700	Os02g0125700 protein	0.995519	0.934994	NA	0.965256	0.0427977	1.01822	1.03073	NA	1.02448	0.00885005	1.06135	0.195384	1.05927	0.9298	NA	0.994537	0.091552	1.03033	0.721716	0.996137	1.15461	NA	1.07537	0.11206	0.977278	0.847535	NA	0.912407	0.0917421	0.848455	0.252507	0.991082	1.2255	NA	1.10829	0.16576	1.03061	0.837667
B7EKD0	Os11g0106200	Os11g0106200 protein	1.0198	1.10187	NA	1.06084	0.0580298	1.02136	1.01143	NA	1.01639	0.0070257	0.958108	0.394781	1.08564	0.989345	NA	1.03749	0.0680922	0.977997	0.747548	0.948224	1.05699	NA	1.00261	0.0769086	1.00168	0.967984	NA	0.984834	0.0238291	0.982274	0.784454	0.938381	0.912171	NA	0.925276	0.0185329	0.92287	0.300982
B7EPB0	Os09g0482640	Os09g0482640 protein	0.890065	0.977219	NA	0.933642	0.0616268	1.06045	1.07991	NA	1.07018	0.0137588	1.14624	0.0923618	0.846697	0.964382	NA	0.90554	0.0832161	0.9699	0.738085	1.06075	0.944246	NA	1.0025	0.0823815	1.18586	0.922797	NA	1.05433	0.186014	1.0517	0.753116	1.0184	1.17221	NA	1.09531	0.108764	1.09258	0.437577
B7EPE7	Os09g0244900	Os09g0244900 protein	0.93203	NA	1.16411	1.04807	0.164103	0.989112	NA	0.976438	0.982775	0.00896211	0.937701	0.630781	0.895735	NA	0.975852	0.935793	0.0566511	0.892874	0.456947	0.94852	NA	0.835478	0.891999	0.0799327	0.947985	NA	0.999432	0.973709	0.036379	1.0916	0.318832	1.35005	NA	1.06368	1.20687	0.202492	1.35299	0.177456
B7EPH5	Os05g0427300	Os05g0427300 protein	0.937786	1.19578	NA	1.06678	0.182428	0.952193	1.04022	NA	0.996208	0.062247	0.933844	0.656187	1.04902	0.830243	NA	0.939631	0.154698	0.880808	0.530608	1.06046	1.09106	NA	1.07576	0.0216394	1.06968	1.10046	NA	1.08507	0.0217646	1.00866	0.709598	0.980489	0.773383	NA	0.876936	0.146446	0.815178	0.197909
B7EW17	Os02g0725100	Os02g0725100 protein	0.999468	0.993361	0.956004	0.982944	0.0235299	0.986331	1.03385	0.937562	0.985915	0.0481462	1.00302	0.928123	0.998149	1.03629	1.00192	1.01212	0.0210149	1.02968	0.184449	0.986102	1.02501	1.23159	1.0809	0.13194	0.857353	0.879709	0.927123	0.888062	0.0356274	0.821595	0.0709047	1.14361	1.0564	1.0771	1.09237	0.0455638	1.01061	0.893713
B7EYF6	Os04g0665400	Os04g0665400 protein	1.1331	1.15278	NA	1.14294	0.0139186	0.949458	1.03232	NA	0.990891	0.058595	0.866966	0.0702744	0.851934	0.928812	NA	0.890373	0.054361	0.779019	0.0238033	0.981075	1.00332	NA	0.992198	0.0157298	0.973274	0.932282	NA	0.952778	0.0289855	0.960271	0.233015	1.15598	1.01346	NA	1.08472	0.100778	1.09325	0.328139
B7F074	Os09g0494300	Os09g0494300 protein	0.896646	1.09952	0.984001	0.99339	0.101764	0.995298	0.91241	0.965006	0.957571	0.0419412	0.963943	0.603095	1.00186	1.00381	0.876943	0.960871	0.0726902	0.967265	0.675769	0.984744	0.880193	0.831827	0.898922	0.0781599	1.2301	1.14769	1.45153	1.27644	0.157132	1.41997	0.0203695	0.940266	0.936102	0.8094	0.895256	0.0743825	0.995923	0.955904
B7F7Y4	Os05g0130300	Os05g0130300 protein	NA	1.00248	1.08542	1.04395	0.058647	NA	1.2045	1.47969	1.34209	0.194584	1.28559	0.173711	NA	0.707579	0.858302	0.78294	0.106577	0.749976	0.0936061	NA	0.845442	0.888964	0.867203	0.0307753	NA	1.27879	0.862885	1.07084	0.294092	1.23482	0.43282	NA	0.916405	0.7665	0.841452	0.105998	0.970306	0.772802
B7F8B9	Os07g0133700	Peptidylprolyl isomerase	1.01446	1.01069	1.02295	1.01603	0.0062783	0.996141	1.01476	0.929398	0.9801	0.0448853	0.964633	0.241619	0.940258	0.942811	1.02828	0.970449	0.0500969	0.955135	0.192905	1.05536	1.03823	1.0559	1.04983	0.0100505	0.868974	1.10601	1.05493	1.00997	0.124751	0.962034	0.610587	1.04727	0.972298	0.901238	0.973602	0.0730246	0.927391	0.147757
B7F8E6	Os12g0107500	Macrophage migration inhibitory factor family protein, expressed	0.936486	0.995035	1.07963	1.00372	0.0719632	1.00747	0.990573	0.990647	0.99623	0.00973444	0.992542	0.86698	1.03651	1.00509	1.02973	1.02378	0.0165332	1.01999	0.662459	0.968517	1.0161	0.898416	0.961009	0.059198	1.08337	1.01942	1.07341	1.05873	0.0344091	1.10169	0.0688032	1.03533	1.00949	0.919416	0.988079	0.0608514	1.02817	0.610158
B7F941	Os08g0351200	Os08g0351200 protein	1.03723	NA	1.00075	1.01899	0.0257958	1.00059	NA	0.928372	0.964483	0.0510685	0.946508	0.310219	0.998348	NA	0.909513	0.953931	0.0628154	0.936152	0.308183	0.906436	NA	0.837349	0.871892	0.0488516	0.968336	NA	1.1575	1.06292	0.133762	1.2191	0.198255	1.14621	NA	1.16638	1.15629	0.0142635	1.32619	0.0156356
B7F946	Os06g0356800	Os06g0356800 protein	0.822317	0.894633	0.938512	0.885154	0.0586744	0.838496	0.924788	0.944229	0.902504	0.0562787	1.0196	0.730395	1.22104	1.06924	1.07421	1.1215	0.0862433	1.26701	0.0171832	0.845177	0.895673	1.06208	0.93431	0.113496	0.880304	0.90213	0.758686	0.84704	0.0772912	0.906594	0.332772	1.42525	1.18703	1.35894	1.32374	0.122949	1.41681	0.0157186
B7FA07	Os09g0375000	Os09g0375000 protein	1.00822	0.908168	0.99695	0.971114	0.0548031	0.991013	0.97346	1.04454	1.003	0.0370235	1.03284	0.45062	0.991965	0.987352	1.02298	1.00077	0.0193765	1.03053	0.426845	0.993767	1.00898	0.953501	0.985416	0.0286665	1.02415	1.18539	1.17041	1.12665	0.0890822	1.14332	0.0591698	0.929524	1.02847	0.757644	0.905211	0.137038	0.918608	0.377243
B7FA23	Os03g0305000	Os03g0305000 protein	0.950239	1.07057	1.18809	1.06963	0.118929	1.03493	1.13777	0.98098	1.05122	0.0796546	0.98279	0.83464	0.96992	1.1002	0.963776	1.0113	0.0770513	0.945463	0.515227	1.02432	0.955233	1.00861	0.996054	0.0362139	1.00913	0.88759	0.89798	0.931567	0.0673735	0.935258	0.218005	0.933995	0.874833	1.03347	0.947434	0.0801683	0.951187	0.392622
B7FA89	Os04g0466600	Os04g0466600 protein	NA	0.905036	0.984978	0.945007	0.0565275	NA	1.00071	1.17479	1.08775	0.123089	1.15105	0.274598	NA	1.07596	1.06448	1.07022	0.00811637	1.1325	0.0901578	NA	0.927487	1.02458	0.976033	0.0686541	NA	1.19802	0.805155	1.00159	0.277796	1.02618	0.911052	NA	0.868708	0.99896	0.933834	0.0921017	0.956765	0.655182
B7FAA5	Os04g0480100	Os04g0480100 protein	1.04965	1.00879	1.01856	1.02566	0.021335	1.05416	1.02075	0.932501	1.00247	0.0628544	0.977386	0.577674	0.953485	0.94331	0.926338	0.941044	0.0137146	0.917497	0.00445367	0.982828	0.957465	1.02893	0.989741	0.0362305	1.02731	1.0887	1.05779	1.05793	0.0306924	1.0689	0.0676716	0.909868	0.919056	1.06091	0.963277	0.0846742	0.973262	0.644823
B7FAE9	Os06g0185900	Glutathione peroxidase	0.980386	0.943414	0.927736	0.950512	0.0270331	0.975099	1.00329	1.03555	1.00465	0.0302501	1.05695	0.0819234	1.05501	1.07488	1.10212	1.07734	0.0236542	1.13343	0.00362053	1.0388	1.00086	0.987586	1.00908	0.0265802	0.951563	0.963404	1.01359	0.976186	0.0329302	0.967399	0.249403	1.01157	1.04597	0.980264	1.0126	0.0328679	1.00349	0.892338
B7FAF4	Os07g0178900	RuvB-like helicase	0.954699	1.29147	1.15789	1.13469	0.169579	1.02311	1.04573	0.871499	0.980115	0.0947418	0.863777	0.240199	0.960333	0.923449	1.10937	0.997717	0.0984374	0.879289	0.292928	0.972672	0.515293	1.04445	0.844139	0.287041	1.00564	1.11623	0.884519	1.00213	0.115895	1.18716	0.426629	1.12671	1.06117	1.03388	1.07392	0.0477097	1.27221	0.243189
B7FAH8	Os12g0541000	Os12g0541000 protein	NA	0.864026	0.839761	0.851894	0.017158	NA	0.886668	1.10804	0.997352	0.156532	1.17075	0.321462	NA	0.854132	0.722519	0.788326	0.0930645	0.92538	0.44239	NA	1.12365	1.07434	1.099	0.0348667	NA	1.2693	1.20404	1.23667	0.0461455	1.12528	0.0780469	NA	1.02685	1.06667	1.04676	0.0281522	0.952469	0.241023
B9ET62	Os01g0764900	Os01g0764900 protein	0.847537	1.16457	1.25944	1.09052	0.215705	1.00354	0.867932	0.885603	0.919026	0.0737246	0.842744	0.262517	1.06667	0.896765	1.17625	1.04656	0.140823	0.959694	0.782293	0.936188	0.992527	1.06688	0.998533	0.0655544	0.855211	0.906716	0.978891	0.913606	0.0621275	0.914949	0.178714	1.26451	1.28749	0.697125	1.08304	0.334411	1.08463	0.689665
B9ETE4	Os01g0175000	Os01g0175000 protein	0.900293	NA	0.974656	0.937474	0.0525824	0.996398	NA	1.01797	1.00719	0.0152561	1.07436	0.213558	1.08345	NA	1.0369	1.06018	0.0329193	1.13089	0.107576	1.04538	NA	0.950073	0.997725	0.0673895	1.04466	NA	1.03473	1.03969	0.00702173	1.04206	0.473431	0.968641	NA	0.921304	0.944973	0.0334725	0.947128	0.425947
B9EXM2	CARB	Carbamoyl-phosphate synthase large chain, chloroplastic	1.04269	1.06872	1.04903	1.05348	0.0135735	0.912064	0.93042	0.975089	0.939191	0.0324155	0.891509	0.00488664	0.999088	1.02688	1.02896	1.01831	0.0166811	0.966613	0.047212	1.09924	1.09763	1.06454	1.08713	0.0195824	0.908615	0.952678	0.920966	0.92742	0.0227295	0.853086	0.000768778	0.996728	1.00831	1.03754	1.01419	0.0210332	0.932905	0.0117257
B9EZ42	Os01g0712600	Os01g0712600 protein	1.24536	1.04539	0.975576	1.08878	0.140029	0.944717	1.035	0.998296	0.99267	0.0454022	0.911729	0.321341	0.961797	0.95221	0.991522	0.96851	0.0204975	0.889539	0.215018	0.985758	1.05427	1.0026	1.01421	0.0356994	0.958237	1.03661	1.10588	1.03358	0.0738669	1.0191	0.703576	0.94826	0.818593	0.834767	0.867207	0.0706586	0.855057	0.0323952
B9F239	Os02g0117600	Peptidylprolyl isomerase	1.04307	1.03783	1.0344	1.03843	0.00436635	1.00126	1.00823	1.02147	1.01032	0.010268	0.972932	0.0120312	1.00697	1.0133	1.00085	1.00704	0.00622839	0.969771	0.00202656	1.03443	1.06372	0.987037	1.0284	0.038696	0.959027	0.973906	1.00887	0.980602	0.025588	0.953525	0.14891	1.00145	0.959812	0.975285	0.97885	0.0210484	0.951822	0.12322
B9F2U5	Os02g0157700	Translation factor GUF1 homolog, chloroplastic	NA	1.03121	1.35615	1.19368	0.229768	NA	0.94719	1.07413	1.01066	0.0897587	0.846675	0.404151	NA	0.861104	0.883404	0.872254	0.0157685	0.730728	0.187128	NA	1.25508	1.14218	1.19863	0.0798354	NA	0.991775	0.903649	0.947712	0.0623141	0.790663	0.0726858	NA	1.02292	0.708065	0.865492	0.222635	0.722068	0.184604
B9F3B6	ALDH5F1	Succinate-semialdehyde dehydrogenase, mitochondrial	0.998066	1.01775	NA	1.00791	0.0139191	0.980905	0.967008	NA	0.973956	0.00982639	0.966314	0.106229	1.03716	1.01212	NA	1.02464	0.0177076	1.0166	0.403641	0.996213	0.992568	NA	0.99439	0.0025777	0.982512	1.0728	NA	1.02765	0.0638409	1.03345	0.538216	1.00632	1.01128	NA	1.0088	0.00351076	1.01449	0.042778
B9F813	Os04g0234600	Os04g0234600 protein	1.05661	1.05394	1.06622	1.05892	0.00645835	0.978572	0.968492	0.988391	0.978485	0.00994991	0.924037	0.00030061	0.906455	0.892049	0.885494	0.894666	0.0107228	0.844882	2.2197e-05	1.1659	1.20169	1.17865	1.18208	0.0181375	0.929556	0.985051	1.02237	0.978994	0.0467049	0.828195	0.00216801	0.931197	0.92825	0.91708	0.925509	0.00744701	0.782948	2.24428e-05
B9FA98	Os03g0102000	Os03g0102000 protein	0.831869	0.972262	NA	0.902065	0.0992724	1.01577	1.08455	NA	1.05016	0.0486321	1.16418	0.19863	1.13873	1.14033	NA	1.13953	0.00113511	1.26324	0.0773867	0.974531	0.834434	NA	0.904482	0.0990631	0.984923	0.850118	NA	0.917521	0.0953215	1.01442	0.905584	1.09052	1.16035	NA	1.12543	0.0493788	1.24428	0.105917
B9FBM2	Os03g0176600	Os03g0176600 protein	0.960234	0.906922	0.679549	0.848902	0.149067	1.05288	1.11103	1.21102	1.12498	0.0799841	1.32521	0.0475084	0.970839	0.937762	1.06333	0.990644	0.0650855	1.16697	0.205715	0.980473	0.812343	1.06394	0.952253	0.128152	1.17605	1.32927	1.9198	1.47504	0.392717	1.549	0.093487	0.938441	0.797664	0.711788	0.815965	0.114429	0.856878	0.241409
B9FCM4	Os04g0626400	Os04g0626400 protein	0.925332	0.898215	0.932483	0.918677	0.0180775	0.99398	1.01216	1.00698	1.00437	0.00936519	1.09328	0.00188159	1.04808	1.09538	1.04193	1.0618	0.0292428	1.15579	0.00196132	0.979684	0.950604	0.957787	0.962692	0.0151477	1.07564	1.07253	1.05819	1.06879	0.00930624	1.11021	0.00049435	1.00312	0.948352	0.993473	0.98165	0.0292373	1.01969	0.375107
B9FCW0	Os04g0652700	Os04g0652700 protein	1.11402	1.05221	0.959255	1.04183	0.0779023	0.998101	1.01932	0.899072	0.972164	0.0641824	0.933134	0.297952	1.11313	1.08548	1.18486	1.12782	0.0512958	1.08254	0.185524	0.895204	0.982016	0.87119	0.916137	0.058303	0.873089	0.947184	1.07874	0.966337	0.104155	1.0548	0.506691	0.948186	0.941565	0.966897	0.952216	0.0131383	1.03938	0.354758
B9FDE0	BSK3	Probable serine/threonine-protein kinase BSK3	1.09547	1.07789	NA	1.08668	0.0124307	1.0011	0.963056	NA	0.982078	0.0269013	0.903743	0.0378678	0.992822	1.07151	NA	1.03217	0.055644	0.949837	0.30895	0.978326	1.06131	NA	1.01982	0.0586785	0.981814	0.928406	NA	0.95511	0.0377654	0.936549	0.320048	1.01958	0.958932	NA	0.989258	0.0428874	0.970034	0.612401
B9FK36	ACC2	Acetyl-CoA carboxylase 2	1.03967	1.0262	0.984333	1.01673	0.0288577	0.969526	0.951276	0.967335	0.962712	0.00996444	0.946867	0.0374806	0.987775	1.01118	0.984639	0.99453	0.014501	0.978161	0.299558	1.05222	1.03622	1.10136	1.06327	0.0339452	0.973202	0.975452	0.95933	0.969328	0.00873117	0.911651	0.00971873	0.985829	1.02038	1.0333	1.01317	0.0245439	0.952885	0.10706
B9FLB9	Os05g0536400	Os05g0536400 protein	0.961324	0.952172	0.957128	0.956875	0.00458099	1.01972	0.979814	0.977075	0.992202	0.0238687	1.03692	0.0655205	1.02697	1.07959	0.996615	1.03439	0.0419838	1.08101	0.0335635	0.951864	0.96366	0.921677	0.945734	0.0216528	1.10044	0.997867	1.0442	1.0475	0.0513682	1.10761	0.0341172	1.00361	0.992915	1.0899	1.02881	0.0531758	1.08784	0.0663304
B9FM04	Os05g0104650	Os05g0104650 protein	0.990151	1.01535	0.98727	0.99759	0.0154465	0.909218	0.937971	0.977052	0.941414	0.034048	0.943688	0.0598947	0.974455	1.06374	0.978039	1.00541	0.0505482	1.00784	0.810321	1.00747	1.06788	1.00351	1.02629	0.0360772	1.02798	0.992849	1.13639	1.05241	0.0748205	1.02545	0.614951	0.964388	0.980833	0.939846	0.961689	0.0206264	0.937057	0.0545254
B9FMH1	Os05g0150000	Os05g0150000 protein	1.2111	0.999192	1.17569	1.12866	0.113511	0.917477	1.01882	1.03039	0.988896	0.0621206	0.876169	0.134707	1.14623	1.00053	0.972005	1.03959	0.093452	0.921083	0.35327	0.847018	0.98513	1.10548	0.979208	0.12933	0.847115	1.01256	0.919479	0.926385	0.082938	0.946055	0.583565	1.08232	1.05681	0.869321	1.00282	0.116313	1.02411	0.82568
B9FPI9	Os05g0404200	Os05g0404200 protein	1.03171	0.99994	1.05081	1.02749	0.0256967	0.969845	1.00574	0.971055	0.982213	0.0203834	0.955936	0.0750978	0.994593	0.942581	1.015	0.984058	0.0373414	0.957732	0.172354	1.00853	1.05745	0.998027	1.02134	0.0317142	1.00903	1.02312	0.993074	1.00841	0.0150334	0.987342	0.558151	1.05826	0.939068	0.989575	0.995634	0.0598269	0.974834	0.546796
B9FQQ6	Os06g0699900	Os06g0699900 protein	1.14381	0.979502	NA	1.06165	0.116181	1.02907	1.07932	NA	1.0542	0.0355305	0.992976	0.938736	0.990945	0.995093	NA	0.993019	0.00293376	0.93535	0.491483	0.959438	0.998478	NA	0.978958	0.0276055	0.933999	0.895006	NA	0.914503	0.0275724	0.93416	0.144527	0.963894	1.0945	NA	1.0292	0.0923506	1.05132	0.537804
B9FSC3	Os06g0232200	Os06g0232200 protein	1.01921	1.00524	1.07791	1.03412	0.0385569	0.985789	0.983043	1.00151	0.990113	0.00996318	0.957444	0.128145	0.978211	0.992264	0.987832	0.986102	0.00718448	0.953565	0.101273	1.02752	1.00247	0.991744	1.00725	0.018358	1.07138	1.04989	1.00657	1.04261	0.0330158	1.03511	0.180214	0.903828	0.947751	0.951785	0.934455	0.0265998	0.927733	0.0175277
B9FSC8	OPR11	Putative 12-oxophytodienoate reductase 11	0.997743	1.00144	1.11742	1.03887	0.0680564	0.993517	1.02181	0.953889	0.989739	0.0341188	0.952709	0.326268	0.946179	0.910282	1.07772	0.978059	0.0881522	0.941465	0.397824	1.11133	0.961014	0.981158	1.01783	0.081595	0.920965	1.05774	0.954244	0.977651	0.0713302	0.96052	0.555698	1.03798	0.919376	0.967909	0.975087	0.0596252	0.958001	0.504388
B9FSH5	Os06g0245800	Alanine--tRNA ligase, chloroplastic/mitochondrial	1.03603	1.0161	1.25704	1.10306	0.133726	1.03387	0.980041	1.04996	1.02129	0.0366192	0.925874	0.364801	1.00022	0.946907	0.859885	0.935671	0.07084	0.848254	0.12789	1.0143	1.12905	1.16676	1.10337	0.079404	1.02892	0.928021	0.932704	0.963215	0.0569506	0.872976	0.0678986	0.882741	1.07166	0.859603	0.938	0.116327	0.850124	0.111747
B9FW35	Os07g0205000	Cytochrome b-c1 complex subunit 7	0.843412	0.856948	0.976449	0.89227	0.0732148	1.32799	1.27498	1.27484	1.2926	0.0306483	1.44867	0.00094589	1.13422	1.09969	0.936881	1.05693	0.105391	1.18454	0.0903629	0.889865	0.909872	0.862096	0.887277	0.0239928	0.695913	0.783446	0.766764	0.748708	0.046476	0.843826	0.0101163	1.1029	1.12557	1.25999	1.16282	0.0849112	1.31054	0.00565908
B9G2A8	Os09g0247700	Auxin transport protein BIG	1.01312	0.860677	NA	0.936897	0.107792	0.942875	0.95719	NA	0.950032	0.0101222	1.01402	0.879563	1.04679	1.05294	NA	1.04987	0.00434652	1.12058	0.276784	0.998495	1.15237	NA	1.07543	0.108809	0.95928	1.0948	NA	1.02704	0.0958305	0.955002	0.683409	1.08856	0.927145	NA	1.00785	0.114137	0.937158	0.606076
B9G4B3	Os09g0491772	Os09g0491772 protein	NA	0.87761	1.16202	1.01981	0.201107	NA	0.967796	1.16665	1.06722	0.140607	1.04649	0.810315	NA	1.02648	0.975456	1.00097	0.036079	0.98152	0.908148	NA	1.26938	0.998504	1.13394	0.19154	NA	0.90365	0.794069	0.84886	0.0774856	0.748591	0.1903	NA	1.07146	0.952553	1.01201	0.0840814	0.892467	0.496396
B9G4P3	Os09g0529100	Os09g0529100 protein	0.944086	0.797781	0.886767	0.876211	0.0737215	1.03435	1.10412	1.03121	1.05656	0.0412208	1.20583	0.0208655	1.07728	1.05767	1.13077	1.08857	0.0378372	1.24237	0.0113439	0.893824	0.8661	0.941423	0.900449	0.0380961	1.0271	1.11614	1.00922	1.05082	0.0572727	1.16699	0.0193295	1.02834	1.00295	1.06297	1.03142	0.0301281	1.14545	0.00951402
B9GDC1	Os12g0507300	Os12g0507300 protein	0.901977	1.14689	NA	1.02443	0.173181	1.06166	0.953031	NA	1.00734	0.0768114	0.983318	0.910158	1.11102	0.969253	NA	1.04014	0.100247	1.01533	0.921761	1.00198	1.03816	NA	1.02007	0.0255816	0.959875	1.0318	NA	0.995838	0.05086	0.976245	0.608371	0.987912	0.90876	NA	0.948336	0.0559685	0.929678	0.241014
B9GDL8	Os12g0548501	Os12g0548501 protein	1.12145	0.855411	0.992918	0.989925	0.133044	0.911285	0.988343	0.921698	0.940442	0.0418088	0.950013	0.572071	0.901543	0.894779	0.9915	0.929274	0.053995	0.938731	0.504943	1.09235	1.11908	1.02901	1.08015	0.0462564	0.992472	1.04783	1.05135	1.03055	0.0330258	0.954084	0.205216	1.03793	1.15195	1.0691	1.08633	0.0589321	1.00572	0.893308
C7IX78	Os01g0615050	Os01g0615050 protein (Fragment)	0.859921	0.778288	0.85034	0.829516	0.0446228	1.1526	1.32423	1.20961	1.22881	0.0874095	1.48136	0.00213774	1.19009	1.22057	1.24437	1.21834	0.0272076	1.46874	0.000209143	0.817652	0.773241	0.803662	0.798185	0.0227065	0.971897	0.894478	0.841478	0.902618	0.0655895	1.13084	0.0596667	0.912023	0.956693	0.996792	0.955169	0.0424047	1.19668	0.00482535
C7J056	Os03g0859600	Os03g0859600 protein (Fragment)	1.00555	1.03101	0.974087	1.00355	0.0285164	0.927333	0.967331	1.05128	0.981981	0.0632589	0.978509	0.618889	1.11838	1.1197	1.09143	1.10984	0.0159541	1.10591	0.00488397	0.957357	0.953827	0.941989	0.951058	0.00804981	0.850674	0.972951	0.97125	0.931625	0.0701106	0.979567	0.658286	1.14005	1.08604	0.951841	1.05931	0.0969082	1.11382	0.126084
C7J066	Os03g0823100	Os03g0823100 protein (Fragment)	1.07403	0.960295	1.13173	1.05535	0.0872313	0.958005	0.917337	1.03129	0.968877	0.0577475	0.91806	0.225481	0.963036	0.858314	0.963913	0.928421	0.0607161	0.879727	0.107404	1.08978	1.11988	1.05335	1.08767	0.0333126	0.890525	1.05978	0.958238	0.969515	0.0851913	0.891369	0.0888902	1.06653	1.21891	0.927148	1.07086	0.14593	0.984547	0.855269
C7J0Y1	Os04g0661600	Os04g0661600 protein	1.04007	1.09857	NA	1.06932	0.0413629	1.02726	1.03469	NA	1.03098	0.00525494	0.964142	0.323094	0.958968	1.01776	NA	0.988363	0.0415709	0.924289	0.19014	0.963135	0.944094	NA	0.953614	0.0134639	1.14534	0.995537	NA	1.07044	0.105929	1.12251	0.261873	0.920385	0.933708	NA	0.927046	0.00942071	0.97214	0.149529
C7J408	Os06g0169001	Os06g0169001 protein	0.815433	0.78667	0.801547	0.801217	0.0143845	1.20014	1.17042	1.17801	1.18286	0.0154417	1.47633	6.19104e-06	1.14644	1.13269	1.17644	1.15186	0.0223716	1.43764	2.17897e-05	0.857288	0.892383	0.884229	0.877967	0.0183668	0.943862	1.0614	1.04371	1.01632	0.0633731	1.15759	0.0221215	0.930471	0.90057	0.852773	0.894605	0.0391912	1.01895	0.541949
C7J965	Os11g0573000	Os11g0573000 protein (Fragment)	NA	1.17116	1.22267	1.19692	0.0364262	NA	0.969486	1.04443	1.00696	0.0529939	0.841294	0.0528028	NA	0.984549	0.889432	0.936991	0.0672577	0.782838	0.0406743	NA	0.99993	1.117	1.05847	0.0827811	NA	0.901	0.941299	0.921149	0.0284951	0.870269	0.156799	NA	1.05165	0.854441	0.953044	0.139445	0.900401	0.454961
C7JA48	Os12g0478100	Os12g0478100 protein (Fragment)	0.794083	0.804786	0.80565	0.801506	0.00644311	1.43094	1.10538	1.26844	1.26825	0.162781	1.58234	0.00769265	1.04165	1.14105	1.06451	1.08241	0.05206	1.35046	0.000751615	0.728013	0.831931	0.743329	0.767758	0.0561009	0.997845	1.04131	1.11452	1.05122	0.0589631	1.36921	0.00380615	0.938442	1.02467	0.90817	0.957092	0.0604457	1.24661	0.0164486
O04138	Cht4	Chitinase 4	0.764329	0.848901	0.809581	0.807604	0.0423207	1.02973	0.937331	1.06953	1.0122	0.0678222	1.25334	0.0113975	1.02346	1.23539	1.05669	1.10518	0.113984	1.36847	0.0132733	0.911273	0.706731	0.852132	0.823378	0.105259	1.04818	0.983762	0.75315	0.928363	0.15512	1.1275	0.386971	1.15916	1.31101	1.53382	1.33466	0.188447	1.62096	0.0148204
O04226	P5CS	Delta-1-pyrroline-5-carboxylate synthase	1.07753	1.13428	NA	1.10591	0.0401288	0.937485	0.994842	NA	0.966163	0.0405576	0.873639	0.0741904	0.93787	0.95156	NA	0.944715	0.0096805	0.854244	0.0312619	1.10463	1.01578	NA	1.0602	0.062827	0.817557	0.893015	NA	0.855286	0.0533564	0.806721	0.0722444	1.0659	1.06072	NA	1.06331	0.00366429	1.00293	0.950693
O04985	HB2	Non-symbiotic hemoglobin 2	1.24449	0.99248	NA	1.11849	0.178201	1.12454	0.913884	NA	1.01921	0.148954	0.91124	0.606955	0.70081	0.873735	NA	0.787273	0.122277	0.703873	0.162516	1.17182	1.40694	NA	1.28938	0.166256	0.976889	1.03022	NA	1.00355	0.0377104	0.778325	0.141165	0.808662	0.90075	NA	0.854706	0.0651162	0.662883	0.0750008
O22080	Os01g0660200	Acidic class III chitinase OsChib3a	1.02992	0.953935	0.978958	0.987603	0.0387215	0.93558	0.921072	0.874002	0.910218	0.0321918	0.921643	0.0562854	1.0719	1.09767	1.02544	1.065	0.0366016	1.07837	0.0656325	1.00923	0.956926	1.05088	1.00568	0.047076	0.987415	1.21264	1.13892	1.11299	0.114831	1.10671	0.208566	0.970202	0.897532	0.986217	0.951317	0.0472624	0.945946	0.230946
O22386	RPL12-2	50S ribosomal protein L12, chloroplastic	0.813561	0.809292	0.829584	0.817479	0.0106984	1.09171	1.046	1.02885	1.05552	0.0324913	1.29119	0.000271724	1.0807	1.03009	1.00313	1.03797	0.0393792	1.26972	0.000725918	0.841013	0.777995	0.833654	0.817554	0.0344562	1.31526	1.30409	1.2763	1.29855	0.0200635	1.58834	3.10036e-05	0.946377	0.922597	1.00315	0.957375	0.041387	1.17102	0.0108473
O23877	Os07g0147900	Ferredoxin--NADP reductase, embryo isozyme, chloroplastic	NA	0.980065	1.03704	1.00855	0.0402858	NA	1.01629	0.962183	0.989237	0.038261	0.980849	0.671639	NA	1.0556	1.04734	1.05147	0.00584143	1.04256	0.274438	NA	0.942921	0.976742	0.959832	0.0239153	NA	0.939336	0.981339	0.960338	0.0297003	1.00053	0.986733	NA	1.10927	1.08633	1.0978	0.0162268	1.14374	0.0212428
O24230	EXPB2	Expansin-B2	1.00357	1.16608	1.14365	1.10443	0.0880691	0.958647	0.975637	0.98987	0.974718	0.0156319	0.882552	0.0659309	1.02882	1.03375	0.93915	1.00057	0.0532494	0.905961	0.155391	1.03118	1.08247	1.02729	1.04698	0.0307972	0.864437	0.778708	0.781366	0.808171	0.0487462	0.771905	0.00199947	1.13946	1.06939	1.22883	1.14589	0.0799142	1.09447	0.116066
O49827	Os01g0860500	Chitinase	NA	1.01431	1.111	1.06266	0.0683702	NA	0.920535	0.928814	0.924674	0.00585364	0.870151	0.104609	NA	1.02211	1.01184	1.01697	0.00726167	0.957007	0.446557	NA	1.07372	1.02387	1.0488	0.0352502	NA	0.913967	0.917917	0.915942	0.00279314	0.873327	0.0336434	NA	1.15296	1.09197	1.12247	0.0431321	1.07024	0.202361
O64422	Os03g0267300	Fructose-1,6-bisphosphatase, chloroplastic	1.07069	1.08099	1.07611	1.07593	0.00515177	0.996198	0.975374	0.971202	0.980925	0.0133909	0.9117	0.000329887	0.878676	0.88784	0.885652	0.884056	0.00478555	0.821667	1.19881e-06	1.19005	1.16567	1.1679	1.17454	0.0134786	0.943986	0.971463	1.00215	0.972535	0.0290994	0.828013	0.000400752	0.886655	0.92056	0.924893	0.910703	0.020938	0.775369	5.18671e-05
O64464	PBF1	Proteasome subunit beta type-1	0.960935	0.980053	1.01903	0.986673	0.0296084	1.05072	0.998437	1.01757	1.02224	0.0264515	1.03605	0.195697	1.01117	0.997049	1.0222	1.01014	0.012607	1.02378	0.275173	0.942014	0.967946	0.963234	0.957731	0.0138137	1.06742	1.04497	1.0184	1.0436	0.0245415	1.08966	0.00616571	0.995406	1.06533	0.9961	1.01894	0.0401699	1.06391	0.0670592
O64937	REFA1	Elongation factor 1-alpha	1.05252	1.10835	1.07602	1.07896	0.0280278	1.04634	1.03127	1.06152	1.04638	0.0151224	0.969799	0.151046	0.938258	0.989697	0.992931	0.973628	0.0306747	0.902374	0.0117745	1.16341	1.20986	1.10806	1.16044	0.0509686	0.653493	0.669534	0.734018	0.685682	0.0426222	0.590879	0.000244958	1.03613	1.0291	1.03412	1.03312	0.00362019	0.890278	0.0124868
O65037	RPL27	50S ribosomal protein L27, chloroplastic	0.7039	0.873675	0.887066	0.821547	0.102105	0.245618	0.627844	0.735723	0.536395	0.257532	0.652909	0.149197	0.443231	0.720883	0.764947	0.643021	0.17442	0.782695	0.200768	2.21741	2.04062	1.66983	1.97596	0.279458	0.475815	0.606811	0.799489	0.627371	0.162814	0.317503	0.00194955	2.08285	1.61178	1.52657	1.7404	0.299619	0.880789	0.375711
O80414	Os02g0767500	Mitochondrial phosphate transporter	0.993331	1.00807	0.973996	0.9918	0.0170899	0.98112	0.993097	0.986827	0.987015	0.00599067	0.995175	0.670932	1.02854	1.01198	1.01834	1.01962	0.00835275	1.02805	0.0644465	1.07901	1.14356	1.15817	1.12691	0.0421228	0.829556	0.931499	0.911489	0.890848	0.0540155	0.790522	0.00395671	1.09339	1.06419	1.10293	1.08684	0.0201836	0.964438	0.211453
O82143	Os03g0243300	26S proteasome regulatory particle	1.00975	0.955413	1.00524	0.990132	0.0301524	0.998559	1.01598	0.960007	0.991515	0.0286422	1.0014	0.956857	1.05223	1.01032	1.08659	1.04972	0.0381989	1.06018	0.101268	0.946234	0.992971	0.961682	0.966962	0.0238116	1.04829	1.02674	1.05988	1.04497	0.0168186	1.08067	0.00977376	0.994664	0.947388	0.942008	0.961354	0.0289733	0.994199	0.808383
O82157	OsENOD93b	Early nodulin	1.27644	0.916057	0.90903	1.03384	0.210128	0.990557	1.0954	1.05619	1.04738	0.0529727	1.01309	0.919042	1.03069	1.07165	1.05976	1.05403	0.0210723	1.01953	0.87651	0.836728	0.942182	0.772705	0.850538	0.0855779	0.943272	1.00971	1.2288	1.0606	0.14941	1.24697	0.10214	0.981352	0.973609	0.899809	0.95159	0.0450103	1.11881	0.144525
O82451	GSTF2	Probable glutathione S-transferase GSTF2	0.803387	0.873757	0.921353	0.866166	0.0593481	1.17191	1.0844	1.10875	1.12169	0.0451671	1.295	0.0040425	1.01757	1.02785	0.957054	1.00083	0.0382541	1.15547	0.0298422	0.835416	0.792403	0.740644	0.789488	0.0474535	1.1128	1.19204	1.1781	1.16098	0.0423045	1.47055	0.000536352	0.924791	0.939489	0.970331	0.944871	0.0232418	1.19681	0.00701499
P04373	COX2	Cytochrome c oxidase subunit 2	1.10753	1.00991	NA	1.05872	0.0690296	1.02429	0.994289	NA	1.00929	0.0212109	0.953306	0.435117	1.00737	0.983749	NA	0.995558	0.0166994	0.940338	0.335425	0.986794	0.981221	NA	0.984007	0.00394098	0.943511	1.09086	NA	1.01719	0.104191	1.03372	0.696771	0.951887	1.0083	NA	0.980094	0.0398903	0.996023	0.902842
P0C030	RUB1	Ubiquitin-NEDD8-like protein RUB1	0.996771	0.901831	0.941031	0.946544	0.0477096	1.02506	1.03415	1.09608	1.05177	0.0386497	1.11116	0.0412179	0.937819	1.05073	1.00369	0.997411	0.0567158	1.05374	0.300282	0.997033	0.804321	0.976038	0.925797	0.105724	1.04665	0.943454	0.963392	0.984498	0.0547392	1.06341	0.441229	1.05157	1.24523	0.983809	1.09354	0.135668	1.18118	0.166456
P0C0L0	APX5	Probable L-ascorbate peroxidase 5, chloroplastic	0.645722	0.71002	NA	0.677871	0.0454653	0.618558	0.69982	NA	0.659189	0.0574614	0.97244	0.752938	0.719015	0.78224	NA	0.750627	0.0447068	1.10733	0.247947	1.34595	1.24506	NA	1.29551	0.0713399	1.5173	1.25229	NA	1.38479	0.187388	1.06892	0.593205	1.29544	1.33366	NA	1.31455	0.0270253	1.0147	0.757773
P0C0L1	APX6	Probable L-ascorbate peroxidase 6, chloroplastic	0.958949	0.846218	0.987914	0.931027	0.0748608	1.04091	0.947061	0.999506	0.995825	0.0470314	1.0696	0.273105	1.03854	1.12293	0.910744	1.02407	0.10683	1.09994	0.284276	0.956254	0.875625	0.953057	0.928312	0.0456561	1.05646	1.07452	1.0692	1.06673	0.00928154	1.1491	0.00676421	0.9968	1.06208	1.08702	1.04863	0.0465906	1.12961	0.0330627
P0C2Z0	atpF	ATP synthase subunit b, chloroplastic	0.900027	0.789966	0.842351	0.844115	0.0550515	1.2598	1.23559	1.18693	1.22744	0.0371135	1.45411	0.00056199	0.957912	0.928352	0.935684	0.940649	0.0153927	1.11436	0.0430271	0.836469	0.768944	0.759382	0.788265	0.0420188	1.23502	1.30613	1.28703	1.27606	0.0368015	1.61882	0.000111354	0.810699	0.665733	0.785714	0.754049	0.0774975	0.956593	0.538251
P0C2Z3	atpE	ATP synthase epsilon chain, chloroplastic	0.934525	0.952279	0.96074	0.949181	0.0133794	1.08024	1.01832	1.09623	1.06493	0.0411473	1.12195	0.00978095	0.964453	0.984218	1.02589	0.991519	0.0313601	1.0446	0.0978964	0.875882	0.844165	0.932813	0.884287	0.0449178	1.14525	1.27944	1.06548	1.16339	0.108129	1.31563	0.0145091	0.905542	0.87521	0.911624	0.897459	0.0195063	1.0149	0.665534
P0C2Z6	atpA	ATP synthase subunit alpha, chloroplastic	1.02104	1.01594	1.02238	1.01979	0.00339694	1.03413	1.04282	1.02574	1.03423	0.00853905	1.01416	0.0528558	0.863053	0.862403	0.87441	0.866622	0.00675227	0.849807	3.93271e-06	1.20399	1.23786	1.21205	1.21796	0.0176922	0.989356	1.02426	1.04318	1.01893	0.0273062	0.836588	0.000449125	0.88651	0.864571	0.864087	0.871723	0.0128084	0.715722	1.04647e-05
P0C328	ndhF	NAD(P)H-quinone oxidoreductase subunit 5, chloroplastic	1.05432	1.05691	NA	1.05561	0.0018293	0.94147	0.898928	NA	0.920199	0.0300814	0.871721	0.0238821	0.923173	1.03527	NA	0.979219	0.0792618	0.927632	0.306143	1.24712	1.09992	NA	1.17352	0.104082	0.994771	0.994438	NA	0.994605	0.000235514	0.84754	0.135624	0.890768	0.97963	NA	0.935199	0.062835	0.796918	0.109217
P0C337	ndhH	NAD(P)H-quinone oxidoreductase subunit H, chloroplastic	0.99149	0.954809	0.989692	0.978664	0.0206781	1.0238	1.02105	0.867254	0.970701	0.0895981	0.991864	0.88804	0.918267	0.948101	1.03605	0.967473	0.0612357	0.988566	0.779207	0.987932	0.995143	1.10398	1.02902	0.0650204	1.04917	1.06747	0.90504	1.00723	0.088967	0.978821	0.749179	1.06026	0.940372	1.20203	1.06755	0.13098	1.03745	0.671773
P0C340	ndhJ	NAD(P)H-quinone oxidoreductase subunit J, chloroplastic	1.09781	1.03122	1.18942	1.10615	0.0794313	0.913012	1.0534	1.06004	1.00882	0.0830372	0.912008	0.216249	0.979869	0.829256	0.788731	0.865952	0.100715	0.782851	0.0315694	1.11556	1.26222	1.25301	1.21027	0.082142	0.897832	0.91757	0.823906	0.87977	0.0493752	0.726923	0.00394759	1.03408	1.04488	1.01816	1.03237	0.0134431	0.853012	0.0208018
P0C343	ndhK	NAD(P)H-quinone oxidoreductase subunit K, chloroplastic	1.13635	1.1332	1.12592	1.13182	0.00534971	0.991121	1.01471	0.86942	0.958416	0.0779696	0.846791	0.0184114	0.761211	0.928874	0.999207	0.896431	0.12227	0.792026	0.0290706	1.06926	1.14868	1.06203	1.09332	0.048077	1.11948	0.982279	1.04858	1.05011	0.068614	0.960477	0.422171	0.929778	0.847894	0.969	0.915557	0.0617924	0.837407	0.017064
P0C355	psaA	Photosystem I P700 chlorophyll a apoprotein A1	0.992316	1.11474	1.11432	1.07379	0.0705612	0.855328	0.912733	0.963568	0.910543	0.0541535	0.847969	0.0335687	0.86434	0.944722	0.868591	0.892551	0.0452316	0.831213	0.0200262	1.37123	1.41241	1.32434	1.36933	0.0440697	0.716275	0.653371	0.672572	0.68074	0.0322373	0.497134	2.59934e-05	1.17299	1.1827	1.20186	1.18585	0.0146921	0.866009	0.00238896
P0C358	psaB	Photosystem I P700 chlorophyll a apoprotein A2	0.997468	1.05096	1.06497	1.0378	0.0356224	0.904003	0.958943	0.972699	0.945215	0.0363476	0.910788	0.0344838	0.903806	0.9315	0.929755	0.921687	0.0155101	0.888117	0.00662333	1.20957	1.29692	1.27804	1.26151	0.0459625	0.768368	0.767581	0.7085	0.74815	0.0343399	0.59306	0.000101188	1.13487	1.11106	1.16785	1.13793	0.0285202	0.902038	0.0167187
P0C361	psaC	Photosystem I iron-sulfur center	1.00189	0.969159	0.957935	0.976326	0.022835	1.04572	1.0196	0.998006	1.02111	0.0238917	1.04587	0.07878	1.02146	0.9707	1.01806	1.00341	0.0283754	1.02774	0.267276	1.02544	1.04095	0.976098	1.01416	0.0338651	0.930913	1.07472	1.10112	1.03558	0.0916018	1.02112	0.723346	0.964235	0.91597	0.928189	0.936131	0.0250934	0.923058	0.0326946
P0C364	psbB	Photosystem II CP47 reaction center protein	1.15848	1.16858	1.18981	1.17229	0.0159915	0.915029	0.931782	0.920479	0.92243	0.00854535	0.786863	1.82728e-05	0.907441	0.905865	0.9618	0.925035	0.031849	0.789085	0.000274929	1.2957	1.37314	1.35512	1.34132	0.040527	0.711844	0.762068	0.711452	0.728455	0.0291109	0.543088	2.88689e-05	0.984513	0.97917	1.02931	0.997665	0.027537	0.743793	0.000263468
P0C367	psbC	Photosystem II CP43 reaction center protein	1.17401	1.19361	1.11384	1.16049	0.0415662	0.894922	0.921326	0.936407	0.917552	0.0209984	0.79066	0.000831132	0.90666	0.907255	0.933174	0.915696	0.0151392	0.789061	0.000662208	1.24437	1.25807	1.2027	1.23505	0.0288351	0.71028	0.795934	0.841783	0.782666	0.0667482	0.633714	0.000420482	1.00739	0.976293	0.979974	0.987887	0.0169931	0.799879	0.000215339
P0C370	psbE	Cytochrome b559 subunit alpha	0.977498	0.913052	0.961529	0.950693	0.0335616	0.865655	0.973309	1.05765	0.965538	0.0962327	1.01561	0.813258	1.05513	1.01861	0.938177	1.00397	0.0598341	1.05604	0.249786	1.01328	1.08803	0.98959	1.0303	0.0513793	0.861268	0.931996	1.26392	1.01906	0.214984	0.989094	0.93407	1.11743	1.14784	0.819558	1.02828	0.181396	0.99804	0.986088
P0C386	ndhI	NAD(P)H-quinone oxidoreductase subunit I, chloroplastic	1.09955	1.07633	1.17614	1.11734	0.052226	1.03558	1.18063	1.08841	1.10154	0.0734132	0.985861	0.776482	0.865257	0.698354	0.926441	0.830017	0.118056	0.742852	0.0182242	1.21757	1.19535	1.08751	1.16681	0.0695719	0.911353	0.868665	0.949536	0.909851	0.0404563	0.779776	0.00522386	0.825124	1.06139	0.818588	0.9017	0.138332	0.77279	0.0413277
P0C389	petA	Cytochrome f	1.05382	1.04692	1.082	1.06091	0.018581	0.905482	0.932676	0.94485	0.927669	0.0201562	0.874407	0.00109	0.912415	0.921756	0.916161	0.916777	0.00470094	0.864141	0.000200504	1.2671	1.30234	1.21082	1.26009	0.0461623	0.814528	0.855741	0.894445	0.854905	0.0399651	0.678449	0.000327109	1.02607	1.00331	1.06782	1.0324	0.0327167	0.819305	0.00222755
P0C401	psbF	Cytochrome b559 subunit beta	0.817446	0.807312	0.913986	0.846248	0.0588812	1.05506	0.993831	1.01361	1.02083	0.0312491	1.20631	0.0105262	1.09013	1.13892	1.05899	1.09601	0.0402882	1.29514	0.00373541	0.939993	1.00363	1.00464	0.982753	0.0370343	1.019	0.960383	0.954209	0.977863	0.0357572	0.995025	0.877314	1.15439	1.1581	1.17542	1.16264	0.0112224	1.18304	0.00129202
P0C422	psbH	Photosystem II reaction center protein H	0.727181	0.779614	0.800953	0.769249	0.0379624	1.20044	1.15695	1.20144	1.18628	0.0253994	1.54212	9.3434e-05	1.10475	1.04029	1.02326	1.0561	0.0429836	1.3729	0.000976622	0.981901	0.999836	1.01201	0.997916	0.015147	1.11206	1.10514	1.13395	1.11705	0.0150396	1.11938	0.00064066	0.862097	0.829753	0.830305	0.840718	0.0185164	0.842474	0.000339884
P0C434	psbA	Photosystem II protein D1	1.08228	1.19529	1.19562	1.15773	0.0653398	0.874339	0.911312	0.929864	0.905172	0.0282674	0.781852	0.00355764	0.884964	0.907857	0.878052	0.890291	0.0156002	0.768998	0.00231911	1.36556	1.48136	1.43735	1.42809	0.0584535	0.697389	0.667898	0.658483	0.67459	0.0202979	0.472372	2.98693e-05	1.06366	1.03175	1.06822	1.05454	0.0198706	0.73843	0.000468646
P0C437	psbD	Photosystem II D2 protein	1.03144	1.0885	1.07527	1.06507	0.0298646	0.932875	0.942647	0.925432	0.933651	0.00863373	0.87661	0.00185124	0.88968	0.884203	0.889811	0.887898	0.00320061	0.833652	0.000517171	1.19004	1.32928	1.38633	1.30188	0.10097	0.748619	0.783809	0.752168	0.761532	0.0193738	0.584946	0.000807634	1.10852	1.09438	1.12513	1.10934	0.01539	0.852106	0.0309295
P0C440	rpl14	50S ribosomal protein L14, chloroplastic	0.959951	1.0299	1.01873	1.00286	0.0375775	0.972218	1.00414	1.0236	0.999984	0.0259409	0.997132	0.918389	1.03733	1.00631	0.985009	1.00955	0.0263121	1.00667	0.812988	1.03502	1.03539	1.02732	1.03257	0.00455399	1.18433	1.10435	1.08172	1.12347	0.0539097	1.08803	0.0436822	0.870942	0.795836	0.851968	0.839582	0.0390553	0.813096	0.00104993
P0C443	rpl16	50S ribosomal protein L16, chloroplastic	0.983044	0.947162	0.960045	0.963417	0.0181769	0.875053	0.960736	0.984082	0.939957	0.0574075	0.975649	0.536799	0.802982	0.854086	0.980582	0.879217	0.0914283	0.912602	0.192748	1.18819	1.09777	1.20697	1.16431	0.0583874	0.959822	0.923142	0.887285	0.923416	0.0362688	0.793101	0.00372016	1.19397	1.40923	1.09891	1.23404	0.158989	1.05989	0.515203
P0C451	rpl23-A	50S ribosomal protein L23, chloroplastic	1.17357	0.939547	NA	1.05656	0.165482	0.705013	0.95459	NA	0.829802	0.176477	0.78538	0.316135	0.908027	0.95035	NA	0.929188	0.029927	0.879446	0.396221	1.36841	1.18746	NA	1.27793	0.127949	0.6068	1.06129	NA	0.834044	0.32137	0.652651	0.211214	1.24791	0.978147	NA	1.11303	0.190749	0.870959	0.416787
P0C457	rpl33	50S ribosomal protein L33, chloroplastic	1.08548	1.05249	1.00855	1.04884	0.0385946	0.608457	0.722466	0.890566	0.740496	0.141916	0.706014	0.0221328	0.701198	0.878457	0.996529	0.858728	0.148651	0.81874	0.0986358	1.59914	1.47564	1.34392	1.4729	0.12763	0.583971	0.817798	0.777011	0.72626	0.124902	0.493081	0.00192968	1.44448	1.28107	1.16307	1.29621	0.141317	0.880037	0.183291
P0C482	rps2	30S ribosomal protein S2, chloroplastic	0.88595	0.756563	0.887133	0.843215	0.0750457	1.05829	1.08641	1.10773	1.08415	0.0247975	1.28573	0.00617064	1.00234	1.07847	1.06464	1.04848	0.0405559	1.24343	0.0140557	0.83192	0.813341	0.865285	0.836849	0.0263205	1.19739	1.24734	1.17103	1.20525	0.038753	1.44023	0.000168212	0.97025	0.953706	0.851219	0.925058	0.0644799	1.10541	0.0933019
P0C485	rps3	30S ribosomal protein S3, chloroplastic	0.961953	0.946996	1.06427	0.991073	0.0638301	0.968359	0.971237	0.995405	0.978334	0.0148541	0.987146	0.753279	0.935846	0.956296	0.829924	0.907355	0.0678327	0.915528	0.194508	1.22567	1.24041	1.3535	1.27319	0.0699355	1.0288	0.960863	0.963624	0.984428	0.03845	0.773196	0.00330808	0.991157	0.979935	0.922584	0.964558	0.0367818	0.75759	0.00249046
P0C488	rps4	30S ribosomal protein S4, chloroplastic	1.0714	0.989619	0.984392	1.01514	0.0487947	0.966421	0.95686	0.951628	0.958303	0.00750135	0.944014	0.116916	0.973051	0.957312	0.949847	0.96007	0.0118452	0.945755	0.130312	1.05551	1.08509	1.12919	1.08993	0.0370748	1.01587	1.07899	1.06255	1.05247	0.0327457	0.96563	0.259842	0.91701	0.917517	0.922073	0.918867	0.00278849	0.843051	0.00134346
P0C494	rps8	30S ribosomal protein S8, chloroplastic	0.896652	0.834194	1.04688	0.925908	0.109319	0.968315	1.03575	1.05889	1.02099	0.0470593	1.10269	0.23866	0.928254	1.03302	0.886708	0.949326	0.0753953	1.02529	0.775266	1.22394	0.999142	1.12133	1.1148	0.112539	1.09603	0.984748	0.897024	0.992599	0.0997329	0.890382	0.232011	0.967783	1.07735	1.07919	1.04144	0.063795	0.934193	0.381591
P0C497	rpl2-A	50S ribosomal protein L2, chloroplastic	0.829877	0.896863	0.988799	0.90518	0.0797866	1.01167	0.979443	1.04018	1.01043	0.0303896	1.11628	0.0996148	0.976481	0.865686	0.93314	0.925102	0.0558334	1.02201	0.740967	0.866969	0.984803	0.9176	0.923124	0.0591112	1.54787	1.22138	1.32622	1.36516	0.16669	1.47885	0.0123595	0.83759	1.0511	0.772294	0.886995	0.145821	0.960862	0.711158
P0C512	rbcL	Ribulose bisphosphate carboxylase large chain	1.11278	NA	1.0633	1.08804	0.0349886	1.10803	NA	1.14738	1.12771	0.0278229	1.03646	0.336298	0.734774	NA	0.871592	0.803183	0.0967453	0.738193	0.0594596	1.31939	NA	1.25419	1.28679	0.0461031	0.686441	NA	0.853326	0.769883	0.118006	0.598295	0.0287466	0.928065	NA	0.851637	0.889851	0.0540425	0.691525	0.0156382
P0C522	ATPA	ATP synthase subunit alpha, mitochondrial	0.941979	0.972582	0.964997	0.959853	0.0159368	1.02612	1.01402	1.00364	1.01459	0.0112499	1.05703	0.00827807	1.02349	1.00518	1.01644	1.01504	0.00923769	1.05749	0.00656522	0.998477	1.00144	0.99783	0.999249	0.00192614	1.06136	1.07274	1.06581	1.06664	0.00573589	1.06744	4.25623e-05	0.975984	0.953726	0.952151	0.960621	0.0133287	0.961342	0.00766142
P0C540	ACT7	Actin-7	1.03357	0.942835	0.93119	0.969197	0.0560485	1.09921	1.02587	1.06626	1.06378	0.0367333	1.09759	0.0708599	1.05113	1.03254	1.02479	1.03615	0.0135336	1.06908	0.114628	0.934715	0.928161	0.946591	0.936489	0.00934222	0.999745	1.0685	1.15122	1.07315	0.0758442	1.14593	0.0363061	0.962342	0.956354	0.995185	0.971294	0.0209061	1.03717	0.058025
P0C579	Os04g0350100	Cysteine proteinase inhibitor 10	1.02274	1.13697	1.1042	1.08797	0.0588192	0.913134	0.855353	0.997568	0.922018	0.0715223	0.847467	0.0360812	1.10048	0.951012	0.988107	1.0132	0.0778295	0.931276	0.255038	1.09655	1.14134	1.17089	1.13626	0.0374267	0.976493	0.760746	0.7687	0.835313	0.12233	0.735143	0.0151652	1.08384	1.29565	1.10118	1.16022	0.117599	1.02109	0.753537
P0C5A4	LEA3	Late embryogenesis abundant protein, group 3	0.905227	0.990023	1.1013	0.998851	0.098335	0.919434	0.861884	0.928211	0.903176	0.0360284	0.904215	0.188739	1.0833	1.01945	0.850645	0.984467	0.12021	0.985599	0.880328	0.952415	1.01555	0.881915	0.949959	0.0668509	0.979335	0.945337	1.02026	0.981644	0.0375145	1.03335	0.513626	1.21944	1.27582	1.26446	1.25324	0.0298221	1.31926	0.00199696
P0C5D1	Os07g0638400	1-Cys peroxiredoxin B	1.11535	1.041	0.95067	1.03567	0.0824701	1.04977	0.882318	0.913598	0.948562	0.0890327	0.915889	0.281665	0.948419	0.980648	1.02462	0.984562	0.0382513	0.95065	0.385304	0.907292	1.08691	0.999587	0.997931	0.089823	1.21294	1.11485	1.24746	1.19175	0.0688002	1.19422	0.0412653	0.83966	0.924778	0.861607	0.875348	0.0441916	0.877163	0.101233
P0C5D5	Os06g0196300	Peroxiredoxin Q, chloroplastic	1.02273	1.02385	1.03341	1.02666	0.00587067	0.99136	1.0084	1.03143	1.0104	0.0201083	0.984158	0.249872	0.975992	0.995193	0.991101	0.987428	0.0101135	0.961786	0.00436437	1.0659	0.975136	1.04275	1.02793	0.0471602	0.951392	0.939094	0.925948	0.938812	0.0127242	0.913307	0.0341871	1.02942	1.0371	1.01839	1.0283	0.00940225	1.00037	0.989793
P0DKJ9	RPT1A	26S protease regulatory subunit 7A	1.03023	1.01339	1.03511	1.02625	0.0113948	0.953393	0.984944	1.00819	0.982175	0.0275032	0.957056	0.0623677	1.02401	1.03396	0.9917	1.01656	0.0220938	0.990558	0.536612	0.991691	0.970552	1.01459	0.992277	0.0220233	0.943272	1.01229	0.972897	0.976152	0.0346222	0.983749	0.53345	1.01368	0.986635	1.00854	1.00295	0.0143618	1.01076	0.520695
P0DKK9	RPS10-2	40S ribosomal protein S10-2	1.08029	1.11607	1.11842	1.10493	0.0213678	0.917481	0.915259	0.940614	0.924451	0.0140412	0.836661	0.000256975	0.961984	0.979966	0.931211	0.95772	0.0246556	0.86677	0.00144697	1.21896	1.38571	1.26969	1.29145	0.0854779	0.570767	0.588978	0.701289	0.620345	0.0706887	0.480347	0.000468683	1.18538	1.25825	1.24356	1.22906	0.0385346	0.951692	0.313316
P12085	atpB	ATP synthase subunit beta, chloroplastic	1.06567	1.02595	1.06662	1.05275	0.0232101	0.997031	0.989181	1.02434	1.00352	0.0184576	0.953239	0.0452289	0.871287	0.872933	0.875256	0.873158	0.00199398	0.82941	0.000181899	1.15953	1.1861	1.11472	1.15345	0.0360746	0.994656	1.02642	1.07096	1.03068	0.0383304	0.893563	0.015606	0.890572	0.881324	0.869711	0.880536	0.0104527	0.763393	0.00022939
P12123	petB	Cytochrome b6	0.93647	0.829003	0.900768	0.888747	0.0547329	0.808332	0.875496	0.904262	0.862697	0.0492295	0.970689	0.573065	0.815205	0.830062	0.837163	0.827477	0.0112049	0.93106	0.130309	1.46206	1.62175	1.63751	1.57377	0.0970641	0.545887	0.650314	0.453798	0.55	0.0983222	0.349478	0.000212456	1.33412	1.49799	1.4041	1.41207	0.0822274	0.89725	0.0924782
P12151	rps16	30S ribosomal protein S16, chloroplastic	0.982976	0.962835	1.29316	1.07966	0.185174	0.705959	0.622322	0.678331	0.668871	0.0426134	0.619521	0.0200429	0.900525	0.871551	0.765865	0.84598	0.0708779	0.783563	0.110778	1.4386	1.72062	1.79546	1.65156	0.188185	0.738746	0.607354	0.523814	0.623305	0.10835	0.377404	0.00120413	1.20533	1.32187	1.35667	1.29462	0.079267	0.783878	0.0388713
P12153	rps19-A	30S ribosomal protein S19, chloroplastic	0.957172	1.11169	NA	1.03443	0.10926	0.758625	0.800567	NA	0.779596	0.0296574	0.753648	0.0861275	0.794872	0.88673	NA	0.840801	0.0649535	0.812815	0.164031	1.14618	1.47137	NA	1.30878	0.229946	0.896253	0.780649	NA	0.838451	0.0817442	0.640637	0.112377	1.27673	1.15651	NA	1.21662	0.0850053	0.929587	0.648135
P12330	CAB1R	Chlorophyll a-b binding protein 1, chloroplastic	0.830001	0.927222	0.869969	0.875731	0.0488657	1.57719	1.22324	1.18236	1.3276	0.217116	1.51599	0.0245207	1.38641	1.15542	1.29525	1.27903	0.116349	1.46053	0.00520617	0.750841	0.761028	0.785711	0.76586	0.0179305	1.06514	1.18666	1.23569	1.1625	0.0878071	1.5179	0.0015567	0.338403	0.446488	0.541263	0.442051	0.101503	0.577196	0.0055385
P12331	CAB2R	Chlorophyll a-b binding protein 2, chloroplastic	0.678952	0.927121	0.936348	0.847473	0.146017	1.74044	1.07052	1.11483	1.3086	0.374641	1.54411	0.117944	1.35831	1.02865	1.18706	1.19134	0.164873	1.40576	0.0538507	0.604425	1.11771	1.21667	0.9796	0.328658	1.19328	0.75126	0.592863	0.845802	0.311173	0.863415	0.635601	0.246545	1.18425	1.05636	0.829053	0.508503	0.846317	0.688901
P14654	GLN1-2	Glutamine synthetase cytosolic isozyme 1-2	1.04458	1.04508	1.02282	1.03749	0.0127103	1.04165	0.954467	0.942126	0.979413	0.0542475	0.94402	0.145307	0.853799	0.960074	0.957464	0.923779	0.0606184	0.890396	0.0335357	1.16269	1.01351	1.1216	1.09927	0.0770568	0.94922	1.03785	1.01151	0.999524	0.0455116	0.909263	0.125751	1.01792	0.924233	0.972544	0.971566	0.046852	0.88383	0.0702449
P14655	GLN2	Glutamine synthetase, chloroplastic	1.12883	1.0613	1.04507	1.0784	0.0444225	1.01136	0.990908	0.994661	0.998976	0.010888	0.926348	0.0396343	0.937452	0.887618	0.91375	0.91294	0.0249268	0.846567	0.00490837	1.04765	1.03614	1.00243	1.02874	0.023498	0.977619	1.12716	1.11614	1.07364	0.0833374	1.04364	0.419908	0.859104	0.832611	0.861194	0.85097	0.0159332	0.827195	0.000410137
P14656	GLN1-1	Glutamine synthetase cytosolic isozyme 1-1	0.927056	1.00881	0.963164	0.966343	0.0409691	1.02247	0.969336	0.884758	0.958856	0.069454	0.992252	0.880034	0.93663	0.988741	1.00493	0.976768	0.0356909	1.01079	0.756333	0.979333	0.905902	0.959873	0.948369	0.038043	1.02314	0.945983	1.08664	1.01859	0.0704374	1.07404	0.20333	1.03577	1.2205	0.903087	1.05312	0.159417	1.11045	0.330378
P14717	PAL	Phenylalanine ammonia-lyase	0.956718	0.959443	0.937215	0.951125	0.0121235	1.17703	1.15646	1.13057	1.15469	0.0232793	1.21402	0.000177654	0.908266	0.90002	0.91927	0.909186	0.00965784	0.955905	0.00940194	0.973979	0.994478	0.987445	0.985301	0.0104165	1.03323	1.01593	1.03991	1.02969	0.0123722	1.04505	0.008945	0.958313	0.968253	0.959813	0.962126	0.00535833	0.97648	0.0266162
P15280	AGPS	Glucose-1-phosphate adenylyltransferase small subunit, chloroplastic/amyloplastic	1.08602	1.12018	1.09604	1.10075	0.0175582	1.00435	1.01327	0.997324	1.00498	0.00799094	0.913	0.00100538	0.92341	0.928636	0.932169	0.928071	0.00440638	0.843129	7.85996e-05	1.07209	1.07857	1.09381	1.08149	0.0111489	0.961005	0.965686	0.959807	0.962166	0.0031067	0.889669	5.77946e-05	0.957909	0.927185	0.943704	0.942933	0.0153762	0.871884	0.000225867
P17070	Os02g0805200	Proliferating cell nuclear antigen	0.984829	1.08581	0.943537	1.00473	0.0731929	1.03707	1.07065	1.07042	1.05938	0.0193203	1.0544	0.27924	1.07962	0.970977	1.04839	1.03299	0.0559322	1.02814	0.623205	0.98656	0.892562	0.88811	0.922411	0.0555994	0.989454	1.06078	1.07338	1.0412	0.0452564	1.12878	0.0454656	1.01383	0.952356	0.957409	0.974532	0.034128	1.05651	0.238626
P17784	FBA1	Fructose-bisphosphate aldolase 1, cytoplasmic	1.01418	0.982027	0.971127	0.989111	0.0223827	0.950171	1.00922	1.00205	0.987146	0.0322213	0.998014	0.935043	0.997559	0.989587	0.996578	0.994575	0.00434748	1.00552	0.699397	1.01665	0.951055	1.00037	0.98936	0.0341565	1.07097	1.0036	1.00063	1.02507	0.0397833	1.03609	0.303552	1.01304	0.998994	1.09458	1.03554	0.0516113	1.04667	0.265862
P18566	RBCS-A	Ribulose bisphosphate carboxylase small chain A, chloroplastic	0.909239	0.908511	0.88651	0.90142	0.0129172	1.17057	1.13865	1.17548	1.16157	0.0199964	1.2886	4.58882e-05	0.916162	0.902958	0.934032	0.917718	0.0155952	1.01808	0.235768	1.11059	1.1209	1.07234	1.10128	0.0255852	0.853312	0.982555	0.935847	0.923904	0.0654441	0.83894	0.0119484	1.00234	0.963758	0.963398	0.976498	0.0223784	0.886697	0.00313605
P20907	Os05g0494200	Cysteine proteinase inhibitor 2	0.863514	NA	0.878363	0.870938	0.0104997	1.09931	NA	1.10938	1.10434	0.00712269	1.26799	0.00147419	0.972858	NA	0.974729	0.973793	0.00132334	1.1181	0.00525155	0.93216	NA	0.839099	0.885629	0.0658043	1.19401	NA	1.03212	1.11306	0.114472	1.25681	0.135176	1.02685	NA	1.11304	1.06994	0.0609454	1.20811	0.100816
P25776	Os04g0650000	Oryzain alpha chain	0.941644	0.901664	0.924198	0.922502	0.0200435	1.03659	0.949137	0.939497	0.975075	0.0534927	1.05699	0.186148	1.11127	1.10952	1.07657	1.09912	0.0195493	1.19145	0.000398529	0.97336	0.988056	0.907639	0.956352	0.0428219	1.02288	1.04674	1.0651	1.04491	0.0211688	1.0926	0.0325588	0.962517	0.998345	0.978438	0.979767	0.0179512	1.02448	0.431722
P25777	Os04g0670200	Oryzain beta chain	0.915959	0.926183	0.990768	0.944303	0.0405626	1.02864	0.990188	1.05249	1.02377	0.0314362	1.08416	0.0551017	1.05911	1.08361	1.00215	1.04829	0.0417973	1.11012	0.0364919	1.02581	0.95277	0.98707	0.988552	0.036545	0.984244	1.01321	0.951391	0.982947	0.0309272	0.99433	0.849208	1.00789	1.04982	1.08317	1.04696	0.0377204	1.05908	0.126365
P25778	Os09g0442300	Oryzain gamma chain	0.928873	1.04451	0.928006	0.967129	0.0670127	0.967624	1.00938	0.983259	0.986755	0.0210976	1.02029	0.653784	1.04594	1.06173	1.04595	1.05121	0.00911492	1.08694	0.0976129	1.05312	1.12887	0.890138	1.02404	0.121995	0.994138	0.807128	1.19261	0.997958	0.192768	0.974526	0.852654	1.07911	0.918122	0.837754	0.944996	0.122904	0.922808	0.47339
P28752	TUBA1	Tubulin alpha-1 chain	1.11825	0.997633	1.01441	1.04343	0.0653357	0.964128	1.05516	1.01739	1.01223	0.0457332	0.970096	0.535156	1.07104	1.01813	1.0798	1.05633	0.0333635	1.01236	0.775947	0.948011	1.01804	0.982968	0.983005	0.0350127	0.944738	0.97249	0.926022	0.94775	0.02338	0.964135	0.220556	0.988704	1.00443	0.990475	0.994537	0.00861457	1.01173	0.609124
P28757	SODCC2	Superoxide dismutase [Cu-Zn] 2	0.896085	0.885484	0.895269	0.89228	0.00589933	0.988906	0.987399	1.00163	0.992644	0.00781656	1.11248	5.91693e-05	1.05924	1.08843	1.04378	1.06381	0.0226744	1.19224	0.000222711	0.983765	1.03372	1.03609	1.01786	0.029552	0.995004	1.01082	0.953222	0.986349	0.0297584	0.96904	0.263002	1.05987	1.10869	1.11976	1.09611	0.031865	1.07687	0.0355789
P29250	LOX1.1	Linoleate 9S-lipoxygenase 2	1.16001	0.977711	NA	1.06886	0.128902	0.998881	0.918342	NA	0.958611	0.05695	0.896855	0.383828	1.10178	1.04852	NA	1.07515	0.0376656	1.00589	0.953207	1.01119	1.06449	NA	1.03784	0.0376867	0.911	1.03051	NA	0.970757	0.0845101	0.935365	0.413062	0.843284	1.01482	NA	0.929051	0.121293	0.895179	0.349488
P29545	Os07g0662500	Elongation factor 1-beta	0.888571	0.904465	0.900012	0.897683	0.00819909	1.08327	1.02449	1.01216	1.03997	0.0380022	1.15851	0.0031707	1.06916	1.02689	1.01005	1.03536	0.0304522	1.15337	0.00163928	0.945448	0.979959	0.940187	0.955198	0.0216043	1.06608	1.11228	1.15782	1.11206	0.0458675	1.16422	0.00585148	0.946479	0.9381	0.916199	0.933592	0.0156353	0.977381	0.233208
P30298	SUS2	Sucrose synthase 2	0.945705	0.95338	0.929229	0.942771	0.0123403	1.07416	1.06629	1.08366	1.0747	0.00870114	1.13994	0.000111124	1.06649	1.03111	1.07429	1.05729	0.0230123	1.12148	0.00161113	0.974294	1.00365	0.977098	0.985014	0.0162007	0.878794	0.904089	0.8703	0.884394	0.0175771	0.897849	0.0018814	1.02739	1.05311	1.05942	1.04664	0.0169684	1.06256	0.0104201
P31691	Os02g0718900	ADP,ATP carrier protein, mitochondrial	0.915405	1.00686	1.02658	0.982949	0.0593197	1.05921	1.06483	1.04113	1.05506	0.0123865	1.07336	0.108333	0.970615	0.977681	0.955171	0.967822	0.0115118	0.984611	0.686945	1.12418	1.17301	1.07906	1.12542	0.0469852	0.765757	0.798294	0.833971	0.799341	0.0341188	0.71026	0.000625623	1.07998	1.05804	1.16778	1.10193	0.0580693	0.979128	0.614924
P31924	SUS1	Sucrose synthase 1	1.04358	1.05318	1.0704	1.05572	0.0135895	1.08379	1.05236	1.06983	1.06866	0.0157491	1.01226	0.341873	0.911157	0.939854	0.93316	0.928057	0.0150138	0.879075	0.000399484	1.07039	1.08071	1.07538	1.07549	0.00516236	0.897117	0.906829	0.931179	0.911708	0.0175475	0.847713	0.000100891	1.02292	1.04472	1.01352	1.02705	0.0160051	0.954962	0.00755002
P35681	TCTP	Translationally-controlled tumor protein homolog	0.959406	0.912823	0.920427	0.930886	0.0249907	1.05657	1.07916	1.16373	1.09982	0.0564847	1.18148	0.00905538	1.02665	1.013	0.996414	1.01202	0.0151419	1.08716	0.00858929	0.982177	1.02052	0.988994	0.997231	0.020457	0.967381	0.943999	0.825387	0.912256	0.0761336	0.914788	0.135302	1.02072	1.00641	1.11672	1.04795	0.059985	1.05086	0.237998
P35685	RPL7A-1	60S ribosomal protein L7a-1	0.902294	0.891249	0.950885	0.91481	0.0317269	0.946229	0.949876	1.00387	0.96666	0.0322805	1.05668	0.118234	1.02824	1.06315	0.903101	0.998163	0.0841555	1.09112	0.183708	0.978223	0.994519	1.17707	1.04994	0.110401	1.01619	1.05541	0.958133	1.00991	0.0489412	0.961876	0.596637	1.1557	1.13147	1.10911	1.13209	0.0233003	1.07825	0.275802
P35686	RPS20	40S ribosomal protein S20	1.10472	1.23478	1.18759	1.1757	0.0658384	0.89651	0.890876	1.03109	0.939492	0.0793772	0.799094	0.0165791	0.898588	0.92113	0.961902	0.927207	0.0320916	0.788645	0.0041901	1.3053	1.06271	1.34866	1.23889	0.154109	0.656843	0.801561	0.596514	0.684973	0.105378	0.552894	0.00679615	1.10024	1.21253	1.07812	1.1303	0.0720722	0.912351	0.330956
P35687	RPS21	40S ribosomal protein S21	0.939301	0.878768	NA	0.909035	0.0428033	1.0891	1.08916	NA	1.08913	3.91778e-05	1.19812	0.0271002	1.08846	0.996169	NA	1.04232	0.065262	1.14662	0.137064	0.861758	1.1021	NA	0.981928	0.169946	1.25222	1.18117	NA	1.21669	0.0502379	1.23909	0.201865	0.864192	0.798426	NA	0.831309	0.0465029	0.846609	0.350215
P37832	TUBB7	Tubulin beta-7 chain	0.957817	0.939596	1.0147	0.970703	0.0391736	1.03455	1.06334	1.00479	1.03422	0.0292779	1.06544	0.0876774	0.981182	1.04811	1.06803	1.03244	0.0454949	1.0636	0.149491	1.01977	0.970792	0.96514	0.985233	0.0300402	1.03712	1.04269	1.06743	1.04908	0.0161352	1.06481	0.0315792	0.973979	0.928216	0.971643	0.957946	0.0257732	0.972304	0.298428
P37833	Os01g0760600	Aspartate aminotransferase, cytoplasmic	0.93285	0.97079	0.941013	0.948218	0.0199695	0.995999	0.984359	0.983673	0.98801	0.00692663	1.04197	0.0310572	1.05818	1.01636	1.03027	1.03494	0.0213005	1.09145	0.00677108	0.970219	0.989205	0.995416	0.984946	0.0131273	1.07266	1.03526	1.03678	1.04824	0.0211668	1.06426	0.0116803	0.983091	0.979065	1.01512	0.992426	0.0197589	1.00759	0.614004
P37834	PRX74	Peroxidase 1	1.02692	0.969816	NA	0.998367	0.040377	1.04334	0.935629	NA	0.989486	0.0761657	0.991105	0.897525	1.01312	0.994848	NA	1.00399	0.0129225	1.00563	0.868619	0.998933	1.08588	NA	1.04241	0.0614824	1.01503	1.08809	NA	1.05156	0.0516629	1.00878	0.886789	0.928743	0.917119	NA	0.922931	0.00821931	0.885383	0.112483
P37890	CBP1	Serine carboxypeptidase 1	0.897049	0.923699	0.847954	0.889567	0.0384224	0.9778	0.978522	0.945521	0.967281	0.0188483	1.08736	0.0346731	0.9736	1.00328	1.00629	0.994391	0.0180682	1.11784	0.0128867	0.97345	0.968184	1.11139	1.01767	0.0812003	1.08817	1.1036	1.12944	1.10707	0.0208504	1.08785	0.138471	1.01934	1.02528	0.944932	0.996515	0.0447711	0.979209	0.712852
P38419	CM-LOX1	Lipoxygenase 7, chloroplastic	0.999125	0.916159	1.00222	0.972502	0.0488194	1.08127	1.1103	1.07608	1.08922	0.0184374	1.12002	0.0179348	1.05837	1.12131	1.10726	1.09565	0.0330377	1.12663	0.0223904	0.992334	1.03738	0.972909	1.00087	0.0330741	0.900017	0.890357	0.871043	0.887139	0.0147526	0.886364	0.00554446	1.02655	0.962827	1.01055	0.999976	0.0331516	0.999102	0.975061
P40392	RIC1	Ras-related protein RIC1	0.910813	0.794285	0.907017	0.870705	0.0662086	1.23326	1.01972	1.15986	1.13761	0.108497	1.30654	0.022019	1.0414	0.99214	1.13038	1.05464	0.0700639	1.21125	0.0297962	0.849907	0.761877	0.914405	0.842063	0.0765661	1.09166	1.23839	1.0354	1.12181	0.1048	1.33222	0.0202391	0.914943	0.939051	0.91545	0.923148	0.0137749	1.09629	0.145341
P40393	RIC2	Ras-related protein RIC2	0.959753	0.961523	0.93287	0.951382	0.0160566	1.03546	1.11955	0.986818	1.04728	0.0671494	1.1008	0.0738992	1.03921	0.995109	1.06781	1.03404	0.0366243	1.08688	0.0231623	0.953221	0.955938	1.0504	0.98652	0.0553388	1.00755	0.930394	1.00407	0.980671	0.0435757	0.994072	0.892599	1.07072	1.02805	1.02009	1.03962	0.0272235	1.05382	0.21016
P40978	RPS19A	40S ribosomal protein S19	1.11475	1.24849	1.15904	1.17409	0.0681268	0.889144	0.936418	0.950627	0.925396	0.0321893	0.788181	0.00463197	0.888319	0.95418	0.967037	0.936512	0.0422287	0.797648	0.00681996	1.29831	1.30148	1.15239	1.25073	0.0851756	0.502757	0.616505	0.636705	0.585322	0.0722133	0.467986	0.00049725	1.24473	1.1405	1.2188	1.20134	0.0542623	0.960517	0.444733
P41095	Os08g0130500	60S acidic ribosomal protein P0	1.04496	1.00266	1.03508	1.02756	0.0221274	0.995354	1.00383	1.01738	1.00552	0.0111109	0.97855	0.197964	0.999927	1.00319	1.00836	1.00382	0.00425125	0.976897	0.142064	1.03261	1.05015	1.03938	1.04072	0.00884604	0.958154	1.00279	0.938118	0.966354	0.0331066	0.928547	0.0197993	0.989784	0.982701	0.99982	0.990769	0.00860166	0.952007	0.00217878
P41344	Os06g0107700	Ferredoxin--NADP reductase, leaf isozyme, chloroplastic	1.07127	1.10215	1.06284	1.07875	0.0206939	1.03782	1.01269	0.975581	1.0087	0.0313118	0.93506	0.0318884	0.942489	0.882722	0.941775	0.922329	0.0343019	0.854997	0.00249345	1.11373	1.12715	1.10443	1.11511	0.0114202	0.976965	1.0818	1.11402	1.05759	0.0716591	0.948424	0.241746	0.859341	0.806972	0.818302	0.828205	0.0275532	0.742714	7.60348e-05
P41345	Os03g0784700	Ferredoxin--NADP reductase, root isozyme, chloroplastic	1.02482	0.907942	NA	0.966382	0.0826462	1.04169	0.883346	NA	0.962517	0.111964	0.996	0.972235	0.991497	1.02632	NA	1.00891	0.0246226	1.04401	0.557722	1.04969	0.922813	NA	0.986252	0.0897161	0.880561	0.981498	NA	0.931029	0.071373	0.944007	0.566031	0.970488	1.32566	NA	1.14808	0.251148	1.16408	0.481246
P42211	RAP	Aspartic proteinase	0.951809	0.931975	0.968841	0.950875	0.0184507	0.953431	0.91041	0.982998	0.948946	0.036501	0.997972	0.938838	1.07518	1.03199	1.09078	1.06598	0.0304582	1.12105	0.00499649	1.00238	0.961676	0.986325	0.983459	0.0205012	1.00685	0.958611	0.936382	0.967281	0.0360252	0.98355	0.536101	1.01359	1.11228	1.07905	1.06831	0.0502146	1.08628	0.0535578
P42862	Os03g0776000	Glucose-6-phosphate isomerase, cytosolic A	0.916826	1.01385	1.04497	0.991882	0.0668369	1.0482	0.968314	1.00606	1.00752	0.039961	1.01577	0.745471	1.09323	1.02444	0.975585	1.03109	0.059103	1.03952	0.489013	1.00734	1.08679	0.996972	1.03037	0.0491411	0.974975	0.842254	0.93514	0.917456	0.0681046	0.890416	0.0803685	0.98818	1.00577	1.00064	0.998198	0.00904758	0.968779	0.327277
P42863	Os06g0256500	Glucose-6-phosphate isomerase, cytosolic B	1.11128	1.18283	1.01872	1.10428	0.0822763	0.905422	0.947412	0.98074	0.944524	0.037742	0.855333	0.0377773	0.928489	0.885869	0.938001	0.917453	0.0277629	0.830818	0.0203587	1.0276	1.04761	1.10091	1.05871	0.0378956	0.865219	1.01803	0.984369	0.955871	0.0802902	0.902867	0.115301	1.03235	1.03334	0.982794	1.01616	0.0289017	0.959814	0.196955
P43279	ME6	NADP-dependent malic enzyme, chloroplastic	NA	0.981921	0.964716	0.973318	0.0121657	NA	1.1167	1.08385	1.10027	0.0232219	1.13044	0.0206612	NA	0.975811	1.14254	1.05918	0.117896	1.08821	0.413349	NA	0.943241	0.895276	0.919258	0.0339167	NA	1.06487	0.938444	1.00165	0.0893932	1.08963	0.347184	NA	0.921685	0.969714	0.945699	0.0339617	1.02876	0.51749
P45960	TUBB4	Tubulin beta-4 chain	0.974369	0.951151	1.00329	0.97627	0.0261209	1.00678	0.870483	1.02313	0.966798	0.0838106	0.990298	0.860849	0.923403	1.10253	0.949571	0.991834	0.0967526	1.01594	0.801234	1.03136	0.804386	0.766787	0.867512	0.14314	1.07688	1.10276	1.07832	1.08599	0.014544	1.25184	0.0581803	1.06895	1.18692	1.09831	1.11806	0.0614171	1.28881	0.0495101
P46465	TBP1	26S protease regulatory subunit 6A homolog	0.966367	1.0375	0.929779	0.977882	0.0547756	1.04526	1.21795	0.991519	1.08491	0.118306	1.10945	0.228111	1.07277	0.978368	0.969352	1.00683	0.0572837	1.0296	0.561345	0.948227	0.970982	0.941655	0.953621	0.0153895	1.01396	1.06365	1.15558	1.07773	0.0718536	1.13014	0.0430164	0.939662	0.709311	0.928747	0.85924	0.129957	0.901029	0.279712
P48494	TPI	Triosephosphate isomerase, cytosolic	1.0249	0.99484	1.00699	1.00891	0.015123	1.01409	1.01872	1.01075	1.01452	0.00400269	1.00556	0.5681	0.999817	0.991966	0.980927	0.990903	0.00948984	0.982151	0.155564	0.990851	1.01235	1.01463	1.00594	0.0131207	1.02522	1.04096	1.08441	1.0502	0.0306555	1.04399	0.0830725	0.97536	0.919557	0.933332	0.94275	0.0290693	0.937179	0.0264886
P48599	Os01g0970400	Eukaryotic translation initiation factor 4E-1	0.98035	0.993897	0.979852	0.9847	0.00796872	0.93029	0.973833	1.01917	0.974431	0.0444418	0.989571	0.713719	1.08466	1.07076	0.970435	1.04195	0.0623228	1.05814	0.189651	0.964439	0.888796	1.03352	0.962251	0.0723859	1.06744	1.01437	0.975799	1.0192	0.0460098	1.05919	0.314184	1.03472	1.08214	1.0814	1.06609	0.0271646	1.10791	0.0805887
P48642	GRC2	Glutathione reductase, cytosolic	0.968396	0.964616	0.991747	0.97492	0.0146953	0.984801	0.997812	0.9703	0.984304	0.0137629	1.00963	0.464732	1.07092	1.00149	1.06565	1.04602	0.0386523	1.07293	0.0408164	1.02336	1.05035	1.07568	1.0498	0.0261653	0.960433	0.977986	0.97181	0.970076	0.00890395	0.924061	0.00751225	1.00011	1.00892	1.01911	1.00938	0.00950991	0.961501	0.0657423
P49027	RACK1A	Guanine nucleotide-binding protein subunit beta-like protein A	1.00985	0.99267	0.990947	0.997821	0.0104499	1.00851	1.03565	1.01255	1.01891	0.014644	1.02113	0.112218	1.03381	1.00664	1.04408	1.02818	0.0193417	1.03042	0.0750336	0.967823	0.973658	0.938398	0.95996	0.0188995	1.04902	1.13291	1.09667	1.09287	0.0420713	1.13845	0.00753719	0.962594	0.872979	0.901169	0.912247	0.045823	0.950297	0.170794
P49100	Os05g0108800	Cytochrome b5	1.05328	1.00035	0.978831	1.01082	0.0383134	1.00788	1.01932	0.987357	1.00485	0.0161928	0.994095	0.81594	1.01072	0.999598	1.01829	1.00954	0.00940257	0.998731	0.9578	0.911958	0.852339	0.944968	0.903088	0.0469473	1.02609	1.05574	0.98771	1.02318	0.0341064	1.13298	0.023074	1.05569	0.982108	1.0395	1.02577	0.0386681	1.13585	0.02504
P49199	RPS8	40S ribosomal protein S8	0.941961	0.92987	0.983804	0.951878	0.0283019	0.98084	0.999821	0.97041	0.98369	0.0149114	1.03342	0.160093	1.05496	1.02926	1.04739	1.04387	0.0132068	1.09664	0.00697496	0.990259	0.995206	0.96886	0.984775	0.0140029	1.02269	1.0301	0.986369	1.01305	0.0234044	1.02872	0.146942	1.05765	1.05673	1.07138	1.06192	0.0082007	1.07834	0.00118615
P49210	RPL9	60S ribosomal protein L9	1.08712	1.14441	1.17028	1.13394	0.0425572	0.87085	0.891362	0.94962	0.903944	0.0408643	0.797173	0.00250884	0.842462	0.929306	0.863643	0.87847	0.0452808	0.774708	0.00205601	1.25658	1.24273	1.27732	1.25888	0.0174128	0.639916	0.750613	0.676789	0.689106	0.0563674	0.547397	7.48357e-05	1.2396	1.25841	1.20401	1.23401	0.0276281	0.980246	0.257635
P49398	RPS4	40S ribosomal protein S4	0.908795	0.89018	0.891979	0.896985	0.0102678	0.933199	0.870209	0.891533	0.898314	0.032038	1.00148	0.948741	0.955693	0.897309	0.993198	0.948733	0.0483218	1.05769	0.143814	1.06989	1.07386	1.24191	1.12855	0.0981916	0.962767	0.96824	0.942682	0.957896	0.0134572	0.848784	0.0406427	1.21387	1.33789	1.23349	1.26175	0.0666625	1.11803	0.123815
P50156	TIP1-1	Probable aquaporin TIP1-1	0.941458	0.925744	0.954853	0.940685	0.01457	1.09306	1.04171	1.12032	1.08503	0.039914	1.15345	0.00416991	1.00834	1.09891	0.943921	1.01706	0.0778628	1.08119	0.170254	1.09459	1.13951	1.08608	1.10673	0.0287082	0.893029	0.831165	0.762474	0.828889	0.0653071	0.748956	0.00251739	1.09811	1.08749	1.15881	1.1148	0.0384792	1.0073	0.785249
P51823	ARF	ADP-ribosylation factor 2	0.830921	0.885106	0.889172	0.8684	0.0325213	1.06659	1.09066	1.11808	1.09178	0.0257649	1.25723	0.000736166	1.0194	1.02989	0.994409	1.01457	0.0182275	1.16832	0.00245557	0.994907	1.04317	1.01372	1.01726	0.0243243	0.912405	0.895104	0.848364	0.885291	0.0331288	0.870268	0.00511787	1.06268	1.07956	1.11501	1.08575	0.0267045	1.06733	0.0303863
P52428	PAF1	Proteasome subunit alpha type-1	0.947989	0.95763	1.00837	0.971329	0.0324382	1.04258	1.00969	1.01169	1.02132	0.0184403	1.05147	0.0810929	1.01429	1.01291	1.00747	1.01156	0.00360347	1.04141	0.0996726	0.939633	0.960775	0.944006	0.948138	0.0111603	1.12429	1.02777	1.02235	1.05814	0.0573499	1.11602	0.0310524	0.975182	1.01462	1.01727	1.00236	0.0235729	1.05719	0.0227422
P52712	CBP31	Serine carboxypeptidase-like	0.981692	1.00547	0.996828	0.994663	0.0120359	1.01724	1.00276	1.00561	1.00854	0.00767059	1.01395	0.167572	0.938489	0.962843	0.968902	0.956745	0.0160976	0.961878	0.0308607	0.948964	1.00681	1.04918	1.00165	0.0503074	0.974361	0.964814	0.990518	0.976564	0.012993	0.974953	0.450016	0.946645	0.995966	0.95973	0.967447	0.0255499	0.96585	0.352955
P53683	CPK19	Calcium-dependent protein kinase 19	0.966095	1.00734	1.00223	0.991887	0.0224818	1.00374	1.04614	1.01572	1.02187	0.0218592	1.03022	0.173071	1.00312	1.03358	1.08415	1.04028	0.0409315	1.04879	0.147086	1.03459	1.04475	1.04501	1.04145	0.00594266	1.01334	0.933177	0.933941	0.960154	0.0460654	0.921939	0.0387189	1.00574	1	0.998444	1.0014	0.00384383	0.961539	0.000607073
P55142	GRXC6	Glutaredoxin-C6	0.973405	0.95118	0.938731	0.954439	0.0175649	1.05005	1.06658	1.03813	1.05159	0.0142834	1.10179	0.00174961	1.05604	1.03981	1.03486	1.04357	0.0110826	1.09339	0.00174894	0.960435	0.941218	0.951566	0.951073	0.0096181	1.04142	1.07061	1.0783	1.06344	0.0194569	1.11815	0.000855697	0.953086	0.949947	0.937121	0.946718	0.00845807	0.995421	0.58754
P55857	SUMO1	Small ubiquitin-related modifier 1	0.893917	0.960919	1.04574	0.966859	0.0760862	0.964012	0.988518	1.0364	0.996309	0.0368166	1.03046	0.578736	0.991627	0.931255	1.00295	0.975276	0.0385411	1.00871	0.872568	1.01625	0.989518	0.930864	0.978878	0.0436771	1.01114	0.910956	1.04288	0.988325	0.0688567	1.00965	0.85074	1.24176	1.00024	1.01626	1.08609	0.135056	1.10952	0.260916
P56724	Os06g0701400	60S acidic ribosomal protein P3	0.953582	0.882265	1.03114	0.955663	0.0744604	1.10415	1.01648	1.02869	1.04977	0.047483	1.09848	0.138666	0.612658	0.972897	0.966813	0.850789	0.20625	0.890261	0.454021	0.798638	0.987509	1.05011	0.945419	0.130913	1.78936	1.19401	0.952425	1.31193	0.430749	1.38767	0.231329	0.905766	1.07822	0.972794	0.985594	0.0869375	1.04249	0.680806
P92683	coxVb	Cytochrome c oxidase subunit Vb	1.00002	0.932672	0.988991	0.973894	0.0361227	1.07887	1.02656	1.00663	1.03735	0.0373098	1.06516	0.101735	1.0682	1.04986	1.04656	1.05487	0.0116578	1.08315	0.0209253	0.967418	0.943258	0.941702	0.950792	0.014419	0.955204	1.07177	1.06758	1.03152	0.0661223	1.0849	0.107715	0.981269	0.97378	1.01665	0.990565	0.0228951	1.04183	0.0635737
P93407	SODCP	Superoxide dismutase [Cu-Zn], chloroplastic	0.935131	0.920546	0.912757	0.922811	0.011358	0.990565	0.980952	0.968307	0.979941	0.0111631	1.06191	0.00341434	1.02986	0.954221	0.963541	0.982539	0.041242	1.06472	0.0728908	1.01689	0.981219	1.03163	1.00991	0.0259196	1.04165	1.14587	1.05701	1.08151	0.0562601	1.07089	0.115853	1.00159	0.940206	0.929889	0.957227	0.0387613	0.947831	0.121968
P93422	Os05g0150900	Histidine--tRNA ligase, cytoplasmic	0.945567	NA	0.998681	0.972124	0.0375571	0.99128	NA	0.990456	0.990868	0.000582647	1.01928	0.553476	1.00276	NA	0.995743	0.99925	0.00495935	1.0279	0.417819	1.02954	NA	1.08708	1.05831	0.0406896	0.992658	NA	0.95039	0.971524	0.0298885	0.917997	0.135626	1.08909	NA	1.05244	1.07076	0.0259106	1.01177	0.750008
P93431	RCA	Ribulose bisphosphate carboxylase/oxygenase activase, chloroplastic	1.08712	1.07009	1.09568	1.0843	0.013025	0.981965	0.844515	0.998196	0.941558	0.0844332	0.868358	0.0443886	0.926776	0.956524	0.976011	0.953104	0.0247951	0.879005	0.00125495	1.09514	0.963952	1.05643	1.03851	0.0674048	0.949625	1.03377	0.891351	0.958249	0.0716016	0.922719	0.230368	0.956211	0.946375	0.918718	0.940435	0.0194395	0.905565	0.0726541
P93438	SAM2	S-adenosylmethionine synthase 2	1.02257	0.865933	0.955694	0.948065	0.0785966	1.12827	1.10155	1.01685	1.08222	0.0581698	1.14151	0.0762851	0.958659	0.882869	0.944003	0.92851	0.0401999	0.979374	0.720749	0.934857	1.00075	0.969078	0.96823	0.0329573	1.15246	1.16257	1.1233	1.14611	0.0203907	1.18372	0.00135592	0.835882	0.932463	0.933859	0.900735	0.0561683	0.93029	0.14707
P93844	PLD2	Phospholipase D alpha 2	0.989925	1.0489	NA	1.01941	0.0416988	1.0297	1.00471	NA	1.0172	0.0176703	0.997832	0.951262	0.974669	1.01807	NA	0.996369	0.0306894	0.977398	0.593417	1.07538	1.05536	NA	1.06537	0.0141547	0.881212	0.922815	NA	0.902014	0.0294179	0.84667	0.0193912	1.04628	1.01209	NA	1.02918	0.0241731	0.966037	0.209271
Q01859	ATPB	ATP synthase subunit beta, mitochondrial	0.871352	0.868565	1.11645	0.952121	0.142316	1.07827	1.00785	0.916889	1.00101	0.0809108	1.05134	0.632297	0.846592	1.00655	0.885442	0.912861	0.083428	0.958765	0.701321	0.978784	0.985159	1.11345	1.0258	0.0759753	1.20515	0.874924	0.786517	0.95553	0.220649	0.9315	0.629541	0.977871	1.33732	1.33269	1.21596	0.206205	1.18538	0.208291
Q03200	LIR1	Light-regulated protein	0.909558	1.06181	1.13918	1.03685	0.116828	0.625907	0.548006	0.714004	0.629306	0.0830514	0.606941	0.00790361	1.24724	1.37613	1.3682	1.33053	0.0722333	1.28324	0.0207757	1.07339	0.979052	1.09842	1.05029	0.0629486	0.792999	0.690684	0.614093	0.699259	0.0897607	0.665778	0.00517105	1.37862	1.52384	1.26858	1.39035	0.128036	1.32378	0.0145141
Q06398	GSTU6	Probable glutathione S-transferase GSTU6	0.831601	0.75815	NA	0.794875	0.0519376	1.16408	1.16167	NA	1.16287	0.00170094	1.46296	0.00982359	1.06483	1.02735	NA	1.04609	0.0265014	1.31604	0.0258951	0.978245	0.754394	NA	0.866319	0.158286	1.10678	1.44674	NA	1.27676	0.24039	1.47378	0.18125	0.872216	0.664877	NA	0.768546	0.146611	0.88714	0.587235
Q06967	GF14F	14-3-3-like protein GF14-F	0.815729	0.725229	0.933991	0.824983	0.104689	1.09744	1.10902	1.1075	1.10465	0.00629319	1.339	0.00989038	1.07067	1.10645	1.04278	1.0733	0.0319171	1.301	0.0171061	0.809177	0.780406	0.778498	0.78936	0.0171887	1.17537	1.19151	1.15034	1.17241	0.0207431	1.48526	1.61321e-05	0.944625	0.938893	0.991739	0.958419	0.0289977	1.21417	0.000966789
Q07078	HSP81-3	Heat shock protein 81-3	1.19996	1.08775	0.987742	1.09182	0.106168	1.16007	0.919847	1.06872	1.04954	0.121252	0.961283	0.67317	0.986754	0.919958	1.05258	0.98643	0.0663108	0.903476	0.218526	0.877876	0.932972	1.07387	0.961573	0.101079	0.737555	1.24844	0.866494	0.950829	0.265676	0.988826	0.950942	1.05102	0.88342	1.04019	0.991544	0.0937944	1.03117	0.725692
Q07661	NDKR	Nucleoside diphosphate kinase 1	0.754048	0.791776	0.749869	0.765231	0.0230834	1.12594	1.07313	1.09815	1.09907	0.0264186	1.43626	7.9347e-05	1.2076	1.128	1.12499	1.15353	0.0468466	1.50743	0.000209648	0.780811	0.755104	0.722875	0.75293	0.0290295	1.22408	1.11584	1.1855	1.17514	0.0548553	1.56076	0.000296861	1.01624	0.990747	1.06122	1.02273	0.0356836	1.35834	0.000528702
Q08479	ADK-A	Adenylate kinase 3	0.954528	1.04357	1.0182	1.00543	0.0458745	1.01788	1.05095	1.11242	1.06041	0.0479775	1.05468	0.224716	0.996253	0.960371	1.04694	1.00119	0.0434927	0.995776	0.912973	0.967501	1.04651	0.900574	0.971528	0.0730516	1.06356	0.882631	0.847052	0.931081	0.116102	0.958368	0.636443	1.0334	1.07014	1.0797	1.06108	0.0244449	1.09218	0.114338
Q08480	ADK-B	Adenylate kinase 4	1.04172	1.01738	1.03169	1.03026	0.0122363	1.06914	1.06119	1.04382	1.05805	0.0129482	1.02697	0.0539995	1.0399	1.01836	1.01152	1.02326	0.0148105	0.993201	0.561997	0.928423	0.934348	0.934288	0.932353	0.00340375	0.962028	1.0127	0.907094	0.960607	0.0528163	1.0303	0.407482	1.00201	0.952836	0.997801	0.984215	0.0272568	1.05563	0.0307821
Q0D3L5	Os07g0680300	Os07g0680300 protein	1.11608	0.887945	0.769535	0.924522	0.176146	1.02052	1.06403	1.10286	1.06247	0.041192	1.14921	0.257051	0.995399	1.03916	1.00844	1.01433	0.0224644	1.09714	0.430473	0.877707	0.889121	0.964846	0.910558	0.0473598	0.915922	1.10685	1.07959	1.03412	0.103267	1.1357	0.132694	0.95565	1.00818	1.0826	1.01548	0.0637884	1.11522	0.0841016
Q0D3N0	PRX112	Peroxidase 2	0.785597	0.877166	0.812093	0.824952	0.0471194	1.04069	0.956809	1.03489	1.0108	0.0468444	1.22528	0.00837167	0.862775	1.04389	0.941157	0.949273	0.0908285	1.1507	0.103138	0.997788	0.899369	0.915212	0.937456	0.052846	1.33808	1.13452	1.26003	1.24421	0.102698	1.32722	0.0100288	0.99395	1.21339	0.91945	1.04226	0.152809	1.1118	0.324391
Q0D3V0	Os07g0664400	Os07g0664400 protein	0.882663	1.1342	NA	1.00843	0.177861	1.11394	1.01621	NA	1.06508	0.0691118	1.05617	0.715416	1.01523	0.965496	NA	0.990361	0.0351649	0.982082	0.900832	0.988883	1.19264	NA	1.09076	0.144075	0.97471	0.721697	NA	0.848204	0.178907	0.777627	0.273924	1.04182	1.11583	NA	1.07883	0.0523327	0.989061	0.922396
Q0D3V2	Os07g0664200	Os07g0664200 protein	1.00756	1.04293	0.97551	1.00866	0.0337228	1.05195	0.992	0.957361	1.00044	0.0478537	0.991842	0.819631	1.00504	1.01399	0.983046	1.00069	0.0159221	0.992095	0.729929	1.0035	0.976973	1.05942	1.0133	0.0420891	1.02962	1.00111	1.06209	1.03094	0.0305139	1.01741	0.588259	0.964131	0.97869	1.01316	0.985328	0.0251806	0.972395	0.379155
Q0D3X3	Os07g0661300	Os07g0661300 protein (Fragment)	0.878606	1.15389	NA	1.01625	0.194653	1.1083	0.903334	NA	1.00582	0.144932	0.989737	0.957064	0.93025	1.03915	NA	0.984702	0.0770069	0.96896	0.850993	1.00802	0.970264	NA	0.98914	0.0266949	1.05417	1.01628	NA	1.03523	0.0267886	1.04659	0.226956	1.06276	0.962692	NA	1.01273	0.0707598	1.02385	0.702259
Q0D3Z9	Os07g0657200	Os07g0657200 protein	1.00863	1.01589	1.0474	1.02398	0.0206086	1.03895	0.991737	1.01489	1.01519	0.0236095	0.991423	0.652775	0.971033	1.04114	0.992519	1.00156	0.0359164	0.978113	0.401606	1.00145	0.93431	0.993259	0.976338	0.0366271	0.947821	1.00674	0.991543	0.982036	0.0305901	1.00584	0.846258	1.01646	0.911066	1.0172	0.981574	0.0610625	1.00536	0.904796
Q0D401	Os07g0656900	Carboxypeptidase (Fragment)	1.01602	1.04062	0.962753	1.00646	0.039802	0.980638	0.953977	1.0213	0.985305	0.0339043	0.978977	0.521984	0.983222	0.956595	1.06111	1.00031	0.0543117	0.993884	0.881864	1.05433	1.02894	1.01018	1.03115	0.0221604	0.938391	1.02531	0.962031	0.975243	0.044939	0.94578	0.125431	1.02857	0.959154	0.943939	0.977221	0.0451168	0.947699	0.136662
Q0D4F7	Os07g0628700	Os07g0628700 protein	1.12845	1.12797	NA	1.12821	0.000333337	0.982091	0.992694	NA	0.987392	0.00749773	0.875185	0.00141726	0.909741	0.897154	NA	0.903448	0.00890051	0.80078	0.000784245	1.0124	1.07643	NA	1.04441	0.0452764	1.01983	1.07524	NA	1.04753	0.0391773	1.00299	0.947918	0.885607	0.88878	NA	0.887194	0.00224369	0.849468	0.0391451
Q0D4G9	Os07g0626800	Os07g0626800 protein (Fragment)	1.0381	1.15692	1.1176	1.1042	0.0605335	0.957261	0.944911	1.02262	0.97493	0.0417587	0.882925	0.0382243	0.961607	0.979909	0.912111	0.951209	0.0350745	0.861443	0.019306	0.978113	1.08762	1.11603	1.06059	0.0728227	1.0276	0.845592	1.02985	0.967681	0.105738	0.912402	0.278336	0.992196	1.02423	0.934762	0.983728	0.0453297	0.927533	0.195629
Q0D4J5	Os07g0622200	Phospho-2-dehydro-3-deoxyheptonate aldolase	1.0129	0.998793	0.964191	0.991961	0.0250634	1.08304	1.14017	1.16315	1.12879	0.0412498	1.13794	0.00798612	0.968	0.876544	0.901185	0.915243	0.0473209	0.92266	0.0681019	0.987112	0.968555	0.949836	0.968501	0.018638	1.0404	1.08102	1.0937	1.07171	0.0278439	1.10656	0.00594481	0.949692	0.89184	0.837161	0.892898	0.0562732	0.921938	0.0917276
Q0D4M5	Os07g0617800	Os07g0617800 protein	1.01775	0.9181	0.961961	0.965937	0.0499432	1.00326	1.04123	1.01637	1.02029	0.0192869	1.05627	0.153512	1.03072	1.01053	1.02852	1.02326	0.011077	1.05934	0.124275	1.00579	1.02135	1.04334	1.02349	0.0188662	0.988374	1.00877	0.977121	0.991421	0.0160431	0.968667	0.0883419	0.983161	1.02558	1.02545	1.0114	0.0244522	0.988183	0.534801
Q0D5P8	Os07g0544800	Oxygen-evolving enhancer protein 3, chloroplastic	0.899592	0.917143	0.907899	0.908211	0.00877976	1.02743	1.01298	1.01267	1.01769	0.00843531	1.12055	9.92206e-05	1.00658	1.01528	0.980218	1.00069	0.0182565	1.10183	0.00138397	0.957431	0.924515	0.927854	0.9366	0.0181169	1.05738	1.07506	1.09419	1.07554	0.018413	1.14835	0.00073879	1.03428	1.02693	1.02671	1.02931	0.00430784	1.09898	0.000994393
Q0D5S1	Os07g0539900	Os07g0539900 protein	1.04959	0.994545	0.941616	0.995251	0.0539912	0.988377	1.11691	1.07325	1.05951	0.06536	1.06457	0.259468	1.05703	1.05582	1.03345	1.04877	0.0132802	1.05377	0.170823	0.922445	0.932788	0.932966	0.9294	0.0060235	1.07991	0.979252	1.09345	1.05087	0.0623913	1.1307	0.0283958	0.901419	0.826445	0.921059	0.882974	0.0499308	0.950048	0.185097
Q0D5S8	Os07g0538400	Os07g0538400 protein (Fragment)	NA	1.01173	0	0.505866	0.715403	NA	0.960175	0	0.480088	0.678946	0.949041	0.973872	NA	1.0748	0	0.537402	0.760001	1.06234	0.969799	NA	1.05388	0	0.526939	0.745205	NA	0.947213	0	0.473607	0.669781	0.898788	0.946847	NA	1.0188	0	0.509398	0.720398	0.966711	0.983079
Q0D5W6	GOS2	Protein translation factor SUI1 homolog	0.986128	0.740098	0.866564	0.864264	0.123031	1.17072	1.25353	1.49495	1.3064	0.168462	1.51157	0.0213712	0.920899	0.836877	0.836759	0.864845	0.0485439	1.00067	0.99429	0.955122	0.882683	0.737195	0.858333	0.110986	1.05954	1.1992	1.03159	1.09677	0.089797	1.27779	0.0444362	0.941441	0.936732	0.890973	0.923049	0.0278776	1.0754	0.382781
Q0D673	Os07g0507000	Probable protein phosphatase 2C 62	1.01339	1.43763	NA	1.22551	0.299988	0.922168	0.634602	NA	0.778385	0.20334	0.635152	0.223138	0.847186	0.781966	NA	0.814576	0.0461172	0.664683	0.195616	1.07522	0.849857	NA	0.962539	0.159357	1.01573	0.58167	NA	0.798702	0.306929	0.829786	0.571866	1.1584	1.97511	NA	1.56676	0.577499	1.62773	0.289882
Q0D6K6	Os07g0470700	Os07g0470700 protein	1.20048	NA	1.04496	1.12272	0.10997	0.960908	NA	0.988534	0.974721	0.0195346	0.868175	0.201788	0.945616	NA	0.95186	0.948738	0.00441518	0.845032	0.154891	0.951413	NA	1.13385	1.04263	0.129	0.978298	NA	0.973109	0.975704	0.00366866	0.93581	0.539625	0.993038	NA	0.993108	0.993073	4.90983e-05	0.952469	0.641387
Q0D6L9	Os07g0467200	Os07g0467200 protein	0.981141	1.02185	1.0116	1.00486	0.0211725	0.927364	0.888668	0.935998	0.917343	0.0252064	0.912905	0.00999405	1.11399	1.13125	1.05294	1.09939	0.0411427	1.09407	0.0240453	0.913531	0.859962	0.979207	0.917567	0.0597249	0.983073	0.927925	0.882769	0.931256	0.050235	1.01492	0.776416	1.18649	1.1387	1.23397	1.18639	0.0476344	1.29297	0.00366537
Q0D7H8	Os07g0245100	Os07g0245100 protein (Fragment)	0.963925	0.924682	1.04653	0.978378	0.0621947	1.05994	1.05033	1.05999	1.05676	0.0055653	1.08011	0.0953765	1.03054	0.93323	0.888482	0.950751	0.0726323	0.971763	0.643062	0.934207	0.904013	0.973333	0.937184	0.0347555	1.14403	1.07055	1.10681	1.10713	0.036742	1.18134	0.00433977	1.03946	1.00438	0.99567	1.01317	0.023182	1.08108	0.0345016
Q0D840	TRXH	Thioredoxin H1	0.759969	0.797308	0.774398	0.777225	0.0188291	1.16853	1.04515	1.08362	1.0991	0.0631309	1.41413	0.00106848	1.28863	1.24299	1.28721	1.27294	0.0259519	1.63781	1.156e-05	0.84741	0.905242	0.891399	0.881351	0.0301972	0.918804	0.997039	0.965	0.960281	0.0393304	1.08956	0.0510031	1.0064	1.00133	0.974064	0.993931	0.017392	1.12774	0.00500613
Q0D867	Os07g0181000	Pyruvate kinase (Fragment)	1.00765	1.10103	NA	1.05434	0.0660276	0.999306	0.969462	NA	0.984384	0.021103	0.933652	0.289675	0.961151	0.914438	NA	0.937794	0.033031	0.889463	0.15524	0.987566	1.03772	NA	1.01264	0.0354638	1.12794	1.0306	NA	1.07927	0.0688279	1.0658	0.34772	0.889559	0.962365	NA	0.925962	0.0514816	0.914402	0.188929
Q0D8E4	Os07g0165000	Os07g0165000 protein (Fragment)	1.01002	1.02595	0.948891	0.994953	0.0406779	0.995995	1.03138	0.996834	1.00807	0.0201897	1.01318	0.643189	1.03864	0.977956	1.04849	1.02169	0.0381967	1.02688	0.45319	1.0309	1.12218	1.02594	1.05967	0.0541885	1.01225	0.956947	1.04459	1.0046	0.0443186	0.948025	0.244646	0.924949	0.872769	0.93024	0.909319	0.0317641	0.858114	0.0143067
Q0D8F6	Os07g0163500	Os07g0163500 protein (Fragment)	1.02038	1.06665	0.868504	0.985176	0.103656	1.05618	0.966898	0.927772	0.983615	0.0658145	0.998416	0.983488	1.09831	1.00196	1.13801	1.07943	0.069963	1.09567	0.26178	1.15285	1.04812	1.45128	1.21742	0.20919	0.723085	0.964538	0.78588	0.824501	0.125274	0.677255	0.0492589	0.933137	1.01663	1.03512	0.994964	0.0543351	0.817275	0.149213
Q0D8H0	Os07g0160400	Os07g0160400 protein	0.922304	0.894811	0.962495	0.926537	0.0340399	1.11463	1.01436	1.00405	1.04435	0.0610857	1.12715	0.0433288	0.879908	0.987951	1.02043	0.962763	0.0735689	1.0391	0.482113	1.04697	0.998987	0.910347	0.985436	0.0693133	0.965263	1.04758	1.04991	1.02092	0.048212	1.03601	0.50701	0.949214	0.955837	1.01886	0.974637	0.0384403	0.989041	0.825029
Q0D8N4	Os07g0143000	Os07g0143000 protein	1.02522	1.1615	1.05864	1.08179	0.0710296	0.960271	0.994017	0.875586	0.943291	0.0610141	0.871974	0.0625162	0.889738	0.970432	0.914397	0.924856	0.0413512	0.854932	0.0297332	1.1553	1.10473	1.20904	1.15636	0.0521643	1.10278	0.918897	1.0447	1.02213	0.0939995	0.88392	0.0966006	0.922706	0.972978	0.992996	0.962893	0.0362137	0.832694	0.00618336
Q0D9C4	CATB	Catalase isozyme B	1.03745	1.17994	1.15835	1.12525	0.0767987	0.990568	0.981525	0.977711	0.983268	0.00660341	0.873825	0.0332073	0.948737	0.919778	0.933911	0.934142	0.0144809	0.830167	0.0133128	1.11337	1.08451	1.15804	1.11864	0.0370495	0.761679	0.760257	0.767783	0.76324	0.00399844	0.682291	7.86459e-05	1.1361	1.17145	1.10402	1.13719	0.0337306	1.01658	0.556317
Q0D9K5	Os06g0711900	Os06g0711900 protein	0.982583	1.08324	0.975842	1.01389	0.0601529	1.07783	1.11319	1.05426	1.08176	0.0296604	1.06695	0.154492	1.03885	1.03047	1.09124	1.05352	0.032936	1.03909	0.373489	0.941305	0.987558	0.905201	0.944688	0.0412829	1.0136	0.981485	1.00133	0.998805	0.0162066	1.05729	0.10209	0.951783	0.895818	0.981139	0.942913	0.0433465	0.998121	0.961502
Q0DA00	Os06g0687700	Os06g0687700 protein (Fragment)	1.03639	1.03682	1.11457	1.06259	0.0450128	1.00987	1.02452	1.04547	1.02662	0.0178907	0.966148	0.267758	0.921559	0.942071	0.867842	0.910491	0.038332	0.85686	0.011196	1.03769	1.03469	0.989548	1.02064	0.0269723	1.09182	1.00806	0.958673	1.01952	0.0673067	0.998896	0.979819	0.992605	0.924057	0.940111	0.952258	0.0358523	0.932997	0.0575736
Q0DA95	Os06g0667500	Os06g0667500 protein (Fragment)	0.942907	1.01284	0.984361	0.980038	0.0351686	0.96001	1.01288	1.04418	1.00569	0.0425444	1.02617	0.465977	1.0502	1.03226	1.01375	1.03207	0.0182267	1.05309	0.0852381	1.00562	0.95401	0.979203	0.979613	0.0258099	0.957181	1.0353	1.02577	1.00608	0.0426164	1.02702	0.409544	1.09009	0.903192	0.968509	0.987262	0.0948473	1.00781	0.899288
Q0DAE4	GRXC8	Glutaredoxin-C8	0.956564	0.957146	NA	0.956855	0.000411579	1.01092	0.97893	NA	0.994924	0.0226193	1.03979	0.140336	1.01363	1.04812	NA	1.03088	0.0243861	1.07736	0.0502267	0.966061	0.958005	NA	0.962033	0.00569633	1.03662	1.04797	NA	1.0423	0.0080235	1.08343	0.00743093	1.0692	1.04182	NA	1.05551	0.0193622	1.09717	0.0225229
Q0DB62	Os06g0598900	Os06g0598900 protein	0.961109	1.01817	0.999517	0.992932	0.0290954	0.982366	0.943902	0.97979	0.968686	0.0215022	0.975581	0.310281	1.03887	0.98147	0.948179	0.989505	0.045874	0.996548	0.918235	1.04288	0.953061	0.996926	0.997623	0.0449146	0.963122	1.09941	1.11347	1.05867	0.0830413	1.06119	0.325457	1.02158	0.934565	0.996389	0.984179	0.0447755	0.986524	0.732097
Q0DBD3	PP2A1	Serine/threonine-protein phosphatase PP2A-1 catalytic subunit	1.22759	NA	1.03229	1.12994	0.138102	0.972833	NA	0.924798	0.948816	0.0339658	0.839703	0.21348	1.0174	NA	1.03559	1.02649	0.0128668	0.908449	0.402139	0.985933	NA	1.04627	1.0161	0.0426673	0.926433	NA	0.944984	0.935708	0.0131175	0.920879	0.125723	0.900721	NA	1.09662	0.998669	0.138519	0.982841	0.880572
Q0DBK8	Os06g0555400	40S ribosomal protein S24 (Fragment)	NA	0.83933	0.959287	0.899308	0.0848223	NA	0.98353	0.933927	0.958728	0.0350745	1.06607	0.456571	NA	1.06287	1.06796	1.06542	0.00359726	1.18471	0.109564	NA	1.01402	0.986097	1.00006	0.0197478	NA	1.04482	0.955487	1.00015	0.063166	1.00009	0.998608	NA	1.0968	1.0827	1.08975	0.0099695	1.08969	0.0290954
Q0DBM6	Os06g0549900	Os06g0549900 protein	1.00046	1.05715	0.954213	1.00394	0.0515572	1.01391	0.992025	1.03975	1.01523	0.0238896	1.01124	0.748181	1.0688	1.08931	1.04041	1.06617	0.024555	1.06199	0.13214	0.988813	0.901406	0.973036	0.954418	0.046583	0.92562	1.02042	1.05396	1	0.066563	1.04776	0.386182	1.02829	0.943265	0.921183	0.964245	0.0565507	1.0103	0.8277
Q0DBN4	Os06g0548000	Aspartate aminotransferase	0.985636	0.814401	1.00235	0.93413	0.104024	1.0681	1.04978	1.10514	1.07434	0.0281983	1.1501	0.0873292	1.06848	1.11542	0.984713	1.0562	0.066214	1.13068	0.161549	0.906561	0.92173	0.85841	0.895567	0.0330606	1.03344	1.06258	1.00294	1.03298	0.0298225	1.15344	0.00590254	0.983199	1.077	1.04032	1.03351	0.0472698	1.15402	0.0143551
Q0DC10	Os06g0498400	Os06g0498400 protein (Fragment)	1.01316	0.9778	1.04074	1.01057	0.0315499	0.919737	0.917094	0.849389	0.895407	0.0398747	0.886044	0.0172064	0.949121	1.04015	0.918074	0.969116	0.0634474	0.958982	0.36826	1.12698	1.00884	1.22984	1.12189	0.110586	0.917382	1.02035	0.775546	0.904425	0.122914	0.806163	0.0849661	1.06658	1.02797	1.33532	1.14329	0.167417	1.01908	0.86242
Q0DCI1	Os06g0326400	Pyrophosphate--fructose 6-phosphate 1-phosphotransferase subunit alpha	0.946192	1.1153	1.17494	1.07881	0.118658	1.15939	1.1016	0.974646	1.07854	0.0945026	0.999754	0.997723	1.06602	0.952653	1.01859	1.01242	0.0569334	0.93846	0.431591	0.942342	0.9474	1.04536	0.978367	0.0580709	0.983944	0.981348	0.981052	0.982115	0.00159105	1.00383	0.916404	0.924146	0.912571	0.860925	0.899214	0.0336608	0.919097	0.110627
Q0DCP0	Os06g0306300	Peroxidase (Fragment)	1.08378	1.03364	0.942945	1.02012	0.0713839	0.959892	0.892327	0.921189	0.924469	0.0339017	0.906235	0.104067	1.02843	0.939844	0.844227	0.9375	0.0921225	0.919008	0.286793	0.93455	0.963558	0.903194	0.933767	0.0301897	1.11082	1.19437	1.13067	1.14529	0.0436519	1.22652	0.00230993	0.894683	0.95843	1.21968	1.02426	0.17221	1.09692	0.420649
Q0DD57	Os06g0254300	Os06g0254300 protein (Fragment)	0.889201	1.05787	1.11999	1.02235	0.119424	1.03502	0.984803	0.884858	0.968228	0.0764421	0.947057	0.544647	0.954101	0.914215	1.09183	0.986716	0.0931922	0.965142	0.704523	0.987935	0.980831	0.900117	0.956294	0.0487809	1.26176	1.01842	0.84426	1.04148	0.209705	1.08908	0.530806	0.941323	1.09731	1.24442	1.09435	0.151569	1.14437	0.207565
Q0DDJ2	Os06g0220000	Os06g0220000 protein (Fragment)	0.997775	1.00301	1.00233	1.00104	0.00284743	0.981548	1.00583	0.974509	0.987295	0.0164314	0.98627	0.226598	0.994601	0.991835	0.989899	0.992112	0.00236306	0.991082	0.0139297	1.02306	1.01419	0.960288	0.999178	0.0339706	1.0254	1.0667	1.11258	1.06822	0.0436106	1.0691	0.0965204	1.01199	0.96148	0.940611	0.971361	0.036702	0.97216	0.389904
Q0DEF1	Os06g0157000	Os06g0157000 protein	1.03139	1.06675	0.973061	1.02373	0.0473107	0.980664	0.926437	0.922053	0.943051	0.032647	0.921188	0.0718908	1.05589	1.00488	1.04594	1.03557	0.0270429	1.01156	0.725896	1.01123	1.01147	0.972862	0.998522	0.022223	1.03272	1.07191	1.13174	1.07879	0.0498675	1.08039	0.0635357	0.95329	0.967621	0.959545	0.960152	0.00718434	0.961573	0.0466049
Q0DEH4	Os06g0152300	Ubiquinone biosynthesis O-methyltransferase, mitochondrial	0.997771	NA	1.21864	1.10821	0.156178	0.957443	NA	1.01019	0.983818	0.0372994	0.887758	0.387595	1.21393	NA	0.838958	1.02645	0.265146	0.926223	0.743215	1.05642	NA	1.0932	1.07481	0.0260063	0.986657	NA	0.926387	0.956522	0.0426175	0.889943	0.0786973	0.812755	NA	0.967093	0.889924	0.109133	0.827981	0.145081
Q0DEU8	Os06g0133800	Os06g0133800 protein (Fragment)	1.03683	1.02535	1.03632	1.03283	0.00648717	0.995905	1.00186	0.97713	0.99163	0.0129051	0.960109	0.00781321	0.920217	0.912006	0.933256	0.921826	0.0107157	0.892524	0.000105113	1.15655	1.13736	1.15949	1.15114	0.0120194	1.00852	1.05212	1.05991	1.04018	0.0276977	0.903614	0.00312387	0.897534	0.857304	0.882764	0.879201	0.0203505	0.763767	3.74111e-05
Q0DEV8	Os06g0132400	Os06g0132400 protein (Fragment)	1.02735	0.890402	NA	0.958878	0.0968405	0.974823	0.809813	NA	0.892318	0.11668	0.930585	0.59806	1.025	1.00782	NA	1.01641	0.0121455	1.06	0.492169	0.982274	1.37684	NA	1.17956	0.279	0.91388	0.659237	NA	0.786559	0.180059	0.666826	0.236155	0.999444	1.53333	NA	1.26639	0.377515	1.07361	0.818113
Q0DFC9	PETE	Plastocyanin, chloroplastic	0.816754	0.879786	0.851233	0.849258	0.0315622	1.05249	1.02945	1.03626	1.0394	0.0118369	1.22389	0.000614923	0.947399	0.958817	0.931082	0.945766	0.0139396	1.11364	0.00837171	1.04934	0.956269	0.989174	0.998261	0.0471954	1.14335	1.18711	1.19861	1.17636	0.0291546	1.17841	0.00512127	0.998579	0.934265	0.927063	0.953303	0.0393759	0.954964	0.273931
Q0DFD6	Os05g0597100	Os05g0597100 protein	1.00762	1.0423	1.02921	1.02638	0.0175119	1.02436	1.01371	1.02042	1.01949	0.00538444	0.993293	0.550657	0.930497	0.956544	0.971605	0.952882	0.0207971	0.928392	0.00943206	1.0739	1.08686	1.1086	1.08978	0.0175348	1.00438	0.939932	0.920617	0.954976	0.0438614	0.8763	0.00779989	1.00967	1.0102	0.93745	0.985773	0.04185	0.904559	0.0165352
Q0DFF8	Os05g0593200	Os05g0593200 protein	1.02386	1.13263	1.06006	1.07218	0.0553908	0.992011	0.995544	1.01039	0.999314	0.0097521	0.932038	0.0882261	0.944084	1.02127	0.861795	0.942382	0.0797496	0.878939	0.0815492	1.10471	1.01211	1.01802	1.04495	0.051843	0.813327	0.714445	0.844717	0.79083	0.0679875	0.756812	0.00675377	1.11033	1.20067	1.16885	1.15995	0.045823	1.11006	0.0450634
Q0DFR3	Os05g0575300	Os05g0575300 protein (Fragment)	1.2005	0.978154	1.02203	1.06689	0.117765	0.946723	1.09474	0.905895	0.982451	0.0993608	0.920852	0.396256	0.931583	0.823863	1.02083	0.925424	0.0986255	0.867401	0.185903	1.25122	1.23041	1.26326	1.2483	0.0166193	0.951789	1.1686	0.972685	1.03103	0.119602	0.825945	0.0356452	0.725617	0.705329	0.942909	0.791285	0.131701	0.633891	0.00397139
Q0DG05	PSAH	Photosystem I reaction center subunit VI, chloroplastic	0.916721	0.91292	0.932906	0.920849	0.0106132	1.0633	1.03	1.02599	1.03976	0.0204848	1.12914	0.000870469	1.04423	1.06001	1.00328	1.03584	0.0292836	1.12487	0.00307098	1.01944	1.06675	1.05445	1.04688	0.024546	0.949665	0.973125	0.985585	0.969458	0.0182386	0.926044	0.0118269	1.03571	0.961636	0.99544	0.997597	0.037086	0.952922	0.127355
Q0DG31	Os05g0556100	Os05g0556100 protein	1.01268	1.01946	0.979822	1.00399	0.0212019	1.07305	1.04848	1.04297	1.05483	0.0160121	1.05064	0.0295248	0.98297	0.99969	1.06715	1.0166	0.0445677	1.01257	0.68084	0.966237	0.937428	0.946736	0.950134	0.014702	0.971748	1.00525	0.882037	0.953012	0.0637077	1.00303	0.942885	0.999198	1.03939	1.10625	1.04828	0.0540784	1.1033	0.0386508
Q0DG35	Os05g0555600	Glutamate synthase 2 [NADH], chloroplastic	1.17996	0.972038	NA	1.076	0.147022	0.866357	0.807853	NA	0.837105	0.0413684	0.77798	0.157472	0.965931	0.913446	NA	0.939688	0.0371125	0.873317	0.331469	1.02117	1.08965	NA	1.05541	0.0484284	0.796809	0.692134	NA	0.744472	0.0740164	0.705387	0.03816	1.21989	1.74468	NA	1.48229	0.371083	1.40446	0.248046
Q0DG76	Os05g0549100	Os05g0549100 protein	1.08564	1.07653	1.26402	1.14206	0.105714	0.928255	0.971906	1.07587	0.99201	0.0758314	0.868613	0.116424	0.990136	0.930857	0.776382	0.899125	0.110353	0.787282	0.0511918	1.13193	1.25094	1.07476	1.15254	0.08988	0.919055	1.00772	1.01504	0.980605	0.0534292	0.850821	0.0464854	0.908966	0.957536	0.834649	0.900384	0.0618918	0.781217	0.0161013
Q0DGH0	Os05g0533100	Os05g0533100 protein (Fragment)	1.09158	1.10134	1.13474	1.10922	0.0226343	0.933796	0.977774	1.01251	0.974695	0.0394492	0.878721	0.00687157	0.854727	0.897137	0.838576	0.86348	0.0302458	0.778457	0.000353557	1.20436	1.19212	1.2046	1.20036	0.00713987	0.808736	0.800601	0.769608	0.792982	0.020647	0.66062	5.47874e-06	1.21331	1.23795	1.23001	1.22709	0.0125738	1.02227	0.0328462
Q0DH37	Os05g0494000	Os05g0494000 protein	0.995322	1.09325	NA	1.04429	0.0692464	0.963038	0.976751	NA	0.969894	0.00969657	0.928762	0.271338	1.03811	0.993249	NA	1.01568	0.031723	0.972607	0.648405	0.997913	0.897019	NA	0.947466	0.0713431	0.986094	1.02149	NA	1.00379	0.0250263	1.05945	0.402581	1.08165	1.07765	NA	1.07965	0.00283006	1.13951	0.120153
Q0DH82	Os05g0486100	Os05g0486100 protein	1.03961	0.99097	NA	1.01529	0.0343927	1.07895	1.10034	NA	1.08965	0.01512	1.07324	0.107459	0.982009	1.07887	NA	1.03044	0.0684934	1.01492	0.806052	0.93798	0.923908	NA	0.930944	0.0099504	0.957714	1.04921	NA	1.00346	0.0646969	1.0779	0.257684	1.04424	0.848431	NA	0.946334	0.138455	1.01653	0.88981
Q0DHB7	EXPA4	Expansin-A4	0.990155	1.02251	1.01162	1.0081	0.0164628	0.970309	1.01846	0.963634	0.984134	0.0299123	0.976231	0.290987	0.975058	1.03895	1.0625	1.02551	0.0452469	1.01727	0.565105	0.938366	0.957581	0.969978	0.955309	0.015928	1.17585	1.04417	1.06109	1.0937	0.0716465	1.14487	0.0309072	0.969093	0.958085	0.91746	0.948213	0.0271951	0.992572	0.716438
Q0DHF7	Os05g0468800	Os05g0468800 protein	0.955994	NA	0.981136	0.968565	0.0177778	1.10842	NA	1.10965	1.10904	0.000868166	1.14503	0.00793232	0.909336	NA	0.884691	0.897013	0.0174267	0.926126	0.0555322	0.992917	NA	0.944028	0.968472	0.0345696	1.14883	NA	0.888062	1.01845	0.184393	1.0516	0.74259	0.937527	NA	1.24219	1.08986	0.21543	1.12534	0.51383
Q0DHV7	Os05g0437300	Os05g0437300 protein	0.922987	0.970038	NA	0.946512	0.0332695	1.17274	1.07459	NA	1.12367	0.0694023	1.18717	0.0828163	1.13022	1.11028	NA	1.12025	0.0140984	1.18355	0.0209503	0.871344	1.03762	NA	0.954483	0.117576	0.951961	0.894721	NA	0.923341	0.0404745	0.967373	0.75706	0.971496	0.964903	NA	0.968199	0.00466169	1.01437	0.884216
Q0DI31	CC-1	Cytochrome c	0.854055	0.885544	0.884238	0.874612	0.017815	1.02678	0.983788	0.981518	0.997363	0.0255029	1.14035	0.00239766	1.13377	1.12445	1.16785	1.14203	0.0228449	1.30575	8.94815e-05	1.00543	1.03776	0.95638	0.999857	0.040974	0.969719	0.979611	1.01202	0.987117	0.0221278	0.987259	0.660318	1.07869	1.01197	0.969632	1.0201	0.0549802	1.02024	0.636081
Q0DI98	Os05g0406000	Os05g0406000 protein (Fragment)	1.0949	1.03143	NA	1.06316	0.0448752	1.10909	1.11153	NA	1.11031	0.00172404	1.04434	0.275933	1.0213	0.95206	NA	0.986678	0.0489572	0.928058	0.244916	0.994144	1.01607	NA	1.00511	0.0155021	1.09139	1.18642	NA	1.1389	0.067192	1.13312	0.11111	0.766281	0.675123	NA	0.720702	0.0644588	0.717041	0.0261101
Q0DIC9	Os05g0400400	Os05g0400400 protein	NA	0.976674	1.17753	1.0771	0.142026	NA	1.06273	0.965437	1.01408	0.068794	0.941491	0.629139	NA	1.01552	0.988084	1.0018	0.0194008	0.930091	0.534959	NA	0.897276	0.853583	0.87543	0.0308956	NA	0.987841	0.95384	0.970841	0.024043	1.10899	0.0748508	NA	1.08201	1.09297	1.08749	0.00774886	1.24224	0.0110931
Q0DIY4	Os05g0350600	Os05g0350600 protein	0.891914	0.858042	0.958631	0.902862	0.0511803	1.22107	1.12764	1.12676	1.15849	0.0542014	1.28313	0.00402966	1.10504	1.00779	0.99176	1.03486	0.0613024	1.1462	0.0457923	0.830463	0.69016	0.881623	0.800748	0.0991299	1.08671	1.34722	1.15371	1.19588	0.135278	1.49345	0.0150892	0.788018	0.882341	0.819853	0.830071	0.0479849	1.03662	0.668654
Q0DJ99	Os05g0311000	Coatomer subunit delta-2	1.03699	0.996428	0.986863	1.00676	0.0266109	1.08252	1.03407	0.991335	1.03597	0.0456243	1.02902	0.392291	0.86608	0.980457	1.0017	0.949412	0.0729459	0.943038	0.269991	1.01965	1.07801	1.07498	1.05755	0.0328561	0.956397	0.819188	0.878451	0.884679	0.0688161	0.836537	0.0171542	1.09868	1.21128	1.07224	1.1274	0.0738338	1.06605	0.208729
Q0DJA0	Os05g0310800	Coatomer subunit delta-1	0.970187	1.12496	NA	1.04757	0.109438	0.982425	1.12149	NA	1.05196	0.0983346	1.00419	0.970197	1.03081	1.00186	NA	1.01633	0.0204702	0.970179	0.72984	1.03353	1.02414	NA	1.02884	0.00663621	0.88505	0.864345	NA	0.874698	0.014641	0.850182	0.00539403	1.13172	0.889391	NA	1.01055	0.171351	0.982231	0.89399
Q0DJA7	Os05g0306000	Os05g0306000 protein	1.06318	1.12825	NA	1.09571	0.0460052	0.876398	0.890033	NA	0.883215	0.00964183	0.806063	0.0236018	0.843338	0.980495	NA	0.911917	0.0969843	0.832257	0.136481	0.983879	1.07423	NA	1.02905	0.063888	1.1132	0.97831	NA	1.04576	0.095383	1.01623	0.856042	1.21455	1.03088	NA	1.12272	0.129875	1.09102	0.456723
Q0DJB7	Os05g0304400	Guanosine nucleotide diphosphate dissociation inhibitor	1.01979	0.958619	NA	0.989206	0.0432575	0.996718	0.975117	NA	0.985917	0.0152741	0.996675	0.928492	0.980655	1.13063	NA	1.05564	0.106046	1.06716	0.498237	1.05679	1.00256	NA	1.02967	0.038347	0.857269	0.994551	NA	0.92591	0.0970731	0.899228	0.294972	1.05234	0.976682	NA	1.01451	0.0535015	0.985278	0.775588
Q0DJB9	Os05g0303000	Os05g0303000 protein (Fragment)	0.972666	0.949461	0.949772	0.9573	0.0133086	0.994352	0.96823	1.01635	0.992977	0.0240895	1.03727	0.0880963	0.933335	1.00564	1.01252	0.983834	0.0438681	1.02772	0.372819	1.04779	1.02555	0.96483	1.01272	0.0429433	1.18868	1.06353	1.21767	1.15662	0.0819181	1.14209	0.0543906	0.937532	0.976727	0.917628	0.943962	0.0300693	0.932102	0.085553
Q0DJC0	Os05g0302700	Os05g0302700 protein	0.889368	0.950992	0.964343	0.934901	0.0399941	1.00685	1.00558	1.01615	1.00953	0.00577252	1.07982	0.0329385	1.02361	1.07726	1.0264	1.04242	0.0302025	1.11501	0.0205475	1.04623	1.04646	1.10649	1.06639	0.0347238	0.915757	0.845497	0.767244	0.842833	0.0742925	0.790359	0.00915974	1.1368	1.05256	1.19233	1.12723	0.0703715	1.05705	0.250462
Q0DJC3	Os05g0301700	Os05g0301700 protein	0.99343	0.976934	0.95036	0.973575	0.0217309	1.05265	1.07603	1.10427	1.07765	0.02585	1.1069	0.0059342	1.06086	1.04973	1.10078	1.07046	0.0268431	1.09952	0.0082858	0.940081	0.99289	0.904049	0.945673	0.0446835	0.981178	0.898681	0.918703	0.932854	0.0430307	0.986445	0.738494	0.95088	1.02532	1.0173	0.997832	0.0408591	1.05516	0.209957
Q0DJE6	Os05g0295800	Lactoylglutathione lyase	0.958898	0.896511	1.00457	0.953325	0.0542425	0.972919	1.00833	1.00805	0.996433	0.0203642	1.04522	0.266994	1.04875	1.06491	1.04631	1.05332	0.01011	1.10489	0.0348812	0.986755	1.01986	1.07786	1.02816	0.0461135	1.04402	1.09868	0.981273	1.04133	0.0587511	1.01281	0.775308	0.996984	0.96879	1.06102	1.00893	0.0472593	0.981299	0.64051
Q0DJF0	Os05g0295100	Os05g0295100 protein	1.12643	0.835609	1.03684	0.999624	0.148938	0.97835	1.1217	1.0514	1.05048	0.0716787	1.05088	0.622299	1.07424	0.985107	1.0755	1.04495	0.051828	1.04534	0.644741	0.948719	0.935939	0.866217	0.916958	0.0444053	1.00843	0.983805	1.05638	1.0162	0.0369061	1.10823	0.040855	0.911841	1.01075	0.874839	0.932479	0.0702686	1.01693	0.762594
Q0DJF5	Os05g0292800	Os05g0292800 protein	0.909109	0.900753	1.04705	0.952304	0.0821589	1.22634	1.11838	1.00027	1.115	0.113074	1.17084	0.114004	1.06558	1.00669	1.05546	1.04258	0.0314867	1.0948	0.15019	0.875134	0.902966	1.01134	0.929814	0.071964	1.12777	1.16038	1.00511	1.09775	0.0818692	1.18062	0.0558893	0.859725	0.887702	0.892938	0.880122	0.017857	0.946556	0.310274
Q0DJF9	Os05g0291700	Os05g0291700 protein	1.0143	1.00081	1.00818	1.00776	0.00675588	0.993293	0.997923	1.01614	1.00245	0.0120806	0.994732	0.542828	0.982441	0.998603	1.00691	0.995985	0.0124435	0.988314	0.223116	1.0785	1.05053	1.02049	1.04984	0.029011	0.989919	1.03496	1.04286	1.02258	0.0285581	0.974035	0.310643	0.930613	0.923286	0.940369	0.931423	0.00857025	0.887206	0.00247003
Q0DJJ0	Os05g0273800	Os05g0273800 protein	0.946471	1.07793	NA	1.0122	0.0929586	1.06749	1.00518	NA	1.03633	0.0440561	1.02384	0.771619	1.0274	0.980731	NA	1.00406	0.0329989	0.99196	0.91778	0.921278	1.03476	NA	0.97802	0.0802448	0.998433	0.951634	NA	0.975034	0.0330914	0.996947	0.965617	1.08414	1.01449	NA	1.04931	0.0492541	1.0729	0.396337
Q0DJT2	Os05g0230900	Lactoylglutathione lyase (Fragment)	1.09736	1.01605	1.05284	1.05542	0.0407192	0.98105	0.947271	0.941714	0.956678	0.0212888	0.906447	0.0204398	1.04196	0.934522	0.992643	0.989709	0.0537809	0.937744	0.16686	0.996489	1.01756	1.03564	1.01656	0.0195966	0.972709	1.12708	0.981404	1.02706	0.0867239	1.01033	0.847909	0.876718	0.898875	1.07621	0.950602	0.109344	0.935113	0.361854
Q0DK10	RPL11	60S ribosomal protein L11	0.991536	1.00952	1.01425	1.0051	0.0119827	0.888614	0.915707	0.920287	0.908203	0.0171183	0.903594	0.00130399	0.944788	0.978363	0.98008	0.967744	0.0198989	0.962833	0.0495376	1.22178	1.22936	1.21039	1.22051	0.00954601	0.809473	0.835398	0.88079	0.841887	0.0360981	0.689782	6.17158e-05	1.1277	1.20228	1.15378	1.16126	0.0378467	0.95145	0.0582192
Q0DK70	Os05g0188100	Os05g0188100 protein	0.897378	0.9275	0.995234	0.940037	0.050118	0.814812	0.921515	0.8305	0.855609	0.0576124	0.910186	0.128001	1.09464	1.20566	1.27206	1.19079	0.0896388	1.26674	0.0133806	0.938178	0.983924	1.0149	0.979001	0.0385982	0.982455	0.869072	0.797433	0.882987	0.0932924	0.901926	0.174867	1.32804	1.15711	1.0885	1.19122	0.123358	1.21677	0.0466896
Q0DK74	Os05g0187100	Phosphotransferase	0.848846	0.892333	NA	0.870589	0.0307493	1.07521	1.11268	NA	1.09394	0.0264994	1.25656	0.0161165	0.91393	1.06128	NA	0.987605	0.104192	1.13441	0.267135	0.976081	0.899224	NA	0.937653	0.0543458	1.28481	1.03295	NA	1.15888	0.178095	1.23594	0.234925	0.974892	1.00529	NA	0.990089	0.021493	1.05592	0.332166
Q0DKF0	SG12	60S ribosomal protein L10-2	0.826948	0.858262	NA	0.842605	0.0221427	0.87518	0.851491	NA	0.863336	0.0167507	1.0246	0.401724	0.857678	0.943769	NA	0.900724	0.0608757	1.06897	0.332187	0.974617	0.906472	NA	0.940545	0.0481855	1.01023	0.959092	NA	0.984659	0.0361568	1.0469	0.409192	1.46047	1.50495	NA	1.48271	0.0314531	1.57643	0.0055852
Q0DKH4	Os05g0163300	Os05g0163300 protein	0.953316	1.07935	0.920573	0.984413	0.0838321	1.13995	1.16582	1.1313	1.14569	0.017958	1.16383	0.0311322	1.19102	1.0548	1.03181	1.09255	0.0860556	1.10984	0.194016	0.81763	0.85093	0.894591	0.854384	0.0385965	1.00783	1.06641	0.998319	1.02419	0.0368732	1.19874	0.00529414	0.917756	0.946991	1.01956	0.961434	0.0524148	1.1253	0.0464645
Q0DKJ1	Os05g0160000	Os05g0160000 protein (Fragment)	0.838501	0.785355	0.862829	0.828895	0.0396199	1.05367	0.904101	1.02591	0.99456	0.079559	1.19986	0.0320227	1.06478	1.24733	1.04661	1.11957	0.111013	1.35068	0.0129366	1.06	1.01829	1.16418	1.08082	0.0751386	1.04504	1.07559	1.02067	1.0471	0.0275195	0.968801	0.505906	0.968788	0.992977	0.952029	0.971264	0.0205863	0.898635	0.0715407
Q0DKY4	SAM1	S-adenosylmethionine synthase 1	0.848543	0.904173	0.982823	0.911846	0.0674685	1.1131	1.04194	1.11221	1.08908	0.0408288	1.19437	0.0176499	0.889202	0.845313	0.87439	0.869635	0.0223275	0.953708	0.361722	1.06599	1.00601	0.965667	1.01256	0.0504812	1.20631	1.248	1.16178	1.20536	0.0431149	1.19042	0.00733136	0.935893	1.06237	0.895013	0.964427	0.0872533	0.952468	0.454731
Q0DKY6	Os05g0135400	Os05g0135400 protein	NA	1.01227	0.870914	0.941593	0.0999556	NA	1.07816	1.12817	1.10316	0.0353565	1.17159	0.163936	NA	1.02769	0.994113	1.0109	0.0237399	1.07361	0.440752	NA	1.21063	1.28501	1.24782	0.0525952	NA	0.844864	0.925851	0.885357	0.0572663	0.709522	0.0222435	NA	0.919042	0.892846	0.905944	0.0185235	0.72602	0.0130418
Q0DLF7	Os05g0104200	Os05g0104200 protein	1.07529	1.10213	NA	1.08871	0.0189796	1.05008	0.908596	NA	0.979339	0.100045	0.89954	0.268109	1.05091	0.959105	NA	1.00501	0.0649122	0.923116	0.22216	0.911337	0.993966	NA	0.952652	0.0584273	1.02118	1.06422	NA	1.0427	0.0304348	1.09453	0.192919	0.93819	1.02217	NA	0.980182	0.0593859	1.0289	0.686225
Q0DLG8	Os05g0103100	Os05g0103100 protein	0.969771	1.0567	1.1338	1.05343	0.0820659	1.05066	0.961056	1.05051	1.02074	0.0516899	0.968974	0.590767	0.985588	1.11317	0.971908	1.02356	0.077909	0.971645	0.67125	1.00972	0.767553	1.25115	1.00947	0.241797	0.866564	1.02588	0.756669	0.883036	0.135357	0.87475	0.473569	1.14186	1.0831	0.97645	1.06714	0.0838524	1.05712	0.716237
Q0DMZ3	Os03g0785200	Os03g0785200 protein	1.08576	1.01255	NA	1.04916	0.0517709	0.947372	0.894213	NA	0.920792	0.0375892	0.87765	0.105003	1.00731	1.00343	NA	1.00537	0.00274357	0.958268	0.354785	0.980639	1.13896	NA	1.0598	0.111949	1.01102	0.952538	NA	0.98178	0.041354	0.926383	0.452814	1.0216	1.08633	NA	1.05397	0.0457678	0.994496	0.951828
Q0DNW0	Os03g0731100	Os03g0731100 protein (Fragment)	0.979938	0.945173	1.00366	0.976258	0.0294173	1.03908	1.06097	1.27619	1.12542	0.131035	1.15279	0.126726	1.06939	1.07847	1.15242	1.10009	0.0455457	1.12685	0.016734	0.868221	0.978212	0.799606	0.882013	0.0900985	1.04829	1.02174	0.570095	0.880039	0.268747	0.997762	0.990953	1.04903	0.922688	1.23411	1.06861	0.156629	1.21156	0.148188
Q0DP22	Os03g0721200	Os03g0721200 protein (Fragment)	1.12797	NA	0.933275	1.03062	0.13767	0.966707	NA	1.10931	1.03801	0.100837	1.00717	0.956756	1.00203	NA	0.734526	0.868279	0.189157	0.84248	0.429896	0.985334	NA	1.26905	1.12719	0.200618	1.03498	NA	0.949782	0.992382	0.0602462	0.880402	0.458813	0.903068	NA	1.11592	1.00949	0.150506	0.895581	0.575156
Q0DPU1	Os03g0663500	Os03g0663500 protein (Fragment)	0.93694	0.770135	0.917753	0.874943	0.0912716	0.865142	0.844642	0.952016	0.887267	0.0570035	1.01409	0.852437	1.15324	1.00718	1.30377	1.15473	0.148298	1.31978	0.0496684	1.13105	1.2005	0.988042	1.10653	0.108329	0.80476	0.849509	0.909351	0.85454	0.0524771	0.772271	0.0222395	1.14067	1.38912	0.990371	1.17339	0.20138	1.06042	0.63919
Q0DPW6	Os03g0656100	Os03g0656100 protein (Fragment)	1.14786	0.916876	NA	1.03237	0.163329	1.06592	0.886721	NA	0.976321	0.126714	0.945711	0.738325	1.05555	0.961769	NA	1.00866	0.0663156	0.977037	0.866718	0.988303	0.650352	NA	0.819327	0.238968	0.707228	1.05986	NA	0.883547	0.249352	1.07838	0.817191	1.04054	1.56844	NA	1.30449	0.37328	1.59214	0.261702
Q0DQ78	Os03g0625700	Os03g0625700 protein (Fragment)	1.03277	0.960898	NA	0.996833	0.0508196	1.00249	1.0785	NA	1.0405	0.0537484	1.0438	0.491649	0.86343	1.06529	NA	0.964362	0.14274	0.967426	0.790454	1.00604	0.864674	NA	0.935357	0.0999609	1.05365	0.908985	NA	0.981319	0.102295	1.04914	0.694057	1.10561	1.16357	NA	1.13459	0.0409861	1.213	0.120927
Q0DQD8	Os03g0606200	Os03g0606200 protein	0.837034	0.936813	0.90212	0.891989	0.0506548	1.39119	1.19697	1.26476	1.28431	0.0985741	1.43982	0.00358601	0.965729	0.909009	0.927052	0.93393	0.0289785	1.04702	0.281158	0.852455	0.997437	0.960229	0.936707	0.0752989	0.873062	0.711622	0.750325	0.778336	0.0842864	0.830928	0.0722143	1.07835	1.34279	1.24457	1.2219	0.13367	1.30447	0.0322884
Q0DR89	Os03g0407000	Os03g0407000 protein (Fragment)	NA	1.00112	1.07411	1.03762	0.0516154	NA	1.02269	0.923677	0.973184	0.0700135	0.937903	0.404767	NA	0.997915	1.08563	1.04177	0.0620244	1.00401	0.948565	NA	1.0677	0.911363	0.989533	0.110549	NA	0.921347	1.13777	1.02956	0.153034	1.04045	0.792598	NA	1.06556	0.870523	0.968041	0.137912	0.97828	0.879293
Q0DRB3	Os03g0399800	Os03g0399800 protein (Fragment)	1.01722	0.988761	1.02959	1.01185	0.0209346	0.953999	0.962237	0.92462	0.946952	0.0197742	0.935858	0.0174869	0.926936	0.896985	0.882892	0.902271	0.0224928	0.8917	0.00348917	1.10473	1.24435	1.24599	1.19836	0.0810863	0.924971	0.943665	1.06334	0.977327	0.0750775	0.815556	0.0257151	1.08345	1.11062	0.954458	1.04951	0.0834297	0.875791	0.0910194
Q0DRH6	Os03g0383800	Os03g0383800 protein (Fragment)	NA	0.964776	0.881635	0.923206	0.0587894	NA	1.12534	1.0021	1.06372	0.08714	1.1522	0.199266	NA	0.942589	1.11794	1.03026	0.12399	1.11596	0.38488	NA	0.959494	1.03105	0.99527	0.0505958	NA	1.1384	1.08005	1.10922	0.0412586	1.11449	0.132318	NA	0.86727	0.927039	0.897154	0.0422626	0.901418	0.169962
Q0DRT9	Os03g0355600	Os03g0355600 protein (Fragment)	0.959097	0.976304	1.19734	1.04425	0.132864	1.00862	1.03566	1.05203	1.0321	0.0219251	0.98837	0.88344	0.924344	0.992448	0.990422	0.969072	0.0387483	0.928009	0.400061	1.07353	0.974979	1.2375	1.09534	0.132611	0.871697	0.947873	0.833564	0.884378	0.0581999	0.807403	0.0651438	1.10445	1.085	0.80031	0.996588	0.17026	0.909847	0.472404
Q0DRV6	SODCC1	Superoxide dismutase [Cu-Zn] 1	0.925035	0.930156	0.847805	0.900999	0.0461383	1.03948	1.00323	1.00298	1.01523	0.0210019	1.12678	0.0174991	1.09574	1.07645	1.04298	1.07172	0.0266928	1.18948	0.00516502	0.919758	0.916352	0.96506	0.933723	0.0271915	1.03687	1.06647	1.06716	1.05683	0.0172937	1.13185	0.00270492	1.01756	0.971328	1.02109	1.00332	0.0277658	1.07454	0.03615
Q0DRZ9	Os03g0342900	Os03g0342900 protein	1.1405	1.03427	NA	1.08738	0.0751193	0.971592	1.02459	NA	0.998089	0.0374738	0.917882	0.271419	1.01438	1.02566	NA	1.02002	0.00797384	0.93805	0.33445	1.00297	0.850071	NA	0.926523	0.108119	0.926693	0.875779	NA	0.901236	0.0360019	0.972708	0.783369	0.97833	1.16323	NA	1.07078	0.130742	1.1557	0.352227
Q0DSC3	Os03g0320100	Os03g0320100 protein (Fragment)	0.852183	0.968367	1.11952	0.980024	0.134049	1.10386	1.00011	0.971821	1.02526	0.0695205	1.04616	0.631224	0.929985	1.14611	0.926807	1.00097	0.12571	1.02137	0.853133	0.972476	1.10412	0.873489	0.983363	0.115703	1.15369	0.756503	1.04932	0.986506	0.205911	1.0032	0.982713	1.03576	1.13857	1.07669	1.08368	0.0517625	1.10201	0.242339
Q0DSD6	Os03g0315800	Os03g0315800 protein (Fragment)	1.01715	1.01825	1.03764	1.02435	0.0115244	0.9796	0.946444	0.961553	0.962532	0.0165994	0.939656	0.00609473	0.939552	0.907843	0.933505	0.926967	0.0168357	0.904935	0.00116826	1.10776	1.09707	1.10005	1.10163	0.00551807	1.08422	1.15849	1.12211	1.12161	0.0371418	1.01814	0.408892	0.896285	0.857545	0.866393	0.873408	0.0203006	0.792833	4.72368e-05
Q0DSH9	NAS1	Nicotianamine synthase 1	NA	1.15754	1.03125	1.09439	0.0893022	NA	0.869376	0.937946	0.903661	0.0484865	0.825718	0.117439	NA	1.09264	0.961148	1.02689	0.0929767	0.938321	0.536138	NA	1.14951	0.982384	1.06594	0.118173	NA	0.987281	1.21904	1.10316	0.163877	1.03491	0.818852	NA	0.810682	0.873534	0.842108	0.0444431	0.790011	0.128999
Q0DSY0	Os03g0281600	Os03g0281600 protein (Fragment)	1.08985	1.09674	NA	1.0933	0.00487316	0.998705	1.03433	NA	1.01652	0.0251929	0.929773	0.0515649	1.02956	0.969213	NA	0.999386	0.0426716	0.914102	0.0905895	1.05746	0.947571	NA	1.00251	0.0776999	0.881329	1.04637	NA	0.963848	0.116699	0.961432	0.734137	1.0581	0.985863	NA	1.02198	0.0510826	1.01942	0.795053
Q0DTX5	Os03g0219200	Os03g0219200 protein (Fragment)	0.898532	0.899951	0.935103	0.911195	0.0207172	0.956862	1.06989	0.960607	0.995787	0.0642046	1.09284	0.095619	0.931075	0.971117	0.924523	0.942238	0.0252233	1.03407	0.174849	1.0398	1.07748	0.999627	1.03897	0.0389315	1.12127	0.974538	1.05936	1.05172	0.0736652	1.01228	0.803984	1.06964	1.06805	1.01057	1.04942	0.0336537	1.01006	0.742787
Q0DUI8	PDS	Phytoene dehydrogenase, chloroplastic/chromoplastic	1.11927	1.1014	0.9594	1.06002	0.0875968	1.00657	0.988016	0.986866	0.993818	0.01106	0.937545	0.263848	1.00315	0.936624	1.01397	0.984581	0.0418829	0.928832	0.249601	0.98442	1.08307	1.16419	1.07723	0.0900278	0.929933	0.872413	0.982121	0.928156	0.0548755	0.861617	0.0705296	1.08116	1.09426	1.1544	1.10994	0.0390539	1.03037	0.594604
Q0DV32	4CLL1	4-coumarate--CoA ligase-like 1	1.08901	1.15558	NA	1.1223	0.0470676	1.00523	0.98633	NA	0.995781	0.013366	0.887271	0.0673204	1.01396	1.08854	NA	1.05125	0.05273	0.936697	0.291079	1.0772	0.920264	NA	0.998731	0.110969	0.882662	0.927331	NA	0.904997	0.0315858	0.906147	0.369443	0.93714	0.963161	NA	0.950151	0.0183991	0.951358	0.603509
Q0DV39	Os03g0151600	Os03g0151600 protein	NA	0.92948	1.01205	0.970764	0.0583838	NA	0.776339	1.06973	0.923034	0.207458	0.950832	0.783771	NA	1.11553	1.0407	1.07811	0.0529155	1.11058	0.193858	NA	0.82617	0.994347	0.910258	0.118919	NA	0.86941	0.929879	0.899644	0.0427585	0.98834	0.916307	NA	1.52497	0.996088	1.26053	0.37398	1.38481	0.334103
Q0DV66	Os03g0146400	Os03g0146400 protein	0.965675	0.962614	0.976284	0.968191	0.00717407	0.927505	0.863249	0.926598	0.905784	0.0368392	0.935543	0.0450103	0.954673	1.01787	0.989091	0.987212	0.0316415	1.01965	0.367333	1.06073	1.08124	0.988284	1.04342	0.0488359	0.967591	0.835408	0.959423	0.920807	0.0740707	0.882492	0.0748706	1.13967	1.28367	1.13962	1.18765	0.0831494	1.13824	0.0606359
Q0DVD9	Os03g0135200	Os03g0135200 protein (Fragment)	NA	0.938888	0.913312	0.9261	0.0180848	NA	1.11987	1.1222	1.12104	0.00164864	1.21049	0.00431105	NA	1.15009	0.974928	1.06251	0.123858	1.14729	0.263196	NA	1.00832	1.01198	1.01015	0.00258919	NA	0.851549	0.892628	0.872089	0.0290471	0.863329	0.0215898	NA	0.996342	1.13941	1.06788	0.101164	1.05715	0.504488
Q0DVH3	Os03g0129900	Os03g0129900 protein (Fragment)	0.886104	0.971444	0.862473	0.906674	0.0573235	1.05975	1.02915	1.04823	1.04571	0.0154536	1.15335	0.0153967	1.0961	0.991283	1.14773	1.07837	0.0797137	1.18937	0.0388259	0.907543	0.974165	0.956617	0.946108	0.034532	1.08672	1.1149	0.96359	1.05507	0.0804686	1.11517	0.0973995	1.01423	0.949583	1.12941	1.03107	0.0910877	1.08981	0.205378
Q0DWC5	Os02g0821200	Os02g0821200 protein (Fragment)	0.906089	1.1199	1.11507	1.04702	0.122075	0.541745	0.5707	0.527983	0.546809	0.0218042	0.522252	0.00220789	0.749827	0.897729	0.760547	0.802701	0.0824709	0.766651	0.0453563	1.56483	1.41274	1.86711	1.6149	0.231286	0.514504	0.529482	0.435508	0.493165	0.050491	0.305385	0.00120111	1.62771	1.71035	1.7494	1.69582	0.062133	1.05011	0.589773
Q0DWG5	Os02g0816100	Os02g0816100 protein	0.956135	1.00833	1.00545	0.989973	0.0293395	1.0602	0.983417	0.966245	1.00329	0.0500302	1.01345	0.711205	1.13099	0.975732	0.886504	0.997742	0.12372	1.00785	0.920808	0.939871	0.96004	0.97748	0.95913	0.0188211	1.09116	1.0864	1.13504	1.1042	0.0268151	1.15125	0.00155354	0.863123	1.01387	1.05675	0.977917	0.1017	1.01959	0.768785
Q0DWH1	Os02g0815500	Alcohol dehydrogenase class-3	1.01567	1.00697	0.972977	0.99854	0.0225613	1.00267	1.0184	0.996105	1.00572	0.0114561	1.00719	0.648726	0.968454	0.999898	0.967851	0.978734	0.0183307	0.980165	0.303342	1.01614	1.01173	1.02231	1.01673	0.00531314	0.994035	1.03336	1.02435	1.01725	0.0206016	1.00051	0.968237	0.961708	0.910497	1.00501	0.959071	0.0473107	0.943292	0.10393
Q0DXF4	Os02g0756800	Os02g0756800 protein	0.95496	1.14706	0.832548	0.97819	0.158539	1.07414	1.03005	1.03559	1.04659	0.0240155	1.06993	0.500991	1.00276	0.970675	1.01876	0.997397	0.0244864	1.01964	0.845843	0.957828	0.755757	0.80792	0.840501	0.104902	1.06196	1.08642	1.16624	1.10487	0.0545341	1.31454	0.0179475	0.92488	0.882084	1.06765	0.958205	0.0971688	1.14004	0.227078
Q0DXL7	Os02g0745000	Os02g0745000 protein (Fragment)	0.936247	0.919511	0.957776	0.937845	0.0191823	1.00825	1.0222	0.968093	0.999515	0.0280904	1.06576	0.0348403	0.970294	1.01014	1.12279	1.03441	0.0790941	1.10296	0.109067	1.04845	1.06078	0.959148	1.02279	0.0554618	1.0259	1.03955	1.11179	1.05908	0.0461579	1.03548	0.432861	1.00498	0.986891	0.899159	0.963675	0.0565998	0.9422	0.265907
Q0DXR0	Os02g0738900	Os02g0738900 protein	0.976419	1.06598	NA	1.0212	0.0633265	0.965595	0.985604	NA	0.975599	0.0141484	0.955348	0.425043	0.999457	0.936875	NA	0.968166	0.044252	0.948069	0.434067	1.06417	1.1628	NA	1.11348	0.0697433	0.990978	0.877916	NA	0.934447	0.0799475	0.839211	0.139703	1.0464	1.08303	NA	1.06472	0.025903	0.956205	0.451802
Q0DY86	Os02g0709200	Os02g0709200 protein	1.27653	1.30483	NA	1.29068	0.0200063	1.35185	1.20789	NA	1.27987	0.101792	0.991626	0.896374	0.934897	0.98811	NA	0.961503	0.0376269	0.744959	0.00827604	0.797933	0.913853	NA	0.855893	0.0819677	1.03408	0.854352	NA	0.944218	0.12709	1.1032	0.495669	0.626114	0.748487	NA	0.6873	0.0865308	0.803022	0.183452
Q0DYB1	IPP	Soluble inorganic pyrophosphatase	0.881194	0.793484	0.776935	0.817204	0.0560308	1.1299	1.01305	1.07572	1.07289	0.0584744	1.31288	0.00544004	1.00868	0.94644	0.897508	0.950876	0.0557194	1.16357	0.0428141	0.906043	0.886505	1.03787	0.943474	0.0823332	1.03722	1.08418	1.21183	1.11108	0.0903572	1.17764	0.0764251	0.943321	1.14876	1.06091	1.051	0.103079	1.11397	0.230885
Q0DZN5	Os02g0608600	Os02g0608600 protein (Fragment)	0.92125	1.09897	0.93247	0.984231	0.099528	1.03575	0.940152	1.03355	1.00315	0.0545685	1.01922	0.787162	0.922073	0.971019	0.939087	0.944059	0.0248492	0.959184	0.534807	1.13002	1.06075	1.26322	1.15133	0.102899	1.02941	0.945962	1.07334	1.01624	0.064703	0.882663	0.126539	0.964877	1.08293	0.934488	0.994097	0.0784149	0.863433	0.103062
Q0E032	Os02g0581100	Os02g0581100 protein	0.982673	0.925438	0.83821	0.91544	0.0727487	1.13828	1.0549	0.963617	1.05226	0.0873616	1.14946	0.105476	1.05477	0.967014	1.02607	1.01595	0.0447451	1.1098	0.111153	0.874524	0.890663	0.976365	0.91385	0.0547369	0.905386	1.2444	1.25954	1.13644	0.200241	1.24357	0.136841	0.963213	0.918195	0.934818	0.938742	0.0227641	1.02724	0.507347
Q0E094	Os02g0567900	Os02g0567900 protein (Fragment)	0.983998	1.13123	NA	1.05761	0.104106	1.14505	1.04978	NA	1.09741	0.06737	1.03763	0.694388	0.83826	0.939687	NA	0.888973	0.0717197	0.840547	0.199863	1.02363	1.00973	NA	1.01668	0.00982881	1.05135	0.860676	NA	0.956014	0.134828	0.940331	0.590589	0.998681	1.09313	NA	1.04591	0.0667872	1.02875	0.602672
Q0E0D3	Os02g0557700	Os02g0557700 protein	0.982359	0.958382	NA	0.970371	0.0169541	1.00563	0.946778	NA	0.976202	0.0416129	1.00601	0.871295	0.975437	0.973777	NA	0.974607	0.00117379	1.00437	0.758113	1.01281	1.02041	NA	1.01661	0.0053736	1.06321	1.06021	NA	1.06171	0.00212151	1.04436	0.00810528	1.04537	1.03228	NA	1.03883	0.00925718	1.02186	0.0990682
Q0E0P0	CIN1	Beta-fructofuranosidase, insoluble isoenzyme 1	0.910982	1.03346	1.02328	0.989239	0.0679637	1.00626	0.886866	0.963938	0.952355	0.0605351	0.962715	0.52142	1.00421	1.13283	1.06684	1.06796	0.064316	1.07958	0.218801	1.04295	0.931581	0.959244	0.977926	0.0579893	0.932161	1.07393	0.929062	0.978384	0.0827585	1.00047	0.994119	1.05501	0.983766	1.05362	1.0308	0.0407375	1.05407	0.265875
Q0E1D7	Os02g0460200	Flowering-promoting factor 1-like protein 3	1.1388	NA	1.00434	1.07157	0.0950785	1.03793	NA	0.950615	0.994273	0.0617427	0.927869	0.436678	0.897964	NA	1.05618	0.977074	0.111878	0.911818	0.458809	1.0614	NA	0.910506	0.985955	0.1067	1.00398	NA	1.08642	1.0452	0.0582955	1.06009	0.561965	0.885367	NA	1.00856	0.946965	0.0871134	0.960455	0.727645
Q0E1I1	Os02g0439700	Os02g0439700 protein	0.931763	1.01323	NA	0.972499	0.0576092	0.958433	1.04186	NA	1.00015	0.0589938	1.02843	0.682083	0.975459	1.0412	NA	1.00833	0.0464896	1.03685	0.56431	1.0921	0.741236	NA	0.916667	0.248097	1.01397	1.22385	NA	1.11891	0.148412	1.22063	0.426777	1.06821	0.878821	NA	0.973513	0.133915	1.06201	0.802345
Q0E1P4	Os02g0319300	Os02g0319300 protein (Fragment)	NA	1.01549	1.03362	1.02455	0.0128193	NA	1.06402	0.922571	0.993295	0.100018	0.96949	0.703899	NA	0.941478	1.02674	0.98411	0.0602901	0.960525	0.451394	NA	1.05165	1.0268	1.03922	0.0175758	NA	0.984522	1.03646	1.01049	0.0367227	0.972349	0.423349	NA	0.997193	1.01394	1.00556	0.0118399	0.967611	0.153755
Q0E217	Os02g0280500	Os02g0280500 protein (Fragment)	1.03162	1.02608	1.01347	1.02372	0.00930101	0.987811	1.04268	0.970085	1.00019	0.0378488	0.977015	0.354724	0.998681	0.914833	1.00125	0.971587	0.0491674	0.949072	0.145454	1.10239	0.979844	1.02348	1.03524	0.0621143	1.01411	1.08007	1.01184	1.03534	0.0387555	1.0001	0.998175	0.904873	0.900169	0.973955	0.926332	0.0413094	0.8948	0.0647532
Q0E243	Os02g0273100	Os02g0273100 protein	0.995638	0.980584	1.00659	0.99427	0.0130569	1.08813	0.958596	1.00446	1.01707	0.065682	1.02293	0.587169	0.956566	0.909333	1.0095	0.958467	0.0501122	0.96399	0.297222	0.976982	0.993142	1.11401	1.02804	0.074885	1.24404	1.17783	0.908123	1.11	0.177936	1.07972	0.502952	0.718967	1.01332	0.786204	0.839499	0.154246	0.816598	0.129548
Q0E2E9	Os02g0246300	Os02g0246300 protein	NA	0.888253	1.05835	0.973304	0.12028	NA	1.03732	0.871036	0.954179	0.117582	0.980351	0.88703	NA	1.02532	1.11171	1.06851	0.0610872	1.09782	0.423392	NA	0.977805	1.01462	0.99621	0.0260292	NA	0.976735	1.00341	0.990075	0.0188645	0.993841	0.812513	NA	1.00315	1.01197	1.00756	0.00623311	1.01139	0.609653
Q0E2Z3	Os02g0202500	Os02g0202500 protein (Fragment)	0.707872	0.976538	0.960659	0.88169	0.15074	0.965343	1.14932	1.06511	1.05992	0.0920975	1.20215	0.155451	1.26787	1.02524	1.08311	1.12541	0.126727	1.27642	0.0986956	0.939306	0.930638	0.920347	0.930097	0.00949093	1.09005	1.00349	0.935244	1.00959	0.0775814	1.08547	0.152923	1.07737	0.921234	1.04883	1.01581	0.0831394	1.09216	0.150708
Q0E3F2	Os02g0177900	Os02g0177900 protein (Fragment)	NA	0.952666	1.06624	1.00945	0.0803101	NA	0.929964	1.02962	0.97979	0.0704644	0.970614	0.732475	NA	0.965863	1.27726	1.12156	0.220189	1.11106	0.568507	NA	1.07108	0.818424	0.944754	0.178657	NA	0.929024	0.978747	0.953886	0.0351598	1.00967	0.94991	NA	1.25745	0.81201	1.03473	0.314973	1.09524	0.758858
Q0E446	Os02g0137200	Os02g0137200 protein (Fragment)	0.975348	1.04479	1.08272	1.03428	0.0544506	0.686394	0.692524	0.636449	0.671789	0.0307587	0.64952	0.000553441	0.81317	0.906825	0.795868	0.838621	0.0596965	0.810822	0.0137583	1.34045	1.63463	1.82662	1.60056	0.244869	0.825456	0.620346	0.589993	0.678598	0.128085	0.423974	0.00445417	1.3785	1.45287	1.55606	1.46248	0.0891714	0.913725	0.41066
Q0E4G1	Os02g0120900	Os02g0120900 protein	0.9748	0.996094	1.0378	1.0029	0.0320468	0.967831	1.05734	0.958664	0.994612	0.0545165	0.991737	0.831571	0.970218	1.02393	0.973095	0.989079	0.0302116	0.986221	0.615679	1.0338	0.974374	1.0102	1.00613	0.0299241	1.04778	1.01406	1.00643	1.02276	0.0220047	1.01653	0.481277	1.01826	0.951029	1.08636	1.01855	0.0676682	1.01235	0.785604
Q0E4K1	CATA	Catalase isozyme A	1.01868	0.969996	1.05609	1.01492	0.0431706	0.844412	0.896139	0.892018	0.877523	0.0287492	0.864622	0.01012	0.998304	1.00119	1.06656	1.02202	0.0385996	1.00699	0.842265	1.15237	1.19616	1.068	1.13884	0.0651414	0.732878	0.731446	0.83972	0.768015	0.0621024	0.674381	0.00203883	1.23851	1.27107	1.14044	1.21667	0.0679988	1.06834	0.225532
Q0ILB9	OGK1	Glycerol kinase-like protein	1.00372	1.01078	1.03425	1.01625	0.0159803	1.06539	1.05822	1.06551	1.06304	0.00417491	1.04604	0.00800445	1.04954	1.05301	1.02786	1.04347	0.0136279	1.02679	0.0881269	0.967634	0.918715	0.951529	0.945959	0.0249306	0.913561	0.967019	0.976827	0.952469	0.0340505	1.00688	0.802539	0.999283	0.962719	0.948845	0.970282	0.0260562	1.02571	0.307588
Q0ILJ3	SUT2	Sucrose transport protein SUT2	NA	0.940186	1.06979	1.00499	0.0916453	NA	1.01177	1.00095	1.00636	0.00765456	1.00136	0.985105	NA	1.10126	0.927275	1.01427	0.123026	1.00923	0.939629	NA	0.902193	1.0377	0.969948	0.0958198	NA	0.889061	0.867979	0.87852	0.0149074	0.905739	0.313998	NA	1.21766	1.16385	1.19076	0.0380496	1.22765	0.0939006
Q0IMD7	Os12g0576600	Purple acid phosphatase (Fragment)	0.928938	0.994713	0.982324	0.968658	0.0349518	0.970949	0.941357	1.03214	0.981482	0.0462994	1.01324	0.721286	0.994015	1.15567	0.939172	1.02962	0.112555	1.06293	0.420951	1.00665	0.937607	0.950377	0.964879	0.0367371	1.08167	0.917392	1.05359	1.01755	0.087868	1.05459	0.39236	1.03167	1.03904	1.06538	1.04536	0.017721	1.08341	0.0268351
Q0IMM9	Os12g0560400	Os12g0560400 protein (Fragment)	NA	0.954425	0.913882	0.934154	0.0286685	NA	0.961259	1.00907	0.985166	0.0338092	1.05461	0.245171	NA	1.25536	0.925653	1.09051	0.233141	1.16738	0.445896	NA	0.685802	0.974866	0.830334	0.204399	NA	1.08628	1.00686	1.04657	0.0561572	1.26042	0.285892	NA	1.02105	1.22171	1.12138	0.141887	1.35051	0.239911
Q0IMW8	Os12g0534000	Os12g0534000 protein (Fragment)	1.08457	0.934126	1.1734	1.06403	0.120954	0.995815	1.13576	1.12767	1.08642	0.0785675	1.02104	0.801368	1.0721	1.00507	0.893633	0.990267	0.0901489	0.930674	0.44472	0.982955	1.05421	0.843299	0.960155	0.107289	0.958899	0.976538	1.0048	0.98008	0.0231568	1.02075	0.768915	0.941636	0.914796	0.938336	0.931589	0.0146368	0.970249	0.671435
Q0IMX5	Os12g0530100	Peroxidase	1.04707	1.03929	0.992494	1.02628	0.02952	0.957435	1.01607	1.04012	1.00454	0.0425332	0.978817	0.507326	0.971189	1.00278	1.06107	1.01168	0.0455979	0.985771	0.665696	1.00455	0.951152	0.929705	0.961803	0.0385436	1.02147	0.933793	0.919628	0.958299	0.0551686	0.996357	0.932473	0.98498	0.95218	0.994317	0.977159	0.0221303	1.01597	0.581787
Q0IN14	Os12g0514500	Hsp90 protein, expressed	1.0725	1.03317	1.0778	1.06116	0.0243822	0.893699	1.02198	0.985937	0.967207	0.0661617	0.911465	0.0822316	1.16018	1.03751	1.02873	1.07548	0.0734876	1.01349	0.764755	0.985711	1.02578	0.936814	0.98277	0.044558	0.938165	0.94253	1.03065	0.970447	0.0521803	0.987461	0.771293	1.00336	0.925902	1.03154	0.986935	0.0547011	1.00424	0.923472
Q0INM3	Os12g0429200	Beta-galactosidase 15	0.999504	1.03456	0.997274	1.01045	0.020914	1.00698	0.974785	0.996499	0.992756	0.0164221	0.982492	0.313379	0.984594	1.00663	1.10237	1.0312	0.0626155	1.02054	0.615016	0.917285	0.977957	0.999911	0.965051	0.042798	0.97906	1.02838	0.979519	0.995654	0.0283458	1.03171	0.360133	1.05144	0.951116	1.06951	1.02402	0.063782	1.06111	0.254347
Q0INR8	Os12g0405700	Os12g0405700 protein	1.11823	1.20996	1.06148	1.12989	0.0749224	1.0308	0.991365	0.939186	0.987118	0.0459559	0.873642	0.0481467	1.03107	0.927113	0.97544	0.977873	0.0520192	0.865459	0.04471	0.946834	0.986153	0.992078	0.975022	0.0245903	0.872008	0.989561	1.13611	0.999225	0.132314	1.02482	0.770979	0.945465	0.853861	0.934847	0.911391	0.0501043	0.934739	0.119532
Q0IPE5	Os12g0210800	2-dehydro-3-deoxyphosphooctonate aldolase, putative, expressed (Fragment)	1.05831	0.982853	0.892953	0.97804	0.0827856	0.945196	0.92377	1.02261	0.963858	0.0519936	0.985499	0.813979	0.981826	0.936016	1.14975	1.02253	0.112534	1.04549	0.610579	1.04326	1.07348	0.551906	0.889548	0.292797	0.934872	0.998976	1.01029	0.981379	0.0406719	1.10323	0.619074	1.12412	0.981724	1.32102	1.14229	0.170378	1.28412	0.265872
Q0IPL3	Os12g0189300	Os12g0189300 protein	1.01094	0.981064	0.997237	0.996412	0.0149528	1.06499	1.11547	1.06368	1.08138	0.0295278	1.08527	0.0112772	0.985086	0.976512	1.07965	1.01375	0.0572339	1.0174	0.638408	0.998859	1.04693	1.03123	1.02567	0.0245114	1.00546	0.951287	0.920876	0.959209	0.0428473	0.935201	0.0800722	0.987868	1.0107	1.04845	1.01567	0.0305965	0.990253	0.681552
Q0IPY1	Os12g0160400	Expressed protein	1.25147	NA	1.46757	1.35952	0.152804	0.912579	NA	1.00823	0.960402	0.0676325	0.706428	0.0775837	0.753326	NA	0.694093	0.723709	0.0418846	0.532328	0.0296738	1.4297	NA	1.55056	1.49013	0.0854619	0.486221	NA	0.3638	0.425011	0.0865646	0.285216	0.00645842	1.14692	NA	1.23099	1.18896	0.0594409	0.797885	0.0548655
Q0IQF7	RPS16A	40S ribosomal protein S16	0.979739	0.99225	1.01929	0.997093	0.0202151	0.650282	0.766687	0.694743	0.703904	0.0587407	0.705957	0.00121946	0.81405	0.921933	0.933324	0.889769	0.0658211	0.892363	0.0541103	1.5592	1.43495	1.61193	1.53536	0.0908677	0.587502	0.710884	0.626477	0.641621	0.0630696	0.417897	0.000151223	1.54526	1.44134	1.47943	1.48868	0.0525742	0.969597	0.484176
Q0IQK9	LTP	Non-specific lipid-transfer protein 1	0.882858	0.851417	0.829438	0.854571	0.0268489	0.905312	0.878181	0.893577	0.892357	0.0136063	1.04422	0.0953467	1.06465	1.15758	0.997965	1.0734	0.0801674	1.25607	0.0109636	0.926397	0.921322	1.02445	0.957388	0.0581287	1.04774	0.9337	0.974974	0.985471	0.0577406	1.02933	0.584673	1.27276	1.28868	1.36413	1.30852	0.0488124	1.36677	0.00131609
Q0ISB6	Os11g0539800	Os11g0539800 protein (Fragment)	0.999611	0.955365	0.977602	0.977526	0.0221231	0.994819	1.00572	0.957335	0.985958	0.02538	1.00863	0.686839	1.03939	1.07072	1.11052	1.07354	0.0356489	1.09822	0.0166252	0.995491	1.00202	1.02908	1.00886	0.0178078	0.970823	0.969515	0.964934	0.968424	0.00309241	0.959915	0.0179118	1.00287	0.935315	0.926547	0.95491	0.0417637	0.94652	0.108662
Q0ISQ1	Os11g0482100	Os11g0482100 protein (Fragment)	1.00947	1.00809	NA	1.00878	0.000971455	1.14051	0.889843	NA	1.01518	0.177249	1.00634	0.963921	1.03165	1.09344	NA	1.06255	0.043694	1.0533	0.224023	0.818517	0.871225	NA	0.844871	0.03727	1.03362	1.13638	NA	1.085	0.0726605	1.28422	0.0532498	1.0148	0.997618	NA	1.00621	0.0121481	1.19096	0.0282713
Q0IT04	Os11g0433500	Os11g0433500 protein (Fragment)	0.945852	1.03144	1.1108	1.02936	0.0824948	0.915452	1.00974	1.01276	0.97932	0.0553323	0.951383	0.432125	1.13287	1.06532	1.02019	1.07279	0.0567068	1.04219	0.494192	1.0514	0.994454	1.13295	1.0596	0.0696121	0.982587	1.00111	0.809976	0.931225	0.105412	0.878845	0.153183	1.00721	0.952929	1.02464	0.994926	0.0373994	0.938963	0.229287
Q0IT77	Os11g0297300	Os11g0297300 protein	0.957195	1.01466	1.0824	1.01808	0.0626742	1.01481	0.925329	0.979755	0.973297	0.0450883	0.956008	0.371868	1.0966	1.17512	1.08046	1.11739	0.050638	1.09754	0.0996738	0.951254	0.951958	0.988101	0.963771	0.0210737	1.0893	1.00559	0.961204	1.0187	0.065044	1.05699	0.236498	0.913657	0.953432	0.957267	0.941452	0.0241473	0.976842	0.294209
Q0ITC0	Os11g0275200	Endo-1,31,4-beta-D-glucanase, putative, expressed	1.04733	0.990638	NA	1.01899	0.040089	0.878116	1.02202	NA	0.950066	0.101752	0.932365	0.466854	1.13841	0.957917	NA	1.04816	0.127627	1.02863	0.786903	1.03925	1.22604	NA	1.13265	0.132084	0.928401	0.921191	NA	0.924796	0.00509771	0.816492	0.156181	0.993549	0.979685	NA	0.986617	0.00980325	0.871073	0.259287
Q0ITJ6	Os11g0248200	Os11g0248200 protein (Fragment)	1.11731	1.04902	NA	1.08316	0.0482875	0.972208	0.933796	NA	0.953002	0.0271613	0.879833	0.0798839	0.994053	1.14683	NA	1.07044	0.108026	0.988254	0.893093	0.898153	0.811349	NA	0.854751	0.0613797	1.07432	1.01598	NA	1.04515	0.0412536	1.22275	0.0678497	1.01515	1.05802	NA	1.03658	0.0303161	1.21273	0.0641299
Q0ITU1	IDI2	Methylthioribose-1-phosphate isomerase	1.05299	NA	0.93217	0.99258	0.0854325	0.929459	NA	0.9828	0.956129	0.0377182	0.963277	0.636406	0.86773	NA	0.814224	0.840977	0.037834	0.847264	0.148696	1.09291	NA	1.00009	1.0465	0.0656372	0.910079	NA	1.18119	1.04563	0.191703	0.999171	0.995719	1.03945	NA	1.11608	1.07776	0.0541886	1.02987	0.655231
Q0ITW7	ADH2	Alcohol dehydrogenase 2	1.06739	NA	1.15782	1.1126	0.0639447	1.03874	NA	0.925596	0.982167	0.0800039	0.882766	0.21349	0.920883	NA	0.959037	0.93996	0.0269787	0.844831	0.0721669	1.00584	NA	1.13794	1.07189	0.0934023	0.974024	NA	0.916681	0.945353	0.0405478	0.881949	0.220919	1.02244	NA	0.982362	1.0024	0.0283373	0.93517	0.420023
Q0IWL9	GRXS11	Monothiol glutaredoxin-S11	0.97666	1.03364	NA	1.00515	0.0402915	1.08907	1.03175	NA	1.06041	0.0405294	1.05497	0.304903	1.12203	0.973735	NA	1.04788	0.104863	1.04251	0.644451	0.900266	0.972793	NA	0.936529	0.0512843	1.04685	1.03953	NA	1.04319	0.00517807	1.11389	0.0996304	0.922921	0.903512	NA	0.913216	0.0137242	0.975107	0.597928
Q0IWS0	Os10g0492300	Os10g0492300 protein	1.06776	1.06351	1.06691	1.06606	0.00225085	0.975342	0.993606	1.01343	0.994126	0.0190503	0.932524	0.00289823	0.854851	0.885562	0.906992	0.882468	0.0262081	0.827785	0.000268574	1.17357	1.14803	1.17636	1.16599	0.0156134	0.980711	0.962066	0.954473	0.96575	0.0135014	0.828268	7.3536e-05	0.970948	0.968822	0.953636	0.964469	0.00944162	0.827169	4.40018e-05
Q0IXP9	Os10g0415600	Acylamino-acid-releasing enzyme 1	1.02372	0.98002	1.15319	1.05231	0.0900535	0.966801	0.959297	0.910274	0.945457	0.0307	0.898459	0.123633	1.02944	0.983331	1.0348	1.01586	0.0282952	0.965359	0.54019	1.01138	1.07633	0.949137	1.01228	0.0636004	0.991087	1.09222	1.09468	1.05933	0.0591114	1.04648	0.401114	1.02286	0.953925	0.853416	0.943399	0.0852089	0.931954	0.324637
Q0IXV0	Os10g0397400	Os10g0397400 protein (Fragment)	1.10131	0.981276	NA	1.04129	0.0848737	0.964497	1.08963	NA	1.02706	0.0884824	0.986337	0.884734	0.936252	1.0086	NA	0.972425	0.0511565	0.933865	0.429342	1.04146	1.00365	NA	1.02255	0.0267338	1.05204	0.902851	NA	0.977448	0.105495	0.955889	0.617121	0.961531	1.07509	NA	1.01831	0.0802957	0.995849	0.949902
Q0IZF1	Os09g0572700	Os09g0572700 protein	0.842629	0.860182	0.914495	0.872436	0.0374671	0.983479	0.938034	0.94141	0.954308	0.0253191	1.09384	0.0349848	1.11603	1.14294	1.07635	1.11178	0.0334999	1.27433	0.00117849	0.925712	0.91035	0.936006	0.924023	0.0129115	1.24283	1.11285	1.09738	1.15102	0.0798859	1.24566	0.00828809	0.961788	1.03171	1.05962	1.01771	0.0503985	1.10139	0.0355639
Q0IZG6	Os09g0570300	Os09g0570300 protein	NA	0.885887	0.962594	0.92424	0.0542401	NA	1.11903	1.11031	1.11467	0.00616872	1.20604	0.0387183	NA	1.06643	0.906798	0.986615	0.112878	1.06749	0.55417	NA	0.965564	1.06054	1.01305	0.0671555	NA	0.866028	0.922366	0.894197	0.0398367	0.882678	0.164226	NA	1.13156	1.07452	1.10304	0.0403369	1.08883	0.245751
Q0IZQ2	Os09g0556500	Os09g0556500 protein	1.08004	1.09192	NA	1.08598	0.00840138	0.977766	1.02282	NA	1.00029	0.0318598	0.921096	0.0666238	1.00446	0.922192	NA	0.963324	0.0581695	0.887053	0.0981811	1.06003	1.08642	NA	1.07322	0.018662	1.00762	0.939722	NA	0.97367	0.0480094	0.907239	0.111841	0.985153	0.976354	NA	0.980753	0.00622162	0.91384	0.0218886
Q0IZR7	Os09g0553900	Os09g0553900 protein	1.05033	1.0526	1.00121	1.03471	0.0290363	0.984693	0.978982	1.04502	1.0029	0.0365893	0.969254	0.303514	1.02686	0.880749	1.00849	0.972033	0.0795859	0.939425	0.26928	1.00751	1.09512	1.01209	1.03824	0.0493166	1.04083	1.05145	1.00109	1.03112	0.026545	0.993147	0.83662	0.938571	0.943914	0.943168	0.941884	0.00289342	0.907195	0.0278307
Q0IZS0	Os09g0553600	Nicotinate-nucleotide pyrophosphorylase [carboxylating], chloroplastic	NA	0.892199	1.1254	1.0088	0.164901	NA	0.981699	1.03933	1.01052	0.0407527	1.0017	0.989906	NA	0.992919	0.880093	0.936506	0.07978	0.928335	0.632898	NA	1.04779	0.984054	1.01592	0.0450677	NA	0.957302	1.01889	0.988096	0.0435488	0.972611	0.594208	NA	1.23521	0.98454	1.10988	0.177254	1.09248	0.543051
Q0IZU8	Os09g0548200	Os09g0548200 protein	0.943045	1.03777	0.984306	0.988375	0.0474955	1.00491	0.934006	0.94493	0.961282	0.0381751	0.972588	0.484203	0.965579	1.00682	0.960902	0.977767	0.0252696	0.989268	0.749909	0.980954	0.951227	1.07154	1.00124	0.0626694	1.06204	1.03335	0.938989	1.01146	0.0643829	1.01021	0.853387	1.0534	0.990628	1.11192	1.05198	0.0606582	1.05068	0.370598
Q0IZY2	Os09g0542100	Os09g0542100 protein (Fragment)	0.898385	1.03578	0.890516	0.941559	0.08169	0.973781	1.03515	0.953843	0.987591	0.0423759	1.04889	0.435168	1.02218	1.0023	1.01822	1.01423	0.0105235	1.07718	0.201175	1.03965	0.990387	0.930316	0.986784	0.0547554	0.99874	1.01776	1.11367	1.04339	0.061603	1.05737	0.299982	1.09579	0.938153	1.08837	1.04077	0.0889484	1.05471	0.421251
Q0IZZ4	Os09g0539800	Acyl carrier protein (Fragment)	1.06744	1.0316	1.04701	1.04868	0.0179766	0.905127	0.969295	1.049	0.974476	0.0720785	0.929237	0.158639	1.04684	0.984984	0.942076	0.991299	0.0526657	0.945279	0.14863	1.13426	1.13461	1.11724	1.1287	0.00993205	0.779187	0.811056	0.967771	0.852671	0.100945	0.755443	0.0092158	1.06052	1.14419	0.999302	1.068	0.0727334	0.946221	0.22535
Q0J0H6	Os09g0509000	Os09g0509000 protein	1.05283	0.995015	1.02662	1.02482	0.0289475	0.979611	0.877496	0.973119	0.943409	0.0571742	0.920559	0.0926135	0.902416	1.07036	0.982786	0.985188	0.0839993	0.961327	0.482859	1.0618	0.970724	0.969514	1.00068	0.0529374	1.07124	1.09071	1.07242	1.07813	0.0109166	1.07739	0.0680863	0.991983	1.00014	1.02722	1.00645	0.0184463	1.00576	0.867252
Q0J0N6	Os09g0503400	Os09g0503400 protein	1.04873	1.01596	0.893653	0.986116	0.0817332	0.957966	0.965857	1.03471	0.986177	0.0422151	1.00006	0.999126	0.952676	1.00393	0.955193	0.970602	0.0288949	0.984268	0.772065	1.02387	1.21057	1.04275	1.0924	0.102773	0.98238	0.873032	1.07423	0.976547	0.100725	0.893949	0.235655	0.989532	1.00581	1.01369	1.00301	0.0123214	0.918176	0.209058
Q0J0N7	Os09g0503100	Os09g0503100 protein	1.04721	1.01782	1.00781	1.02428	0.0204794	1.00105	0.979622	0.993595	0.991421	0.0108757	0.967916	0.0700888	1.05255	0.881729	0.991036	0.975104	0.0865156	0.951986	0.392264	0.869268	1.09472	1.03269	0.998893	0.116465	1.06598	0.969189	0.934406	0.989859	0.068181	0.990957	0.913292	0.988745	1.18091	1.1027	1.09078	0.0966354	1.09199	0.352271
Q0J0Q3	Os09g0502200	Os09g0502200 protein	1.09816	1.11378	NA	1.10597	0.011048	1.02182	0.94945	NA	0.985633	0.05117	0.891194	0.0830117	1.03877	1.04502	NA	1.04189	0.0044143	0.942064	0.0168047	0.974696	0.893296	NA	0.933996	0.0575586	0.988868	0.997264	NA	0.993066	0.00593649	1.06324	0.28564	0.918845	1.02551	NA	0.97218	0.0754272	1.04088	0.626659
Q0J0R1	Os09g0487500	Os09g0487500 protein	1.01814	NA	0.92481	0.971473	0.0659911	0.949953	NA	1.06401	1.00698	0.0806473	1.03655	0.677469	0.975737	NA	0.929938	0.952838	0.032385	0.980818	0.754268	1.10659	NA	0.976262	1.04143	0.0921587	1.03162	NA	0.929358	0.980488	0.0723086	0.941484	0.538484	1.00432	NA	1.18999	1.09715	0.131287	1.05351	0.671833
Q0J0W2	Os09g0480700	Os09g0480700 protein (Fragment)	0.96402	0.896499	0.815828	0.892116	0.0741928	1.04482	1.15547	1.1222	1.1075	0.0567716	1.24143	0.0162212	1.26054	1.1229	1.08581	1.15642	0.0920579	1.29626	0.0179654	0.761876	0.836415	0.974586	0.857626	0.10793	1.05947	0.978018	0.931088	0.989524	0.0649575	1.15379	0.143949	0.920028	0.985093	1.01893	0.974683	0.0502654	1.13649	0.163796
Q0J0Z5	Os09g0474300	Os09g0474300 protein	0.966085	1.02538	NA	0.995733	0.0419287	1.11767	1.05126	NA	1.08447	0.0469545	1.08911	0.1844	1.29781	1.09097	NA	1.19439	0.146258	1.19951	0.206092	0.99638	1.13791	NA	1.06715	0.100078	0.747404	0.789427	NA	0.768416	0.0297144	0.720066	0.0559851	0.852899	1.0031	NA	0.927998	0.106206	0.869607	0.30991
Q0J2F7	Os09g0347500	Os09g0347500 protein (Fragment)	0.931592	0.953181	0.934337	0.939703	0.0117524	1.16188	1.09667	1.0657	1.10808	0.0490931	1.17918	0.00445771	0.998608	1.00258	0.90082	0.967337	0.057639	1.02941	0.461512	0.862824	0.952746	0.909194	0.908255	0.0449685	0.973873	0.752613	0.82204	0.849509	0.113159	0.93532	0.450374	1.05851	1.349	1.44207	1.28319	0.200072	1.41281	0.0339589
Q0J3C0	Os09g0133600	Os09g0133600 protein (Fragment)	1.10962	1.0066	1.03773	1.05132	0.0528375	1.05129	1.09012	1.05073	1.06405	0.0225849	1.01211	0.720713	1.05985	1.05761	1.11213	1.07653	0.0308555	1.02398	0.514821	0.954608	0.970679	0.968241	0.964509	0.0086608	0.972503	0.942505	0.966835	0.960614	0.0159374	0.995962	0.728801	0.87244	0.907181	0.880603	0.886741	0.0181657	0.91937	0.00259178
Q0J3D9	Os09g0127800	Coatomer subunit alpha-3	1.02345	NA	1.06414	1.0438	0.0287731	0.963477	NA	0.971555	0.967516	0.00571174	0.926918	0.0666335	1.00337	NA	0.95095	0.977161	0.0370686	0.936158	0.182377	1.02695	NA	1.0762	1.05158	0.0348286	1.00317	NA	0.926175	0.964673	0.0544443	0.91736	0.19759	0.986065	NA	1.15401	1.07004	0.118754	1.01756	0.852453
Q0J3L4	GRXS10	Monothiol glutaredoxin-S10	0.924186	0.922806	0.923028	0.92334	0.000741275	0.98998	0.947492	0.89201	0.943161	0.0491285	1.02147	0.52322	1.03174	0.987954	0.997597	1.00577	0.023009	1.08927	0.00343866	0.985148	1.06984	1.01119	1.02206	0.043382	1.14168	1.12642	1.21716	1.16175	0.0485847	1.13668	0.02057	0.981904	0.927802	1.00863	0.972779	0.0411808	0.951782	0.226739
Q0J3S0	Os08g0557100	Os08g0557100 protein (Fragment)	1.08264	1.02196	1.0866	1.06373	0.0362308	1.02418	1.05343	1.01824	1.03195	0.0188359	0.970123	0.248927	0.987591	0.935505	0.950647	0.957914	0.026793	0.900524	0.0152571	1.0555	1.16173	1.12503	1.11409	0.0539517	0.959473	0.934038	0.924367	0.939293	0.0181336	0.843105	0.00600901	0.928444	0.912444	0.934295	0.925061	0.011311	0.830331	0.00402975
Q0J4M3	Os08g0504400	Os08g0504400 protein	1.00059	NA	0.995894	0.998243	0.00332227	1.00249	NA	0.918249	0.960371	0.0595698	0.962062	0.464085	1.09475	NA	1.04793	1.07134	0.0331075	1.07322	0.0898636	0.9611	NA	1.05453	1.00781	0.0660624	0.984647	NA	0.938362	0.961504	0.0327285	0.95405	0.468094	0.984107	NA	1.13818	1.06115	0.108949	1.05292	0.613884
Q0J4P2	HSP81-1	Heat shock protein 81-1	0.943334	0.976672	1.00966	0.976554	0.0331607	0.989489	1.03494	1.06837	1.03093	0.0395914	1.05568	0.142264	1.09442	1.03208	0.996468	1.04099	0.0495777	1.06598	0.134651	0.968469	1.00063	1.06575	1.01162	0.0495605	0.891302	0.894053	0.793483	0.859613	0.0572863	0.849742	0.0254529	1.08427	1.06468	1.08194	1.07697	0.0107018	1.0646	0.0893744
Q0J5H3	Os08g0434300	Malate dehydrogenase (Fragment)	1.01151	0.945291	0.928983	0.961928	0.0437063	1.09735	1.0513	1.00284	1.0505	0.0472627	1.09207	0.0757379	0.941724	1.0171	1.05709	1.00531	0.0585811	1.04509	0.362064	1.18046	0.971357	1.03457	1.06213	0.107239	0.924507	1.07298	1.09284	1.03011	0.091991	0.969852	0.714675	1.01622	0.978547	1.04398	1.01292	0.0328433	0.953668	0.489596
Q0J5I8	Os08g0431500	Os08g0431500 protein (Fragment)	1.08305	1.0356	1.03213	1.05026	0.028451	0.992233	0.974251	1.0421	1.00286	0.0351522	0.954867	0.14363	1.03966	1.00835	0.976601	1.0082	0.031532	0.959953	0.161434	1.00221	1.00184	0.9834	0.995817	0.0107546	0.924262	0.981476	0.859247	0.921661	0.0611559	0.925533	0.107415	1.04239	1.02227	1.01585	1.02684	0.0138468	1.03115	0.0374864
Q0J5L9	Os08g0424200	Os08g0424200 protein (Fragment)	1.16087	1.05912	1.1023	1.10743	0.0510709	0.933083	0.946992	0.969482	0.949853	0.0183674	0.857711	0.00733994	1.0041	0.939884	1.12914	1.02437	0.0962431	0.925004	0.257217	1.0236	1.0535	0.7996	0.958897	0.138763	0.870319	0.984395	1.01929	0.958002	0.077914	0.999066	0.992689	0.945582	1.08073	0.975316	1.00054	0.0710167	1.04343	0.66761
Q0J5V5	Os08g0398700	Aminopeptidase M1-B	1.00917	0.958409	1.02298	0.996851	0.0339997	0.999559	1.01092	1.05622	1.02223	0.0299764	1.02546	0.38701	1.02757	1.0672	1.0264	1.04039	0.0232243	1.04368	0.140968	0.985573	0.994603	0.977232	0.985803	0.00868755	0.981539	0.964328	0.930417	0.958761	0.0260113	0.972569	0.162841	1.05657	1.12851	1.08307	1.08939	0.0363788	1.10507	0.00866801
Q0J6P7	Os08g0288200	Probable adenylate kinase 5, chloroplastic	1.04679	0.986454	0.960733	0.997993	0.0441745	0.945893	0.969151	0.950327	0.955124	0.0123489	0.957045	0.1808	0.933126	0.969263	1.00745	0.969947	0.0371677	0.971898	0.447466	1.17736	1.12488	1.02626	1.1095	0.0767174	0.888985	0.951231	1.13768	0.99263	0.129411	0.894666	0.24967	1.01372	1.05726	0.929248	1.00008	0.0650873	0.901377	0.132696
Q0J6T8	Os08g0269500	Os08g0269500 protein	1.00377	1.05534	1.06777	1.04229	0.0339345	0.984559	1.02278	1.10954	1.03896	0.0640426	0.996801	0.940315	0.938928	1.18211	1.06937	1.06347	0.121698	1.02032	0.786006	1.13671	0.894401	1.13408	1.05507	0.139146	0.821154	0.80535	0.725496	0.784	0.0512786	0.743081	0.0339874	1.12673	1.13172	1.00007	1.08617	0.0746109	1.02948	0.750105
Q0J6W9	Os08g0254900	Os08g0254900 protein	1.10686	0.985474	NA	1.04616	0.0858294	0.882611	1.01716	NA	0.949885	0.0951403	0.907969	0.399287	0.784621	0.96172	NA	0.87317	0.125228	0.83464	0.24839	1.01853	1.18622	NA	1.10238	0.118574	1.1272	1.00724	NA	1.06722	0.0848302	0.968105	0.76556	1.17526	0.909938	NA	1.0426	0.187613	0.945774	0.739928
Q0J6X7	Os08g0250200	Os08g0250200 protein	1.10347	0.818476	0.850343	0.924096	0.156157	1.02958	1.12153	1.09649	1.08253	0.0475394	1.17145	0.168022	1.00458	1.03131	1.06556	1.03382	0.0305677	1.11873	0.298327	0.839157	0.711502	0.941821	0.830827	0.115385	1.0844	1.37604	1.08901	1.18315	0.167066	1.42406	0.0397244	0.990405	0.704002	0.891176	0.861861	0.145434	1.03735	0.786556
Q0J709	Os08g0242700	ACT domain-containing protein DS12, chloroplastic	1.06691	1.03537	1.05553	1.05261	0.0159725	1.00873	0.981875	1.02133	1.00398	0.0201526	0.953802	0.0306322	0.955936	0.953351	0.965796	0.958361	0.00656753	0.910464	0.000698708	1.08527	1.06423	0.995767	1.04842	0.0468003	0.978363	1.11401	1.01918	1.03719	0.0695926	0.989281	0.827859	0.924703	0.849118	0.924942	0.899588	0.0437081	0.858039	0.0157898
Q0J716	VLN5	Villin-5	1.03055	0.75581	0.942348	0.909568	0.140272	0.974481	0.845967	1.14142	0.98729	0.148143	1.08545	0.545415	1.06188	0.904214	1.13627	1.03412	0.118493	1.13694	0.30521	0.972543	0.938865	1.08074	0.997383	0.0741277	0.947905	0.972395	0.712002	0.877434	0.143791	0.879736	0.268391	1.01212	1.77186	1.08083	1.28827	0.420205	1.29165	0.303105
Q0J7Y5	Os08g0154700	Os08g0154700 protein	NA	1.02292	0.988709	1.00581	0.0241916	NA	1.08656	1.01812	1.05234	0.0483958	1.04626	0.34798	NA	1.05	1.04757	1.04879	0.00172293	1.04272	0.129128	NA	1.09385	1.09451	1.09418	0.00046205	NA	0.959626	1.02175	0.99069	0.0439319	0.905419	0.0795139	NA	0.826746	0.876732	0.851739	0.0353455	0.778428	0.0104628
Q0J845	Os08g0137400	Os08g0137400 protein	0.920773	1.09981	0.844566	0.955048	0.131027	1.01724	1.07144	1.03523	1.0413	0.0276024	1.09031	0.327054	1.01497	0.977284	1.02115	1.00447	0.0237437	1.05175	0.555335	0.96932	0.924001	1.03177	0.975031	0.0541125	1.16648	1.00882	0.982448	1.05258	0.099512	1.07954	0.301321	0.985567	0.939446	1.14313	1.02271	0.106801	1.0489	0.528253
Q0J8A4	GAPC1	Glyceraldehyde-3-phosphate dehydrogenase 1, cytosolic	1.0665	1.00894	1.03037	1.03527	0.0290898	0.957816	0.948489	0.958847	0.955051	0.00570583	0.922512	0.00939755	1.06936	1.04862	1.08947	1.06915	0.020425	1.03272	0.174135	0.995394	1.02694	1.0046	1.00898	0.016221	0.918062	0.977214	0.972256	0.955844	0.0328143	0.94734	0.0657691	1.00356	1.01137	0.999608	1.00485	0.00598403	0.995906	0.70022
Q0J8G4	FRK2	Fructokinase-2	1.00009	0.992489	0.96832	0.986966	0.0165895	1.0349	1.0234	1.0146	1.0243	0.0101829	1.03783	0.0293198	0.964348	0.971323	0.971172	0.968947	0.00398416	0.981743	0.141348	1.0337	1.04152	1.05475	1.04333	0.0106412	1.01527	1.00974	1.02993	1.01831	0.0104318	0.976025	0.0437898	0.991985	0.95755	0.971379	0.973638	0.0173283	0.933206	0.00403862
Q0J8M2	ADI1	Ferredoxin-1, chloroplastic	0.955084	0.961322	0.973625	0.963344	0.00943406	0.949534	0.957041	0.918001	0.941525	0.0207159	0.977351	0.172211	0.985174	0.955797	1.00134	0.980771	0.0230903	1.01809	0.292842	1.15253	1.14295	1.17977	1.15842	0.0190998	0.902682	1.04572	0.963627	0.970678	0.0717814	0.837934	0.0118957	1.03555	0.991821	1.02908	1.01882	0.0236024	0.87949	0.00134703
Q0J8V7	Os04g0685200	Os04g0685200 protein (Fragment)	NA	1.05281	1.15361	1.10321	0.0712708	NA	1.03773	1.16257	1.10015	0.0882785	0.997227	0.973051	NA	0.923872	1.23146	1.07767	0.217497	0.976845	0.88908	NA	1.04562	0.655977	0.850799	0.275521	NA	0.872604	1.13005	1.00133	0.182043	1.17693	0.585229	NA	1.16314	0.540251	0.851696	0.44045	1.00105	0.998274
Q0J8W7	Os04g0683900	Os04g0683900 protein	0.998322	0.893503	1.01808	0.96997	0.0669551	1.02841	0.974355	1.11618	1.03965	0.0715781	1.07183	0.285647	1.00539	1.09815	1.06059	1.05471	0.0466613	1.08736	0.146495	0.956445	0.827344	0.929209	0.904333	0.0680509	0.96582	1.18148	0.959861	1.03572	0.126269	1.14529	0.187804	0.971052	0.953444	0.923876	0.949457	0.0238391	1.0499	0.339357
Q0J957	Os04g0670800	Os04g0670800 protein (Fragment)	NA	0.970206	0.97849	0.974348	0.00585778	NA	1.02606	0.941033	0.983549	0.0601269	1.00944	0.849435	NA	0.943519	0.943968	0.943743	0.000317886	0.96859	0.0178802	NA	1.01633	1.04683	1.03158	0.0215608	NA	1.00459	1.01902	1.0118	0.0102042	0.980829	0.361752	NA	1.09015	1.14542	1.11778	0.0390785	1.08356	0.111968
Q0J984	Os04g0667600	Os04g0667600 protein (Fragment)	NA	1.03763	1.05916	1.04839	0.0152252	NA	1.02559	1.12407	1.07483	0.0696333	1.02522	0.652266	NA	0.980427	0.919758	0.950093	0.0428996	0.906236	0.0925722	NA	1.13144	0.860615	0.996025	0.191499	NA	0.941127	1.00535	0.97324	0.0454157	0.977124	0.884998	NA	0.958322	1.02163	0.989977	0.0447669	0.993927	0.969259
Q0J9L5	Os04g0644400	Os04g0644400 protein (Fragment)	0.973693	1.18745	0.857928	1.00636	0.167172	0.89281	1.06378	0.909903	0.955498	0.0941648	0.949462	0.669992	1.01046	0.772867	0.933877	0.905733	0.121269	0.900012	0.446241	0.98422	0.912845	0.907925	0.934997	0.0426997	1.08458	1.49719	1.53512	1.3723	0.249891	1.4677	0.0404286	1.04941	0.501656	0.754923	0.768663	0.274134	0.822102	0.357722
Q0J9M3	Os04g0643300	Os04g0643300 protein	0.967811	1.06218	1.01528	1.01509	0.0471842	1.06747	0.959506	0.703579	0.910184	0.186891	0.896653	0.399227	1.04137	0.979422	1.16005	1.06028	0.0917849	1.04452	0.490454	1.00565	1.03474	1.12442	1.05494	0.0619055	1.01815	0.973231	1.0189	1.00343	0.0261552	0.951176	0.255046	0.907569	1.05678	1.10917	1.02451	0.104603	0.971156	0.686937
Q0J9Q1	Os04g0636900	OSJNBb0034I13.9 protein	0.967187	0.982245	NA	0.974716	0.0106478	1.0208	0.935589	NA	0.978194	0.0602523	1.00357	0.943244	1.01179	1.00143	NA	1.00661	0.0073282	1.03272	0.0732199	0.974081	0.864676	NA	0.919379	0.0773607	1.04142	1.26286	NA	1.15214	0.156586	1.25317	0.200138	0.972361	0.905848	NA	0.939105	0.0470318	1.02146	0.787112
Q0J9U9	Os04g0630400	OSJNBa0089N06.22 protein	0.957567	1.04576	0.860882	0.954737	0.092472	0.997671	0.987474	0.890897	0.958681	0.0589232	1.00413	0.953315	1.16376	1.09766	1.04797	1.10313	0.058087	1.15543	0.0782032	0.947021	0.925535	1.03663	0.96973	0.0589286	0.973553	0.957765	1.10712	1.01281	0.0820523	1.04443	0.501108	0.998027	1.0252	1.11801	1.04708	0.0629135	1.07977	0.195101
Q0J9V5	Os04g0629500	Thioredoxin-like protein CXXS1	1.1333	0.866548	1.07777	1.02587	0.140744	1.05199	1	0.94765	0.999881	0.0521724	0.974666	0.779192	1.02337	1.08561	1.1438	1.08426	0.0602239	1.05692	0.54497	0.92135	0.829093	0.88383	0.878091	0.0463951	1.06072	1.12377	0.989879	1.05812	0.0669839	1.20503	0.0186677	0.954799	0.871765	1.00254	0.943036	0.0661784	1.07396	0.236376
Q0JA19	Os04g0620000	Os04g0620000 protein (Fragment)	1.13926	1.15109	1.13329	1.14122	0.00905646	0.911449	0.95839	0.994211	0.954683	0.0415054	0.83655	0.00160414	0.88362	0.947578	0.989435	0.940211	0.053291	0.823868	0.00299001	1.11362	1.03661	1.24157	1.1306	0.103531	1.03535	0.967092	0.849172	0.950538	0.0941872	0.840736	0.0897813	0.971101	0.986182	0.920091	0.959125	0.0346348	0.84833	0.052955
Q0JA93	Os04g0610500	Methionine aminopeptidase	1.08868	1.22364	NA	1.15616	0.0954248	0.904127	0.994335	NA	0.949231	0.0637867	0.82102	0.12552	0.882152	0.906638	NA	0.894395	0.0173137	0.773591	0.0622895	1.21499	1.14721	NA	1.1811	0.0479232	0.838364	0.830505	NA	0.834435	0.00555651	0.70649	0.00954533	1.09791	1.00404	NA	1.05098	0.0663805	0.889829	0.153599
Q0JAC6	Os04g0605900	Os04g0605900 protein	NA	0.880824	1.26143	1.07113	0.269131	NA	0.962463	1.00899	0.985725	0.0328984	0.920268	0.699567	NA	0.871781	0.951056	0.911418	0.0560561	0.850895	0.497661	NA	0.969267	1.02192	0.995594	0.0372315	NA	0.95943	0.795927	0.877679	0.115614	0.881563	0.303445	NA	1.46032	1.0518	1.25606	0.288864	1.26162	0.33339
Q0JAF4	Os04g0602100	Os04g0602100 protein	0.915549	0.898702	0.911736	0.908662	0.00883389	1.05831	1.04345	1.01113	1.03763	0.0241251	1.14193	0.000963421	1.04799	1.04957	1.05687	1.05148	0.00473658	1.15717	1.60018e-05	0.954598	0.942176	0.921927	0.939567	0.016491	1.0629	1.12165	1.11098	1.09851	0.0312983	1.16917	0.0014705	0.936947	0.907752	0.94806	0.93092	0.0208186	0.990797	0.602918
Q0JAI2	Os04g0598200	OSJNba0093F12.16 protein	1.00287	0.96942	0.9973	0.989864	0.0179222	1.00772	1.04009	1.01884	1.02222	0.0164499	1.03268	0.0826178	1.00996	1.01777	1.00491	1.01088	0.00648256	1.02123	0.128757	1.01426	1.06227	1.04635	1.04096	0.0244532	0.971289	0.96996	0.972596	0.971282	0.00131831	0.933065	0.00788356	1.00226	0.987788	0.983947	0.991332	0.00965772	0.952326	0.0308081
Q0JAI3	Os04g0598000	OSJNba0093F12.14 protein	0.820383	0.84197	NA	0.831176	0.0152642	1.0324	1.06328	NA	1.04784	0.0218353	1.26067	0.0074756	1.21997	1.20616	NA	1.21307	0.00976604	1.45946	0.00112388	0.821817	0.871734	NA	0.846776	0.0352971	1.12474	1.05947	NA	1.09211	0.0461553	1.28972	0.0269202	1.03912	0.937405	NA	0.988263	0.0719247	1.16709	0.129827
Q0JAJ2	Os04g0596300	OSJNba0093F12.3 protein	1.09024	NA	1.1931	1.14167	0.0727377	1.16991	NA	1.0545	1.1122	0.0816058	0.974188	0.739723	1.00771	NA	0.950639	0.979176	0.0403575	0.85767	0.109856	0.784541	NA	0.864391	0.824466	0.0564626	1.15757	NA	0.986135	1.07185	0.12122	1.30005	0.120298	0.838151	NA	0.935275	0.886713	0.0686775	1.0755	0.426469
Q0JB74	Os04g0551700	Os04g0551700 protein (Fragment)	1.01331	1.00536	1.0204	1.01302	0.00752723	0.911272	0.943051	1.09777	0.984032	0.0997763	0.97138	0.64213	1.00605	1.02196	1.08997	1.03932	0.0445714	1.02596	0.370585	1.01102	0.991187	0.870828	0.95768	0.0758674	1.05465	1.03891	1.09622	1.06326	0.0296095	1.11025	0.0880883	0.987574	1.0447	0.787584	0.939954	0.135012	0.981491	0.852519
Q0JBC2	Os04g0542900	Os04g0542900 protein	1.03581	1.24682	0.977825	1.08682	0.141564	0.996995	1.04679	0.586715	0.876835	0.252482	0.806793	0.277321	0.916386	0.799526	1.26539	0.993769	0.242383	0.914386	0.596607	0.930646	1.01119	0.856361	0.932733	0.077438	0.925885	0.981498	0.958101	0.955161	0.0279228	1.02405	0.661591	1.25321	0.9766	1.47678	1.23553	0.25056	1.32464	0.116139
Q0JBE3	Os04g0538100	Os04g0538100 protein (Fragment)	1.0551	1.06076	1.04436	1.05341	0.00832768	0.979764	0.974981	0.971495	0.975413	0.00415141	0.925961	0.000130903	0.926941	0.916838	0.958363	0.934048	0.0216557	0.886693	0.000876918	1.14594	1.19635	1.11349	1.15193	0.0417544	0.958011	1.04165	1.01241	1.00402	0.0424456	0.871603	0.0126197	0.930681	0.89141	0.885184	0.902425	0.0246676	0.783404	0.000876675
Q0JBF1	Os04g0535600	Os04g0535600 protein	1.05605	0.952065	1.01086	1.00632	0.0521393	1.05028	1.0564	1.1506	1.08576	0.0562347	1.07894	0.147228	1.03164	1.01889	1.05532	1.03528	0.0184842	1.02878	0.415834	0.950273	0.858449	0.931718	0.91348	0.048553	0.986628	0.97237	1.04501	1.00134	0.0384915	1.09618	0.0699916	0.816324	0.928862	0.891038	0.878741	0.0572678	0.961971	0.4678
Q0JBH9	ERG3	Elicitor-responsive protein 3	0.9917	1.0134	1.02355	1.00955	0.0162709	1.04531	0.979103	1.13257	1.05233	0.0769728	1.04237	0.39966	0.895144	0.99531	0.917752	0.936069	0.0525351	0.927213	0.0816543	1.0466	1.06205	1.28068	1.12977	0.130914	1.00244	0.994322	0.854653	0.950471	0.0830807	0.841293	0.115725	0.924733	1.01811	0.901163	0.948002	0.061848	0.839107	0.0953317
Q0JBS2	Os04g0513000	Os04g0513000 protein (Fragment)	0.992257	0.964307	0.965656	0.974073	0.0157618	0.987964	1.04733	1.07268	1.03599	0.0434792	1.06356	0.081237	1.07745	1.05968	1.22717	1.12143	0.0920002	1.15128	0.0522018	0.897876	0.999677	0.970772	0.956108	0.0524605	1.06373	0.965028	0.777947	0.935569	0.145152	0.978518	0.829015	0.962236	0.909051	1.01166	0.960982	0.0513156	1.0051	0.913966
Q0JBZ7	Os04g0501000	Os04g0501000 protein	0.759598	0.984757	NA	0.872178	0.159211	1.05114	0.941376	NA	0.996258	0.0776153	1.14227	0.426243	0.754745	0.758686	NA	0.756715	0.0027861	0.867616	0.412977	1.04655	1.18036	NA	1.11346	0.0946189	1.07966	0.876137	NA	0.977898	0.143911	0.878253	0.38151	1.33297	1.37526	NA	1.35411	0.0299031	1.21613	0.0755098
Q0JCA4	Os04g0482800	Os04g0482800 protein	0.99425	0.975471	1.04818	1.00597	0.037746	0.985472	1.07367	1.00726	1.02213	0.0459404	1.01607	0.662225	1.01523	0.954528	0.942934	0.970898	0.0388287	0.965137	0.324758	0.989611	0.995582	0.991946	0.99238	0.00300942	1.02892	0.934766	1.07532	1.013	0.0716186	1.02078	0.644393	1.03867	0.993211	0.907412	0.979765	0.0666554	0.987289	0.759748
Q0JCI6	Os04g0467700	Os04g0467700 protein (Fragment)	0.986702	1.02928	1.21668	1.07755	0.122349	0.950271	0.973443	0.880504	0.93474	0.0483769	0.867465	0.133262	0.972082	0.950154	1.06969	0.997309	0.0636364	0.925531	0.370557	1.14124	1.13446	1.1007	1.12547	0.0217116	0.931984	0.975813	0.866477	0.924758	0.0550246	0.821667	0.0041885	0.977942	0.932376	0.958874	0.956397	0.0228833	0.849779	0.000748972
Q0JCK5	Os04g0464500	Os04g0464500 protein	0.88552	1.05419	0.961881	0.967196	0.0844579	0.99412	0.984854	0.949182	0.976052	0.0237265	1.00916	0.869685	1.02852	0.986389	0.932689	0.982532	0.0480319	1.01586	0.798079	1.03654	0.946933	1.06399	1.01582	0.0612161	1.07663	1.08131	1.07032	1.07609	0.00551604	1.05933	0.164687	1.01778	0.986619	1.01169	1.00536	0.0165161	0.989706	0.78933
Q0JCU7	ZEP	Zeaxanthin epoxidase, chloroplastic	1.15384	1.18542	1.01317	1.11748	0.0917019	0.960154	0.921267	0.91425	0.93189	0.0247275	0.833922	0.0276708	0.887433	0.967781	0.979811	0.945008	0.0502234	0.845661	0.0460621	1.09094	1.09753	1.10867	1.09905	0.00895677	0.91193	0.836162	0.971471	0.906521	0.0678165	0.824824	0.00819108	0.970468	1.01788	1.11333	1.03389	0.0727621	0.940717	0.198554
Q0JCW9	Os04g0445700	3-oxoacyl-[acyl-carrier-protein] synthase	0.883983	1.03368	0.963121	0.96026	0.0748882	1.00202	0.952966	1.02354	0.992842	0.0361696	1.03393	0.534643	0.984925	0.974968	0.837337	0.93241	0.0824862	0.970997	0.687352	1.0615	0.939977	1.0635	1.02166	0.0707447	1.10746	1.00465	1.21904	1.11039	0.107225	1.08685	0.297628	0.974193	1.00186	0.906863	0.960972	0.048859	0.940601	0.288609
Q0JCX3	Os04g0445200	Os04g0445200 protein	0.953186	0.925659	0.938403	0.939083	0.0137759	0.94645	0.946906	0.984951	0.959435	0.022098	1.02167	0.247254	1.02657	0.985247	0.993785	1.00187	0.0218139	1.06686	0.0135317	1.04604	1.03578	1.04314	1.04166	0.00528807	1.00827	1.15017	1.01926	1.05923	0.0789469	1.01688	0.719952	0.982617	0.968208	0.957387	0.969404	0.0126576	0.930638	0.000801045
Q0JCY4	Os04g0443500	Protein phosphatase methylesterase 1	0.931013	1.0322	1.11434	1.02585	0.0918258	1.03691	1.07869	0.899917	1.00517	0.0935172	0.979846	0.798205	1.02731	1.00318	1.01863	1.01637	0.0122222	0.990765	0.868008	1.1346	1.0535	0.910698	1.03293	0.113358	0.787085	0.903584	1.04025	0.910306	0.126716	0.881284	0.279696	1.08663	1.04322	1.05468	1.06151	0.0224946	1.02767	0.690466
Q0JD02	Os04g0439900	Os04g0439900 protein	1.06257	0.9673	1.03799	1.02262	0.0494607	1.03388	1.00659	0.988656	1.00971	0.0227724	0.987376	0.702379	1.03112	1.02015	1.02737	1.02621	0.00557309	1.00351	0.906533	0.996439	0.964569	1.04453	1.00185	0.0402535	0.942905	1.03982	1.0302	1.00431	0.0533951	1.00246	0.952178	0.968202	0.982226	0.901351	0.950593	0.0432175	0.948842	0.207243
Q0JD42	PDIL5-2	Protein disulfide isomerase-like 5-2	1.07692	0.93638	NA	1.00665	0.0993746	0.914163	1.08364	NA	0.998904	0.119842	0.992307	0.950316	0.960021	1.05755	NA	1.00878	0.0689627	1.00212	0.982339	1.03995	1.03124	NA	1.03559	0.00616176	0.949427	0.91478	NA	0.932104	0.0244987	0.900066	0.0285231	1.10208	1.00322	NA	1.05265	0.0699091	1.01647	0.763866
Q0JD53	Os04g0430700	Os04g0430700 protein	0.96777	1.019	1.19133	1.05937	0.117117	0.938777	1.0468	0.963597	0.983058	0.0565805	0.927967	0.367015	1.06874	1.02701	1.0508	1.04885	0.0209369	0.990072	0.885719	1.00278	1.11413	1.0067	1.0412	0.0631895	0.905574	0.914647	0.839428	0.88655	0.0410599	0.851467	0.0237006	1.05829	0.96767	1.00863	1.01153	0.0453795	0.9715	0.544935
Q0JD87	Os04g0421800	Os04g0421800 protein (Fragment)	1.15947	1.13782	NA	1.14864	0.0153062	0.936444	1.14147	NA	1.03896	0.144975	0.904508	0.398769	1.04929	0.920383	NA	0.984837	0.0911521	0.857392	0.129078	0.943579	0.905475	NA	0.924527	0.0269435	1.04197	0.965953	NA	1.00396	0.0537498	1.08592	0.202659	0.931337	0.952631	NA	0.941984	0.0150569	1.01888	0.507695
Q0JDA2	SDH5	Succinate dehydrogenase subunit 5, mitochondrial	1.01905	1.02185	1.06563	1.03551	0.0261235	0.960115	0.979113	0.882673	0.940634	0.0510862	0.908374	0.0457399	1.04497	1.01161	1.01311	1.02323	0.018841	0.98814	0.545081	1.0276	1.04894	1.06015	1.04556	0.0165348	0.968086	0.972527	1.03989	0.9935	0.0402337	0.950207	0.106868	1.0718	0.99959	0.902363	0.99125	0.0850245	0.948056	0.338536
Q0JDK3	Os04g0398300	Os04g0398300 protein (Fragment)	1.00298	1.13747	1.25508	1.13184	0.126141	0.998194	0.918371	0.983413	0.96666	0.042467	0.854057	0.098023	0.926284	0.909427	0.884876	0.906862	0.0208228	0.801225	0.0381022	1.03331	1.19938	0.947449	1.06005	0.128073	0.823593	0.865017	0.84983	0.846147	0.0209561	0.798218	0.0461721	1.20213	1.08574	1.11083	1.1329	0.0612544	1.06873	0.424311
Q0JDV3	Os04g0372700	Os04g0372700 protein (Fragment)	0.898269	0.856769	0.940677	0.898571	0.0419549	1.11601	1.03713	1.05364	1.06892	0.0416005	1.18958	0.00752235	1.02805	1.03006	0.857413	0.971839	0.0991009	1.08154	0.30366	0.911041	0.819533	0.796524	0.842366	0.0605769	1.01345	1.25546	1.1163	1.1284	0.121457	1.33956	0.0217665	1.06729	0.954069	1.21708	1.07948	0.131928	1.28148	0.0473925
Q0JE83	Os04g0311400	Os04g0311400 protein (Fragment)	0.962568	1.00137	NA	0.981966	0.0274339	0.895775	0.953656	NA	0.924716	0.0409279	0.941698	0.242053	0.984375	1.08225	NA	1.03331	0.0692109	1.05229	0.432245	1.0029	1.00492	NA	1.00391	0.00142991	1.02563	0.990692	NA	1.00816	0.024707	1.00424	0.830613	1.19026	1.01698	NA	1.10362	0.122524	1.09932	0.368832
Q0JEB0	Os04g0303900	Os04g0303900 protein	1.01436	0.97709	1.09797	1.02981	0.0619002	0.892053	0.899048	0.903237	0.898113	0.00565043	0.872118	0.0213968	0.97937	0.998753	1.02732	1.00182	0.0241238	0.97282	0.505985	1.11356	1.05043	1.11955	1.09451	0.0382967	0.93166	1.13641	0.976014	1.01469	0.107715	0.927073	0.293121	1.14423	0.953487	0.95731	1.01834	0.109036	0.930404	0.317302
Q0JEF5	Os04g0282400	Flowering-promoting factor 1-like protein 4	1.08394	1.1626	1.09039	1.11231	0.0436731	1.01524	0.980896	0.943516	0.979884	0.0358728	0.880944	0.0153686	1.00377	0.959428	0.994124	0.985775	0.0233215	0.88624	0.0114508	0.997433	0.980389	0.974505	0.984109	0.0119082	1.00383	0.992321	1.12366	1.03994	0.0727342	1.05673	0.259739	0.964699	0.888747	0.87427	0.909239	0.0485721	0.923921	0.0604902
Q0JEI2	Os04g0270100	Os04g0270100 protein (Fragment)	1.02666	1.0644	1.07142	1.05416	0.0240745	1.0152	1.02122	1.01988	1.01877	0.00316233	0.966428	0.0650445	0.990901	1.00662	1.01334	1.00362	0.0115174	0.95206	0.0305042	0.992843	1.00701	1.12069	1.04018	0.0700798	0.832826	0.890985	0.842047	0.855286	0.0312581	0.82225	0.0139932	1.02211	1.0001	1.02996	1.01739	0.0154785	0.978094	0.611641
Q0JF92	Os04g0127200	Os04g0127200 protein (Fragment)	0.928701	0.94791	0.967417	0.948009	0.0193582	1.04828	0.966794	1.08275	1.03261	0.0595476	1.08924	0.0793585	1.24428	1.01343	1.12797	1.12856	0.115428	1.19045	0.0556936	0.963199	1.0331	0.939896	0.978731	0.048503	0.939265	1.0014	0.940547	0.960405	0.0355111	0.981276	0.62542	0.920283	1.08503	0.96812	0.991143	0.0847507	1.01268	0.836522
Q0JFE2	Os04g0111200	Os04g0111200 protein (Fragment)	0.938034	1.00091	0.997228	0.978725	0.035287	1.1014	1.01634	1.04008	1.05261	0.0438904	1.07549	0.0855045	1.00926	0.959699	1.02985	0.999603	0.0360595	1.02133	0.513157	1.05481	1.08465	0.9551	1.03152	0.0678435	0.969369	1.08969	1.09308	1.05071	0.0704648	1.0186	0.751094	0.92753	0.859233	0.926558	0.90444	0.0391538	0.876803	0.0483172
Q0JFH5	Os04g0103200	Eukaryotic translation initiation factor 3 subunit M	0.941054	1.00362	0.942485	0.962387	0.0357187	1.0699	1.03489	1.06593	1.05691	0.0191683	1.09822	0.0156213	1.07298	1.03682	1.05573	1.05518	0.0180864	1.09641	0.0159417	0.999002	0.937526	0.861129	0.932552	0.0690707	0.958356	0.952104	0.976054	0.962172	0.0124224	1.03176	0.505281	1.00966	1.04957	1.089	1.04941	0.0396695	1.12531	0.0639051
Q0JFH7	Os04g0102700	Os04g0102700 protein	0.927658	0.979671	1.07973	0.995687	0.0772921	0.960299	0.987962	0.921574	0.956612	0.0333471	0.960755	0.466457	1.05991	1.01513	0.850409	0.97515	0.110325	0.979375	0.804782	0.916497	1.01049	0.92333	0.950106	0.052407	1.05815	1.00294	1.31536	1.12548	0.166742	1.18459	0.157219	1.14339	1.0591	0.889335	1.03061	0.129401	1.08473	0.374449
Q0JG30	Os01g0946500	Os01g0946500 protein	0.939496	0.991375	0.996614	0.975828	0.0315736	0.983358	1.02325	1.04252	1.01638	0.0301738	1.04155	0.183095	1.06451	0.902653	0.975582	0.980914	0.0810596	1.00521	0.924206	1.00827	1.16764	1.18362	1.11984	0.0969567	1.01821	0.947812	0.809322	0.925116	0.106279	0.826112	0.0789909	1.01881	1.09131	1.16992	1.09334	0.0755753	0.976336	0.727822
Q0JG75	PSB28	Photosystem II reaction center PSB28 protein, chloroplastic	1.01359	0.891644	0.712458	0.872563	0.151469	1.15607	1.00705	1.02982	1.06431	0.0802778	1.21976	0.124749	1.02612	0.993784	1.07079	1.03023	0.0386669	1.1807	0.155574	0.866207	0.90223	0.855779	0.874739	0.0243724	1.0828	1.24858	1.40221	1.24453	0.159743	1.42274	0.0166265	0.899402	0.815413	0.848601	0.854472	0.0423012	0.976831	0.511894
Q0JGK4	SPS1	Probable sucrose-phosphate synthase 1	0.985666	1.1027	NA	1.04418	0.0827569	0.973273	0.871687	NA	0.92248	0.0718322	0.883446	0.256858	0.919539	0.954232	NA	0.936885	0.0245313	0.897242	0.220826	1.06947	0.995597	NA	1.03254	0.0522393	1.11674	0.864003	NA	0.99037	0.17871	0.959164	0.779129	0.996207	1.29949	NA	1.14785	0.214453	1.11168	0.536954
Q0JGY1	RPL5A	60S ribosomal protein L5-1	0.979827	0.976435	0.931888	0.962717	0.0267521	0.971156	0.933545	0.974856	0.959852	0.022858	0.997024	0.894683	1.08704	0.92043	0.99427	1.00058	0.0834866	1.03933	0.495992	1.05144	1.03386	1.03528	1.04019	0.00976809	0.655871	1.05784	1.0358	0.916504	0.225984	0.881091	0.397205	1.26251	1.17185	1.36943	1.26793	0.0989013	1.21894	0.016552
Q0JGY3	Os01g0896500	Os01g0896500 protein	1.00332	1.04656	1.11044	1.05344	0.0538913	0.964176	0.955455	0.997434	0.972355	0.0221522	0.923027	0.073523	0.905663	0.965991	1.03475	0.968801	0.0645894	0.919654	0.15633	1.09316	1.17206	1.06988	1.1117	0.0535522	0.880432	0.801349	0.792383	0.824721	0.0484544	0.741856	0.00233536	1.06095	1.09973	1.07699	1.07922	0.0194852	0.970784	0.379447
Q0JGZ6	FRK1	Fructokinase-1	0.939209	0.938024	0.964157	0.94713	0.0147574	1.05231	1.04546	1.02028	1.03935	0.0168684	1.09737	0.00204931	1.0016	1.01742	1.01525	1.01142	0.00857527	1.06788	0.00285004	1.01015	0.965998	0.970045	0.982065	0.0244093	1.04399	1.02086	1.01204	1.02563	0.0165019	1.04436	0.062573	1.02709	0.964826	1.04165	1.01119	0.0408057	1.02966	0.348562
Q0JH17	Os01g0889800	Os01g0889800 protein	1.07326	1.01022	NA	1.04174	0.0445735	0.945991	0.968722	NA	0.957356	0.0160731	0.918997	0.128057	0.957303	0.973115	NA	0.965209	0.0111809	0.926535	0.142683	1.15477	1.05999	NA	1.10738	0.0670195	0.794743	0.941558	NA	0.86815	0.103814	0.783966	0.11152	1.0951	1.16986	NA	1.13248	0.0528643	1.02266	0.717951
Q0JH25	Os01g0888500	Os01g0888500 protein (Fragment)	1.31407	1.02421	1.12242	1.15357	0.147416	0.910047	1.04048	0.999161	0.983229	0.0666605	0.852338	0.142283	0.932908	1.00554	1.05552	0.99799	0.0616554	0.865134	0.167001	0.93668	1.05814	0.965281	0.986702	0.0635026	0.913674	0.92762	0.961285	0.934193	0.0244766	0.946783	0.252384	0.898242	0.932718	0.921573	0.917511	0.0175933	0.929876	0.143093
Q0JH55	Os01g0882500	Os01g0882500 protein	0.971001	0.919522	1.00327	0.964598	0.0422405	1.16318	1.10347	1.01481	1.09382	0.0746524	1.13396	0.0594607	0.87958	0.89621	0.970833	0.915541	0.0486009	0.949142	0.257436	1.01437	1.05855	0.886136	0.986353	0.0895581	1.09527	1.02108	1.129	1.08178	0.0552126	1.09675	0.19127	0.962491	1.05181	0.945925	0.986743	0.0569576	1.0004	0.99523
Q0JHB3	Os01g0873100	Os01g0873100 protein (Fragment)	NA	1.55031	1.20427	1.37729	0.244693	NA	0.770473	1.00312	0.886797	0.164507	0.643871	0.142936	NA	0.855377	0.964262	0.909819	0.0769935	0.660587	0.123319	NA	1.09546	1.10776	1.10161	0.0086925	NA	0.837686	0.92927	0.883478	0.0647597	0.801987	0.0420536	NA	0.941743	0.867635	0.904689	0.052402	0.821242	0.0345082
Q0JHF8	CFBP1	Fructose-1,6-bisphosphatase, cytosolic	1.03644	1.06811	1.08164	1.06206	0.0231992	1.01346	0.982132	0.99315	0.996248	0.0158928	0.938031	0.0154278	0.890842	0.893012	0.902319	0.895391	0.00609721	0.843068	0.000273299	1.08748	1.07335	1.11417	1.09167	0.0207294	1.03909	1.07946	1.03432	1.05096	0.0247999	0.962705	0.0945657	0.945477	0.94263	0.916065	0.934724	0.0162218	0.856234	0.000496059
Q0JHH7	Os01g0863300	Os01g0863300 protein	0.894062	NA	0.891151	0.892607	0.00205804	1.19175	NA	1.09342	1.14258	0.0695329	1.28005	0.0366068	0.927336	NA	0.949108	0.938222	0.0153954	1.0511	0.0533735	0.955754	NA	0.910578	0.933166	0.0319444	1.12218	NA	1.16299	1.14259	0.0288565	1.22442	0.0204805	0.944984	NA	0.956731	0.950858	0.00830675	1.01896	0.527586
Q0JHL7	Os01g0856600	Os01g0856600 protein (Fragment)	1.11821	1.1173	NA	1.11776	0.000642264	0.951175	1.02724	NA	0.989206	0.0537836	0.884992	0.0774968	0.903979	0.877312	NA	0.890646	0.0188565	0.796816	0.00343306	0.963276	1.21713	NA	1.0902	0.179501	1.06266	1.06604	NA	1.06435	0.00239402	0.976286	0.857454	1.07442	0.748317	NA	0.911367	0.230587	0.835961	0.478002
Q0JJS8	HCF101	Fe-S cluster assembly factor HCF101, chloroplastic	0.962928	0.981778	1.00751	0.984072	0.0223797	0.966696	0.943369	0.971196	0.96042	0.0149376	0.975965	0.20254	0.962754	0.916649	0.974365	0.951256	0.0305277	0.966653	0.207605	1.14363	1.14877	1.08534	1.12591	0.0352335	0.983425	1.03378	1.02698	1.01473	0.02732	0.901247	0.0124523	1.0062	0.928426	0.982541	0.97239	0.0398701	0.863645	0.00750294
Q0JJV1	VDAC4	Mitochondrial outer membrane protein porin 4	NA	0.919167	1.18563	1.0524	0.188417	NA	0.846409	0.84101	0.84371	0.00381762	0.801703	0.257833	NA	1.08958	1.01344	1.05151	0.0538352	0.999155	0.995461	NA	0.697925	0.892502	0.795213	0.137587	NA	1.44004	1.08297	1.2615	0.252483	1.58637	0.148822	NA	0.919851	1.01972	0.969785	0.0706184	1.21953	0.251476
Q0JJY1	Os01g0709400	Os01g0709400 protein	1.10613	0.998251	0.932553	1.01231	0.0876405	1.02534	1.04341	1.05595	1.04157	0.0153884	1.0289	0.599511	0.988104	0.980233	1.00729	0.991877	0.0139194	0.979813	0.710363	0.984036	1.12029	0.905454	1.00326	0.108698	0.939014	1.00321	1.20752	1.04991	0.140216	1.0465	0.672384	0.992001	0.8988	0.855723	0.915508	0.0696581	0.912535	0.304356
Q0JK46	Os01g0696800	Os01g0696800 protein	1.11333	1.00685	NA	1.06009	0.0752933	0.926595	0.906833	NA	0.916714	0.0139738	0.864749	0.117929	1.05077	0.996594	NA	1.02368	0.038312	0.965656	0.604223	0.994445	1.09933	NA	1.04689	0.0741659	1.02404	1.12449	NA	1.07426	0.07103	1.02615	0.742432	0.946713	0.907002	NA	0.926858	0.0280797	0.885346	0.165657
Q0JKD0	Os01g0681900	Glutamate synthase 1 [NADH], chloroplastic	1.05489	1.13591	1.00954	1.06678	0.0640194	1.04455	0.997205	1.1138	1.05185	0.0586399	0.986003	0.780614	0.997753	0.980728	0.967982	0.982154	0.0149368	0.92067	0.0896378	1.03426	1.15362	1.09379	1.09389	0.0596815	0.985604	0.791494	0.977587	0.918228	0.109828	0.839414	0.0716603	0.955359	1.04407	0.959159	0.986198	0.0501592	0.901549	0.0749514
Q0JKD5	Os01g0681200	Os01g0681200 protein	1.07294	0.928456	NA	1.0007	0.102167	0.951147	0.949732	NA	0.950439	0.00100065	0.949775	0.558599	1.02396	1.00407	NA	1.01401	0.0140646	1.0133	0.871973	1.01459	1.21098	NA	1.11278	0.138872	0.883733	0.781534	NA	0.832633	0.0722658	0.748244	0.127051	1.09401	1.27989	NA	1.18695	0.131441	1.06665	0.638376
Q0JKP1	Os01g0660300	Pyruvate kinase (Fragment)	1.12336	1.02047	NA	1.07191	0.0727553	1.00094	0.856407	NA	0.928675	0.102202	0.866373	0.24774	1.01176	0.924538	NA	0.968148	0.0616743	0.903198	0.263775	0.979172	1.26579	NA	1.12248	0.202667	1.02236	0.852388	NA	0.937374	0.120188	0.835092	0.382236	0.89249	1.23344	NA	1.06297	0.24109	0.946981	0.814331
Q0JKR1	Os01g0655800	Os01g0655800 protein (Fragment)	1.03828	0.945023	1.02922	1.00418	0.0514269	1.00035	0.939403	1.01966	0.98647	0.0418886	0.982368	0.667858	1.01409	0.949147	0.920704	0.961312	0.0478651	0.957315	0.350231	1.08393	1.17172	1.17497	1.14354	0.0516525	0.870771	0.829214	0.90359	0.867858	0.0372737	0.758922	0.00169398	1.10443	1.20365	1.00546	1.10451	0.0990944	0.965873	0.577897
Q0JL44	SGT1	Protein SGT1 homolog	0.912756	0.924479	0.881554	0.906263	0.0221874	1.00254	1.01814	0.977367	0.999346	0.0205709	1.10271	0.00597081	1.08123	1.1215	1.10485	1.10253	0.0202374	1.21656	0.000347166	0.948965	0.970169	0.989799	0.969645	0.0204219	1.06348	0.949401	1.02723	1.01337	0.0582892	1.04509	0.287366	1.07039	0.992694	1.04797	1.03702	0.0399906	1.06948	0.0601245
Q0JLA3	Os01g0613300	Os01g0613300 protein	0.930367	0.899431	1.02336	0.951053	0.0645034	0.960658	1.0488	0.917509	0.975655	0.0669176	1.02587	0.670419	1.02114	1.0063	1.01429	1.01391	0.00742901	1.06609	0.168885	1.00385	0.979433	1.10892	1.03074	0.0688009	0.968713	1.0022	0.964313	0.978409	0.0207218	0.949234	0.275736	1.14333	1.09898	1.06956	1.10396	0.0371343	1.07104	0.180091
Q0JLH6	Os01g0600000	Os01g0600000 protein	0.862508	NA	0.879075	0.870792	0.011715	0.862254	NA	1.02283	0.942542	0.113543	1.0824	0.467823	1.04556	NA	0.929901	0.98773	0.0817821	1.13429	0.18327	1.00202	NA	0.982316	0.992168	0.0139325	0.872357	NA	0.974753	0.923555	0.0724049	0.930846	0.318769	1.4598	NA	1.22286	1.34133	0.167543	1.35192	0.0990054
Q0JM17	AIP1	DEAD-box ATP-dependent RNA helicase 56	1.021	1.01472	1.02396	1.01989	0.00472231	1.05185	1.00313	1.0366	1.03052	0.0249206	1.01042	0.508038	1.05859	0.993137	0.983098	1.01161	0.0409949	0.991877	0.74556	0.974306	1.00691	0.98546	0.988891	0.0165681	0.913824	0.884302	0.965489	0.921205	0.0410935	0.931554	0.0572251	0.994105	1.08214	1.05841	1.04488	0.0455492	1.05662	0.115991
Q0JMH0	Os01g0505400	2-hydroxyacyl-CoA lyase	0.974663	1.01128	0.993484	0.993141	0.0183097	1.04276	0.995236	1.02735	1.02178	0.0242477	1.02884	0.177861	0.966304	0.997065	0.955031	0.9728	0.0217566	0.979518	0.283071	1.006	0.963947	0.962692	0.977546	0.0246484	1.03637	1.01335	0.977084	1.00893	0.0298874	1.03211	0.233177	1.01499	1.0055	1.01399	1.01149	0.0052121	1.03473	0.0799008
Q0JMR0	OPR10	Putative 12-oxophytodienoate reductase 10	1.00014	0.993476	0.97395	0.989188	0.0136104	1.00076	0.981796	0.995075	0.992545	0.00973397	1.00339	0.745762	1.113	0.994307	1.11836	1.07522	0.0701252	1.08697	0.1053	0.875966	0.916269	0.985147	0.925794	0.0552101	0.964192	0.924597	0.958521	0.949103	0.0214114	1.02518	0.532801	1.09236	1.14095	1.031	1.0881	0.0550953	1.17532	0.0226713
Q0JMV6	Os01g0357100	Os01g0357100 protein	1.12422	1.12926	1.16977	1.14108	0.0249703	0.978637	0.985246	0.970063	0.977982	0.00761231	0.857066	0.000413679	0.891312	0.880903	0.925085	0.8991	0.023098	0.787937	0.000249255	1.10418	1.1441	1.08723	1.11184	0.0291953	0.950847	0.977177	0.961999	0.963341	0.013216	0.86644	0.00130778	0.978278	0.983246	0.96503	0.975518	0.00941633	0.877392	0.00153293
Q0JMY8	SALT	Salt stress-induced protein	0.913983	0.993879	0.940562	0.949475	0.0406869	0.980083	0.992453	0.986475	0.986337	0.00618619	1.03882	0.195751	1.03787	1.03374	0.998103	1.02324	0.0218653	1.07769	0.0505378	0.981732	1.03098	0.913577	0.975429	0.0589537	0.854922	0.918504	1.04769	0.940373	0.098228	0.964061	0.624158	1.22476	1.17928	1.11197	1.172	0.0567453	1.20153	0.014134
Q0JNF8	Os01g0296700	Os01g0296700 protein (Fragment)	NA	1.40615	1.14498	1.27556	0.18467	NA	0.961456	0.942641	0.952049	0.0133045	0.746375	0.132084	NA	1.01333	0.954081	0.983703	0.0418923	0.771191	0.161101	NA	0.951538	0.957675	0.954606	0.0043397	NA	0.905508	1.07559	0.99055	0.120268	1.03765	0.713822	NA	0.810877	0.955348	0.883112	0.102156	0.925106	0.426967
Q0JNK5	Os01g0281400	Coatomer subunit beta-2	1.04675	1.042	1.08392	1.05756	0.0229532	0.98948	1.00435	1.11237	1.0354	0.0670745	0.97905	0.617038	1.03376	1.01514	0.949757	0.99955	0.0441149	0.94515	0.113452	0.922303	0.959958	0.96607	0.949444	0.0237022	0.904652	0.957035	0.915973	0.925887	0.0275629	0.975189	0.324511	1.15082	1.07548	1.00491	1.07707	0.0729652	1.13442	0.0449502
Q0JNL7	CAM3	Calmodulin-3	0.901425	0.871633	NA	0.886529	0.0210663	0.896772	1.1125	NA	1.00464	0.152543	1.13322	0.391416	1.19699	0.956874	NA	1.07693	0.169785	1.21477	0.256175	0.836631	1.01629	NA	0.926463	0.127041	1.00297	0.740261	NA	0.871616	0.185764	0.9408	0.763222	1.23472	1.42378	NA	1.32925	0.133685	1.43476	0.0907732
Q0JNM0	Os01g0279000	S-acyltransferase (Fragment)	0.981027	1.10424	NA	1.04263	0.0871269	0.940557	1.05374	NA	0.997149	0.0800333	0.956374	0.641134	1.00047	0.94738	NA	0.973924	0.0375392	0.934099	0.413422	1.04689	0.922121	NA	0.984507	0.0882269	1.26981	1.15787	NA	1.21384	0.0791494	1.23294	0.111633	0.835856	0.797053	NA	0.816454	0.0274381	0.829303	0.123709
Q0JNQ7	Os01g0271400	ATP-dependent Clp protease proteolytic subunit	0.917207	1.02274	1.06082	1.00026	0.0744021	1.10523	0.995366	1.24354	1.11471	0.12436	1.11443	0.243137	0.965681	1.04478	0.961854	0.990771	0.0468112	0.990516	0.86082	0.887994	0.858028	0.72987	0.825297	0.0839899	1.20017	1.07954	1.00932	1.09634	0.0965294	1.32842	0.0214095	0.963172	1.00458	0.923292	0.963681	0.0406462	1.16768	0.0620588
Q0JNR8	Os01g0269000	Os01g0269000 protein	0.884198	0.905127	0.875266	0.888197	0.015327	1.01492	0.891205	0.975205	0.960444	0.0631645	1.08134	0.126508	1.06692	1.05798	1.09625	1.07372	0.0200207	1.20887	0.000218416	0.956052	1.01195	0.90725	0.958417	0.0523901	1.04871	1.02312	1.11079	1.06087	0.0450801	1.1069	0.0621361	1.07621	1.16866	1.04325	1.09604	0.065012	1.1436	0.0461635
Q0JNS6	CAM1-1	Calmodulin-1	0.702104	0.791813	0.859519	0.784479	0.078963	1.06668	0.992901	1.13113	1.06357	0.0691688	1.35577	0.00999328	1.03953	0.979478	1.10502	1.04134	0.0627926	1.32743	0.0116014	0.963519	1.02969	0.889998	0.961069	0.0698782	1.04637	0.882028	0.979189	0.969197	0.0826278	1.00846	0.902772	1.15322	1.40721	0.943529	1.16799	0.232194	1.2153	0.213474
Q0JP92	Os01g0235400	Os01g0235400 protein (Fragment)	1.13735	1.06567	NA	1.10151	0.0506841	0.842494	0.975986	NA	0.90924	0.0943927	0.825446	0.126462	1.00721	0.792919	NA	0.900065	0.151527	0.817117	0.216521	0.955451	1.08386	NA	1.01966	0.0908023	0.853494	1.1005	NA	0.976995	0.174657	0.958159	0.788189	1.21712	1.0448	NA	1.13096	0.121843	1.10916	0.409096
Q0JPA6	Os01g0233000	Salt stress root protein RS1	0.785807	0.808844	0.774639	0.789764	0.0174424	1.17267	1.12946	1.12113	1.14109	0.0276657	1.44485	4.91159e-05	1.17579	1.14653	1.13066	1.15099	0.0228937	1.45739	2.64915e-05	0.773806	0.72354	0.703126	0.733491	0.0363756	1.1589	1.18904	1.21642	1.18812	0.0287687	1.61982	7.0551e-05	0.95771	0.913571	0.941908	0.93773	0.0223645	1.27845	0.0011589
Q0JPR4	Os01g0207400	Os01g0207400 protein (Fragment)	0.941162	0.90058	0.878835	0.906859	0.0316347	1.03834	1.02993	1.41773	1.162	0.22151	1.28135	0.119486	0.907998	0.989835	0.920485	0.939439	0.0440881	1.03593	0.357095	1.03398	1.04623	0.900529	0.993581	0.0808172	1.05877	1.11149	0.978389	1.04955	0.0670301	1.05633	0.408102	1.02498	0.940696	0.842371	0.936015	0.091393	0.942062	0.459658
Q0JQ62	Os01g0179700	Os01g0179700 protein	1.16157	1.01705	NA	1.08931	0.102186	1.08867	1.09227	NA	1.09047	0.00255119	1.00106	0.988659	1.04912	1.003	NA	1.02606	0.0326119	0.94194	0.492092	1.11971	0.814223	NA	0.966968	0.216014	0.670206	1.13391	NA	0.902056	0.327885	0.93287	0.836894	0.891769	0.892124	NA	0.891947	0.000251137	0.922416	0.671924
Q0JQC2	Os01g0170600	Os01g0170600 protein	1.36291	1.0755	NA	1.2192	0.203227	0.977095	0.981455	NA	0.979275	0.00308294	0.803209	0.236982	0.755464	0.862796	NA	0.80913	0.0758952	0.663655	0.116069	0.966669	0.937881	NA	0.952275	0.0203566	0.792101	1.1676	NA	0.97985	0.265517	1.02896	0.897001	1.20219	0.990418	NA	1.0963	0.149742	1.15124	0.310086
Q0JQL0	Os01g0153400	Os01g0153400 protein (Fragment)	1.25166	0.943835	NA	1.09775	0.217665	0.999849	1.02319	NA	1.01152	0.0165014	0.921448	0.632601	0.913843	1.00708	NA	0.960462	0.0659284	0.874939	0.483217	1.12313	1.07022	NA	1.09668	0.0374196	0.713921	0.991871	NA	0.852896	0.19654	0.777711	0.226999	0.977042	0.914342	NA	0.945692	0.0443354	0.862326	0.0665416
Q0JQS5	EGY2	Probable zinc metalloprotease EGY2, chloroplastic	0.914679	1.15334	NA	1.03401	0.168757	0.980496	0.95858	NA	0.969538	0.015497	0.93765	0.644433	0.941075	0.848528	NA	0.894801	0.0654407	0.865372	0.390357	1.2091	1.11458	NA	1.16184	0.0668365	0.797821	1.03197	NA	0.914898	0.165572	0.787455	0.189639	1.003	0.959069	NA	0.981034	0.0310633	0.844378	0.0739793
Q0JQZ2	Os01g0130400	Os01g0130400 protein	1.07414	1.05965	NA	1.0669	0.0102439	0.973633	1.05264	NA	1.01313	0.0558632	0.949607	0.312536	0.969328	1.087	NA	1.02816	0.083208	0.963695	0.580588	1.0622	0.980835	NA	1.02152	0.0575356	1.02366	0.886382	NA	0.955021	0.0970709	0.934903	0.492294	0.919213	0.931965	NA	0.925589	0.00901731	0.906091	0.145191
Q0JR29	Os01g0123900	Os01g0123900 protein	0.880893	1.09025	NA	0.985571	0.148036	1.3118	0.947175	NA	1.12949	0.257825	1.14602	0.564296	0.859274	1.08774	NA	0.973507	0.16155	0.98776	0.945029	0.942672	1.06523	NA	1.00395	0.0866619	1.12303	1.0042	NA	1.06362	0.08402	1.05943	0.556875	0.912292	0.848662	NA	0.880477	0.0449935	0.877012	0.21563
Q0JRG3	Os01g0102700	Os01g0102700 protein	1.00033	1.0373	1.05203	1.02989	0.0266351	0.998713	1.08762	0.929192	1.00518	0.0794136	0.976007	0.636292	0.967473	1.06225	1.09432	1.04135	0.0659569	1.01113	0.793988	1.12408	1.11192	1.10845	1.11482	0.00820569	0.791576	0.85832	0.862554	0.837483	0.0398133	0.75123	0.00029356	1.09029	0.975594	1.05792	1.04127	0.0591324	0.934026	0.099771
Q0JRG4	Os01g0102600	Os01g0102600 protein	1.1382	1.01373	NA	1.07597	0.0880122	0.919921	1.05803	NA	0.988978	0.0976608	0.919154	0.448191	0.987906	0.919662	NA	0.953784	0.0482562	0.886445	0.227305	1.02186	1.18339	NA	1.10262	0.114216	0.942263	0.967299	NA	0.954781	0.0177028	0.865919	0.212179	0.994889	0.92502	NA	0.959955	0.0494047	0.870611	0.2464
Q0JRH3	Os01g0101200	Os01g0101200 protein (Fragment)	1.03545	1.04066	1.12423	1.06678	0.0498228	0.97636	1.03926	1.0445	1.02004	0.037919	0.956187	0.265648	0.961436	0.948196	0.941261	0.950298	0.0102504	0.89081	0.0165897	1.02226	1.03093	0.988544	1.01391	0.0223901	0.952163	1.04595	0.942723	0.980279	0.0570689	0.966831	0.395832	1.0425	1.02134	0.996263	1.02004	0.0231486	1.00604	0.758258
Q109W0	Os10g0321700	Os10g0321700 protein	0.994095	0.936459	0.920502	0.950352	0.0387136	0.948751	0.98775	0.934614	0.957038	0.0275204	1.00704	0.819356	1.11348	1.03061	1.10681	1.08363	0.0460368	1.14024	0.0184932	1.00939	1.18655	1.12674	1.10756	0.090121	0.923064	0.797786	0.982737	0.901196	0.0943952	0.813677	0.0519708	1.14804	1.16369	1.03287	1.11487	0.0714424	1.0066	0.917677
Q10A14	LOC_Os10g10244	Alanine--tRNA ligase	0.992453	0.992167	1.0295	1.00471	0.0214734	1.01115	0.990526	0.968567	0.99008	0.021293	0.985441	0.449287	1.01172	0.993655	1.022	1.00913	0.0143503	1.0044	0.781761	1.0144	0.998976	0.963554	0.99231	0.026071	0.963703	1.01132	1.03747	1.00417	0.0374017	1.01195	0.675738	1.01488	0.975134	0.931558	0.973857	0.0416751	0.981404	0.551023
Q10A56	LOC_Os10g05069	Alpha-mannosidase	1.04268	0.999216	1.03774	1.02654	0.0237943	1.00883	0.997395	0.958158	0.988127	0.0265764	0.962578	0.13557	1.04711	1.06696	1.04427	1.05278	0.0123596	1.02556	0.165357	0.989546	0.960404	0.92134	0.957097	0.0342229	1.00365	1.0069	0.996497	1.00235	0.00532319	1.04728	0.0863852	0.991278	0.991598	0.95394	0.978939	0.0216505	1.02282	0.403089
Q10A76	Os10g0101200	Os10g0101200 protein	0.994736	1.00013	0.992668	0.995844	0.00385126	0.95572	0.928529	0.942938	0.942395	0.0136037	0.946329	0.00281247	1.02479	1.09714	0.918266	1.0134	0.0899787	1.01763	0.752628	1.20811	0.986142	1.0573	1.08385	0.113343	0.972534	1.0006	0.996143	0.989758	0.0150821	0.913188	0.227202	0.976506	1.04354	1.14759	1.05588	0.086205	0.974193	0.750811
Q10A77	Os10g0100300	Os10g0100300 protein	1.17832	1.14683	1.05402	1.12639	0.0646226	0.953843	1.02661	1.05637	1.01227	0.0527457	0.898689	0.076863	0.977049	0.949151	1.01553	0.980578	0.0333321	0.87055	0.0255069	1.1596	1.22618	1.2524	1.21273	0.0478433	0.883347	0.852113	0.829341	0.854934	0.0271137	0.704968	0.000353277	0.817387	0.943736	1.02009	0.927071	0.102374	0.764451	0.0118892
Q10A81	Os03g0862100	Expressed protein	1.13125	1.02017	0.91696	1.02279	0.107168	0.900282	1.03744	1.007	0.981574	0.0720275	0.959699	0.609765	1.06819	0.902716	0.955686	0.975529	0.0845002	0.953789	0.580933	0.917212	1.10909	1.21714	1.08115	0.151905	1.00949	0.841777	0.834011	0.895094	0.0991487	0.82791	0.150294	1.0334	1.20626	1.21055	1.15007	0.101062	1.06375	0.548621
Q10AI2	Os03g0851500	Os03g0851500 protein	1.09967	1.92425	NA	1.51196	0.583067	1.01074	1.08545	NA	1.0481	0.0528222	0.693202	0.378983	0.912676	0.795794	NA	0.854235	0.0826479	0.564985	0.254986	1.04913	0.802984	NA	0.926057	0.174053	0.977549	0.728025	NA	0.852787	0.17644	0.92088	0.716497	0.987594	0.723472	NA	0.855533	0.186763	0.923844	0.733725
Q10AT9	Os03g0841700	Mitochondrial prohibitin complex protein 2, putative, expressed	1.06863	0.968546	1.04514	1.02744	0.0523366	0.967083	0.991737	0.9082	0.955673	0.0429215	0.930151	0.140174	1.06283	1.0109	1.12789	1.06721	0.0586183	1.0387	0.430248	0.934756	0.984019	1.18505	1.03461	0.132593	1.10562	1.02333	1.03868	1.05587	0.0437553	1.02056	0.804954	0.911683	1.05606	0.778504	0.915415	0.138814	0.884795	0.342719
Q10AZ4	ACT3	Actin-3	0.997797	0.957052	1.19335	1.0494	0.126321	1.10037	1.11823	1.00737	1.07532	0.0595239	1.0247	0.76392	1.04691	1.0002	1.02442	1.02384	0.0233583	0.975646	0.747756	0.938999	0.954574	0.930553	0.941375	0.012186	0.929646	1.06313	0.958774	0.983849	0.0701847	1.04512	0.360073	0.970021	0.91746	0.867064	0.918182	0.0514824	0.975362	0.489941
Q10B63	LOC_Os03g61330	Fumarylacetoacetate hydrolase domain containing protein 1, putative, expressed	0.954726	0.876567	0.916177	0.915823	0.0390806	1.06844	1.02957	1.02637	1.04146	0.0234184	1.13718	0.00879975	1.07674	1.10746	1.10505	1.09642	0.0170791	1.19719	0.00183982	0.954875	0.897014	0.968725	0.940204	0.0380399	1.09891	1.03624	1.07545	1.0702	0.0316623	1.13826	0.0104228	0.932273	0.997176	0.902831	0.944094	0.0482705	1.00414	0.917999
Q10BT5	PP2A2	Serine/threonine-protein phosphatase PP2A-2 catalytic subunit	1.04302	0.994828	NA	1.01892	0.0340758	1.06086	1.13602	NA	1.09844	0.0531428	1.07804	0.216812	0.999876	1.01014	NA	1.00501	0.00725876	0.986343	0.629089	1.01493	1.03667	NA	1.0258	0.0153685	1.01807	0.905592	NA	0.961829	0.0795311	0.937636	0.380216	0.894205	0.967249	NA	0.930727	0.05165	0.907317	0.130026
Q10BU2	GER7	Germin-like protein 3-7	0.949724	0.939029	0.930463	0.939739	0.00965018	0.976534	0.992033	1.02909	0.999218	0.0270038	1.06329	0.0229093	0.984155	1.02169	1.04475	1.01686	0.030584	1.08207	0.0140837	0.930628	0.986642	0.893267	0.936846	0.0469972	1.06142	1.02699	0.968202	1.01887	0.0471366	1.08755	0.099716	1.13811	1.04615	1.12557	1.10328	0.0498704	1.17765	0.013622
Q10CE4	GLO1	Peroxisomal (S)-2-hydroxy-acid oxidase GLO1	0.938043	0.978055	0.970083	0.962061	0.0211781	1.14355	1.08969	1.06844	1.10056	0.0387206	1.14396	0.00555998	0.936824	0.910607	0.955431	0.934287	0.0225192	0.971131	0.19466	1.03864	0.990083	1.01019	1.01297	0.024399	1.03089	1.11845	1.01615	1.05517	0.0552997	1.04165	0.293216	0.952001	0.87872	1.0019	0.944206	0.0619571	0.932113	0.14817
Q10CU4	LOC_Os03g53860	Glycosyl hydrolase family 3 N terminal domain containing protein, expressed	1.04436	1.05784	1.05813	1.05344	0.00786287	0.968728	0.974273	0.920775	0.954592	0.029417	0.906165	0.0049192	1.02953	0.959812	1.00295	0.99743	0.0351834	0.946829	0.0545984	1.0378	1.01922	1.03175	1.02959	0.00947691	0.946813	1.05971	0.970154	0.992227	0.0595998	0.963709	0.343925	0.962847	0.90571	0.936529	0.935028	0.028598	0.908154	0.00555557
Q10CU7	Os03g0780500	Inosine-5'-monophosphate dehydrogenase	0.931406	1.04236	1.00931	0.994359	0.0569691	0.981389	0.922984	0.986338	0.96357	0.0352355	0.969037	0.47055	1.01914	1.01984	1.07544	1.03814	0.0323028	1.04403	0.311358	0.999012	0.874457	0.873134	0.915535	0.0722967	1.10653	1.06549	1.14964	1.10722	0.0420749	1.20937	0.0165514	0.992762	0.983205	0.935558	0.970509	0.0306431	1.06005	0.291995
Q10CU9	Os03g0749300	Glycosyl hydrolase family 3 N terminal domain containing protein, expressed	1.01605	1.01848	1.00538	1.01331	0.00697095	0.937534	0.961361	0.975615	0.95817	0.0192398	0.945589	0.00954215	1.01668	1.02293	1.02692	1.02218	0.00515914	1.00876	0.151057	1.05008	1.03893	1.04639	1.04513	0.00567983	0.998691	1.00273	0.868725	0.956716	0.0762297	0.915401	0.115664	0.982511	1.03023	1.07745	1.03006	0.0474717	0.985581	0.614137
Q10CV2	OSJNBa0069E14.6	Glycosyl hydrolase family 3 N terminal domain containing protein, expressed	0.851507	NA	1.06234	0.956922	0.149079	0.829355	NA	1.03531	0.932331	0.145629	0.974302	0.882815	1.19452	NA	1.04441	1.11946	0.106143	1.16986	0.335932	0.945472	NA	1.07041	1.00794	0.0883424	1.17604	NA	0.959525	1.06778	0.153099	1.05937	0.679325	1.08494	NA	0.873976	0.97946	0.149177	0.971745	0.837903
Q10CX9	Os03g0747700	Expressed protein	1.05075	NA	0.94736	0.999057	0.0731107	1.00872	NA	0.96483	0.986773	0.0310316	0.987704	0.847152	0.906768	NA	1.00396	0.955363	0.0687229	0.956264	0.600747	0.923526	NA	1.0071	0.965312	0.0590943	1.07347	NA	0.935051	1.00426	0.0978743	1.04035	0.677553	1.1279	NA	1.18433	1.15612	0.0398983	1.19766	0.0632691
Q10D68	Os03g0738400	Serine hydroxymethyltransferase	1.04382	1.0117	1.00104	1.01886	0.0222698	1.0713	1.01438	1.01276	1.03281	0.0333416	1.0137	0.57917	0.931458	0.919023	0.948818	0.9331	0.0149652	0.91583	0.00520415	1.08595	1.06692	1.03959	1.06415	0.0233017	1.01079	1.14642	1.1225	1.09324	0.0723936	1.02733	0.543963	0.875856	0.842166	0.858551	0.858858	0.0168468	0.807081	0.00024574
Q10DG0	Os03g0730500	Os03g0730500 protein	1.07163	NA	1.07171	1.07167	5.32544e-05	0.829231	NA	1.09071	0.959968	0.18489	0.89577	0.482901	1.01319	NA	1.09396	1.05357	0.057112	0.983114	0.697945	1.13298	NA	0.901734	1.01736	0.163515	0.893548	NA	0.8632	0.878374	0.0214592	0.863388	0.355579	1.09136	NA	0.966905	1.02913	0.0880015	1.01157	0.936713
Q10DG8	Os03g0730000	Lecithin:cholesterol acyltransferase family protein, expressed	1.03859	1.15555	NA	1.09707	0.0827025	0.953364	0.955191	NA	0.954278	0.0012915	0.869845	0.134693	1.09629	0.956202	NA	1.02625	0.0990604	0.935448	0.518902	1.00723	1.05554	NA	1.03139	0.0341614	0.858211	1.02096	NA	0.939587	0.115084	0.910996	0.392562	1.05862	0.928752	NA	0.993687	0.0918316	0.963449	0.640905
Q10DR8	Os03g0722600	Adenylyl cyclase-associated protein	1.06891	1.02219	0.950648	1.01392	0.0595648	0.996101	0.951212	0.97537	0.974228	0.022466	0.960856	0.340982	0.939844	0.981738	1.03508	0.985553	0.0477308	0.972026	0.55487	0.950212	0.951722	0.960074	0.954003	0.00531152	1.04167	1.00839	1.02078	1.02361	0.016818	1.07297	0.00239502	0.99425	1.1225	1.03264	1.0498	0.0658267	1.10041	0.0658889
Q10DV7	ACT1	Actin-1	1.03988	0.956629	1.01366	1.00339	0.0425647	1.05743	1.00179	0.99732	1.01884	0.0334881	1.0154	0.647067	0.992114	0.959125	1.03449	0.995242	0.0377774	0.991879	0.816339	0.942832	0.956982	0.914006	0.93794	0.0219015	0.927644	1.05729	1.04464	1.00986	0.0714792	1.07668	0.171002	0.978407	1.03945	0.929905	0.982588	0.0548929	1.0476	0.26083
Q10E49	Os03g0708100	Phytanoyl-CoA dioxygenase 1	NA	0.962245	0.975126	0.968685	0.00910822	NA	1.07577	0.892053	0.983911	0.129907	1.01572	0.883873	NA	1.04952	1.00571	1.02761	0.0309777	1.06083	0.123021	NA	0.964825	1.03542	1.00012	0.0499156	NA	1.0455	1.09381	1.06965	0.0341584	1.06953	0.245504	NA	1.01956	1.0585	1.03903	0.02754	1.03891	0.436267
Q10E52	LOC_Os03g50010	Chloroplast outer membrane translocon subunit, putative, expressed	1.01827	1.02763	1.31129	1.11906	0.166543	0.969503	0.9668	1.0396	0.991967	0.0412722	0.886427	0.26879	0.984755	1.03849	1.2151	1.07945	0.12051	0.964601	0.755318	1.0619	1.11255	1.15637	1.11028	0.0472754	1.0584	0.98531	1.14111	1.06161	0.0779485	0.956165	0.407468	0.946655	0.99285	0.989549	0.976351	0.0257705	0.879377	0.0125641
Q10EV9	Os03g0692700	Expressed protein	0.994088	0.949442	0.95519	0.96624	0.0242874	0.906689	0.890475	1.02463	0.940598	0.0732239	0.973462	0.595655	1.08004	1.03741	1.11563	1.07769	0.0391643	1.11535	0.013819	1.06576	1.0913	1.04511	1.06739	0.0231398	0.898882	1.02171	0.869805	0.930131	0.0806276	0.871408	0.0471448	1.0884	1.01183	1.06715	1.05579	0.0395254	0.989137	0.683677
Q10EZ0	Os03g0689400	NB-ARC domain containing protein, expressed	1.16186	1.10509	NA	1.13347	0.040141	0.898105	1.02889	NA	0.963498	0.0924804	0.85004	0.139908	0.896128	0.792049	NA	0.844089	0.073595	0.744692	0.0394898	1.04047	1.06642	NA	1.05344	0.01835	1.14238	1.05615	NA	1.09927	0.0609711	1.0435	0.415889	0.940023	0.795008	NA	0.867516	0.102541	0.823504	0.127594
Q10F16	Os03g0685000	Ferredoxin	0.792685	1.10833	0.966561	0.955858	0.158093	0.873352	0.878626	0.949331	0.900436	0.0424261	0.942019	0.589076	0.93103	1.06502	0.964903	0.986985	0.0696722	1.03256	0.770581	1.21151	0.993206	1.05733	1.08735	0.112205	1.03779	0.960776	1.06855	1.02237	0.0555159	0.940244	0.419487	1.16683	1.02581	0.999453	1.06403	0.0899984	0.978557	0.792812
Q10F62	Os03g0679700	Os03g0679700 protein	1.09097	1	NA	1.04549	0.0643286	0.954824	1.0525	NA	1.00366	0.0690701	0.959996	0.594882	0.849268	0.929312	NA	0.88929	0.0565996	0.850599	0.123252	1.19592	1.11525	NA	1.15559	0.0570378	0.919087	0.921782	NA	0.920434	0.00190602	0.796509	0.0282098	1.02504	1.05519	NA	1.04011	0.021317	0.900073	0.115446
Q10FQ7	LOC_Os03g45720	Glyoxalase family protein, expressed	1.10029	1.10453	1.06719	1.09067	0.0204428	0.964028	0.952815	0.959638	0.958827	0.00565076	0.879118	0.000421924	1.0085	1.06172	0.98399	1.01807	0.0397365	0.933435	0.0481217	0.98035	1.03184	0.981455	0.997881	0.0294129	0.993781	0.958151	0.849	0.933644	0.0754374	0.935627	0.241368	1.04647	0.941806	1.23067	1.07298	0.146247	1.07526	0.432423
Q10G12	Os03g0647800	Expressed protein	NA	0.978163	0.997177	0.98767	0.0134445	NA	1.02468	1.03723	1.03096	0.00887093	1.04383	0.0627838	NA	1.01027	0.952353	0.981314	0.0409566	0.993564	0.854119	NA	0.948448	0.993427	0.970937	0.0318049	NA	1.06951	1.0401	1.0548	0.0207938	1.08638	0.0891344	NA	0.994649	1.01086	1.00276	0.0114653	1.03277	0.314648
Q10G56	OAT	Ornithine aminotransferase, mitochondrial	1.23329	0.937975	1.15624	1.10917	0.153182	0.892223	1.01516	0.982073	0.963151	0.0636146	0.868355	0.202001	0.944937	1.15349	1.0201	1.03951	0.105625	0.937197	0.552048	1.00437	0.90121	0.915825	0.940469	0.0558218	0.924223	1.00251	0.784368	0.903702	0.110512	0.960905	0.634112	1.08334	0.911109	1.13458	1.04301	0.117067	1.10903	0.242721
Q10G81	MSI1	Histone-binding protein MSI1 homolog	1.14486	1.11009	NA	1.12748	0.0245875	1.03387	0.977406	NA	1.00564	0.0399231	0.891936	0.0667201	1.13555	1.00505	NA	1.0703	0.0922732	0.949289	0.4863	0.878905	0.976275	NA	0.92759	0.0688509	0.855397	1.06827	NA	0.961833	0.150524	1.03692	0.79741	0.950882	0.885049	NA	0.917965	0.0465514	0.989624	0.884968
Q10GH8	Os03g0627500	KH domain containing protein, expressed	1.05877	1.10022	0.893585	1.01753	0.109319	1.05828	1.00097	1.0567	1.03865	0.0326413	1.02076	0.764475	0.983614	1.00191	0.982884	0.98947	0.0107804	0.972427	0.68108	0.957792	0.908709	1.05844	0.97498	0.0763309	0.996068	0.985794	0.905449	0.962437	0.0496198	0.987135	0.823122	0.929153	0.930829	1.07453	0.97817	0.0834523	1.00327	0.963378
Q10HD0	RCABP89	Chlorophyll a-b binding protein, chloroplastic	0.906065	0.931585	0.947735	0.928462	0.0210096	1.03618	1.08741	1.10708	1.07689	0.0366	1.15986	0.00367206	0.960959	0.988624	1.011	0.986862	0.0250683	1.0629	0.0364826	1.14275	1.13298	1.10832	1.12802	0.017742	0.805239	0.770508	0.786925	0.787557	0.0173742	0.698178	1.86461e-05	1.05852	1.1507	1.05235	1.08719	0.0550881	0.963805	0.288827
Q10I26	Os03g0566800	DEAD-box ATP-dependent RNA helicase 34	1.0797	NA	1.12322	1.10146	0.0307724	0.980566	NA	0.947698	0.964132	0.0232408	0.875323	0.0372387	1.09533	NA	0.962202	1.02876	0.0941343	0.934003	0.408283	0.983792	NA	0.899795	0.941794	0.0593946	0.837003	NA	1.06372	0.950362	0.160314	1.0091	0.949945	1.05213	NA	1.0058	1.02896	0.0327619	1.09256	0.210795
Q10I42	Os03g0565200	HAD-superfamily hydrolase, subfamily IA, variant 3 containing protein, expressed	1.03558	1.01417	1.04021	1.02999	0.0138942	0.97292	0.991504	0.997458	0.987294	0.0127991	0.958551	0.0173305	0.833178	0.821279	0.838806	0.831088	0.00894841	0.806892	3.12945e-05	1.17181	1.18064	1.07832	1.14359	0.0566997	1.10767	1.09636	1.10602	1.10335	0.0061109	0.96481	0.288709	0.93602	0.961187	0.944129	0.947112	0.0128459	0.828191	0.00424957
Q10J94	Os03g0429000	Cysteine proteinase inhibitor 8	0.973669	0.837354	0.920161	0.910395	0.0686803	1.03376	1.07087	1.03699	1.0472	0.0205564	1.15027	0.0297849	1.09236	0.999485	0.996553	1.02946	0.0544851	1.13079	0.0783042	1.0615	0.938456	0.943556	0.98117	0.0696121	0.846684	1.06089	0.957662	0.955077	0.107124	0.973407	0.741382	0.981248	1.19573	1.1785	1.11849	0.11917	1.13996	0.15991
Q10JT5	Os03g0408500	Os03g0408500 protein	0.970273	0.998329	NA	0.984301	0.0198386	1.10821	1.03453	NA	1.07137	0.0520971	1.08845	0.157835	0.995737	0.879825	NA	0.937781	0.0819622	0.952739	0.516977	0.958205	0.815627	NA	0.886916	0.100817	1.01497	1.35613	NA	1.18555	0.241238	1.33671	0.247618	1.02645	0.852312	NA	0.939379	0.123131	1.05915	0.686908
Q10KP0	Os03g0376600	Os03g0376600 protein	1.05444	1.25739	1.04916	1.12033	0.118728	1.25867	1.07805	1.08917	1.14196	0.101228	1.01931	0.822006	0.725297	0.851565	0.844413	0.807091	0.0709264	0.720405	0.0172046	1.09939	0.90916	1.02031	1.00962	0.0955636	1.21302	1.22348	1.18156	1.20602	0.0218235	1.19453	0.0255753	0.684788	0.639598	0.806438	0.710275	0.0862906	0.703508	0.0157754
Q10KY5	Os03g0366000	10 kDa chaperonin, putative, expressed	0.82181	0.881815	0.768427	0.824017	0.0567265	1.13072	1.05274	1.09148	1.09165	0.0389923	1.32479	0.00253355	1.13759	1.08968	1.09536	1.10754	0.0261768	1.34407	0.00141551	0.841563	0.888865	0.795835	0.842088	0.0465171	1.17237	1.06803	1.22944	1.15661	0.0818525	1.37351	0.00443235	0.94186	0.971286	0.98422	0.965789	0.0217086	1.1469	0.0139879
Q10L32	MRB5	Peptide methionine sulfoxide reductase B5	0.956158	1.00456	1.05838	1.00637	0.0511357	0.972432	0.967908	1.0781	1.00615	0.062352	0.99978	0.996431	1.07035	1.0695	1.06742	1.06909	0.00150444	1.06233	0.100931	0.940025	0.973529	0.980325	0.964626	0.0215749	1.101	0.986587	0.891531	0.993038	0.104881	1.02945	0.669691	1.01121	0.983205	0.977553	0.990656	0.0180226	1.02698	0.18404
Q10L56	LOC_Os03g24380	Glutathione peroxidase	0.93007	1.00737	NA	0.96872	0.0546592	1.02461	0.96915	NA	0.996879	0.0392147	1.02907	0.613869	1.03074	0.952068	NA	0.991402	0.0556271	1.02342	0.720722	1.00115	1.05293	NA	1.02704	0.0366167	0.920221	0.902777	NA	0.911499	0.012335	0.887499	0.0516222	1.11634	1.21675	NA	1.16654	0.0710026	1.13583	0.13222
Q10L71	VLN2	Villin-2	1.01628	1.03829	0.908941	0.987836	0.0692051	1.06958	1.05399	1.08893	1.07084	0.0175029	1.08402	0.11429	1.06568	0.994588	0.989817	1.01669	0.0424879	1.02921	0.571511	0.947793	0.977178	1.0145	0.979824	0.0334335	0.98123	0.996693	1.04222	1.00671	0.0317054	1.02744	0.369288	0.958816	0.966009	0.948206	0.957677	0.00895584	0.977397	0.329886
Q10L93	Os03g0356300	50S ribosomal protein L6, putative, expressed	1.04773	1.06886	1.18075	1.09911	0.0714863	0.702811	0.81125	0.875679	0.79658	0.0873623	0.724747	0.00971909	0.839268	0.903605	0.889999	0.877624	0.0339067	0.798483	0.00834692	1.44677	1.46248	1.20556	1.3716	0.144013	0.810564	0.728927	0.927115	0.822202	0.0996054	0.599447	0.00556348	1.25918	1.27306	1.10543	1.21256	0.0930324	0.884047	0.183397
Q10LF1	LOC_Os03g22950	Acyl carrier protein	0.690084	0.784176	0.736794	0.737018	0.0470463	1.25259	1.15265	1.11832	1.17452	0.069754	1.59361	0.000841505	1.18343	1.13783	1.13186	1.15104	0.0282117	1.56175	0.000197684	0.747348	0.71817	0.791661	0.752393	0.0370044	1.30727	1.20618	1.24922	1.25422	0.05073	1.66698	0.000157884	0.870496	0.834333	0.803136	0.835989	0.0337103	1.11111	0.0444501
Q10LH0	DVR	Divinyl chlorophyllide a 8-vinyl-reductase, chloroplastic	1.02162	1.1048	1.11319	1.07987	0.050617	0.920089	0.98088	0.895514	0.932161	0.0439446	0.863216	0.0188312	0.964061	0.995558	1.03206	0.997226	0.0340298	0.923468	0.0787805	1.10696	1.18793	1.1441	1.14633	0.0405311	0.944466	0.902678	0.96812	0.938421	0.0331373	0.81863	0.00234061	0.989091	1.03202	1.02832	1.01648	0.0237908	0.886723	0.00873957
Q10LN7	Os03g0341100	60S ribosomal protein L18, putative, expressed	1.06367	NA	1.09027	1.07697	0.0188131	0.976067	NA	0.973251	0.974659	0.00199087	0.905001	0.0166693	1.01085	NA	1.03809	1.02447	0.0192678	0.951252	0.110224	1.01892	NA	0.975853	0.997388	0.0304548	0.97978	NA	0.979559	0.97967	0.000156165	0.982235	0.497133	1.00625	NA	0.968155	0.987201	0.026934	0.989786	0.756943
Q10LP5	SUS4	Sucrose synthase 4	1.01043	0.885498	0.966315	0.954081	0.0633575	0.992104	1.03904	1.0107	1.01395	0.023637	1.06275	0.199945	1.03348	1.13514	1.07205	1.08022	0.0513196	1.13221	0.0552474	0.973618	0.974632	0.95005	0.9661	0.013909	0.983781	0.781149	0.957565	0.907498	0.110204	0.939342	0.412528	1.11097	1.13516	1.07499	1.10704	0.0302766	1.14589	0.00184677
Q10LR5	Os03g0337900	Fumarate hydratase 1, mitochondrial, putative, expressed	0.941626	0.937909	0.985942	0.955159	0.0267233	0.993697	1.00581	0.970996	0.990169	0.0176754	1.03665	0.13135	1.07732	1.05324	1.08154	1.0707	0.0152684	1.12096	0.0028865	0.996736	0.970792	0.924376	0.963968	0.0366591	1.07326	1.04272	1.01417	1.04338	0.029548	1.08238	0.043186	1.00698	0.995017	1.05106	1.01769	0.0295165	1.05573	0.119227
Q10LR6	LOC_Os03g21940	Ribosomal protein L19	0.866196	1.02755	0.99627	0.963339	0.08557	0.873958	1.05499	1.00541	0.978119	0.0935504	1.01534	0.849837	0.848962	1.03003	1.00607	0.961687	0.0983541	0.998285	0.983535	1.23567	0.943535	1.02763	1.06894	0.150384	1.03699	0.989575	0.948528	0.991697	0.0442684	0.927735	0.441485	1.21215	0.916521	1.01153	1.04674	0.150928	0.979223	0.865501
Q10LR9	Os03g0337600	Uroporphyrinogen decarboxylase 2, chloroplastic	1.08964	1.1391	1.03911	1.08929	0.0499978	0.968095	0.968535	0.997058	0.977896	0.0165962	0.897741	0.0215361	0.948335	0.938136	0.944658	0.94371	0.00516512	0.866357	0.00740403	1.09317	1.06335	1.11883	1.09178	0.0277691	0.984811	1.03174	1.09405	1.03687	0.0547987	0.949703	0.196483	0.887812	0.84869	0.813516	0.850006	0.0371655	0.77855	0.000834412
Q10LS9	LOC_Os03g21810	Insulinase containing protein, expressed	0.951662	1.05679	1.11627	1.04158	0.0833523	0.954038	1.08842	0.974029	1.0055	0.0725063	0.96536	0.601842	0.8965	0.939928	0.928056	0.921495	0.022445	0.884713	0.0736002	1.10653	1.03508	1.10627	1.08263	0.0411771	1.04144	0.916172	0.895846	0.951152	0.0788484	0.878558	0.0626352	1.10528	0.99444	1.08143	1.06038	0.0583413	0.979454	0.618147
Q10LV7	Os03g0333400	Os03g0333400 protein	0.962004	0.881106	0.899219	0.91411	0.0424553	1.19398	1.15429	1.09662	1.1483	0.04896	1.25619	0.00332306	0.935147	0.951152	0.893316	0.926538	0.0298638	1.0136	0.699621	0.909295	0.824676	0.828477	0.854149	0.0477955	1.05324	1.23007	1.19086	1.15806	0.0928672	1.3558	0.00728297	0.909967	0.907226	0.927836	0.915009	0.0111923	1.07125	0.0982665
Q10LW5	Os03g0332700	ATP-dependent transporter ycf16, putative, expressed	1.0576	0.976588	0.947743	0.993977	0.0569551	0.926162	0.996405	0.938374	0.953647	0.0375293	0.959426	0.363668	1.0551	1.03467	1.04616	1.04531	0.0102384	1.05165	0.199221	1.00582	1.01498	0.948821	0.989873	0.0358461	0.972979	1.00031	1.12813	1.03381	0.0828217	1.04438	0.446575	0.997833	1.05324	1.08836	1.04648	0.0456418	1.05718	0.166414
Q10LW8	Os03g0332400	Hydroxyacylglutathione hydrolase, putative, expressed	1.00047	0.97862	1.01289	0.997325	0.017349	0.98442	0.958789	0.925649	0.956286	0.0294657	0.958851	0.106166	1.06656	1.04691	1.06714	1.0602	0.0115126	1.06305	0.00638127	0.906194	0.969161	1.01949	0.964949	0.0567662	1.04325	1.01417	0.860702	0.972705	0.0980819	1.00804	0.911344	0.986413	1.02617	1.05908	1.02389	0.0363863	1.06108	0.204588
Q10LX5	LOC_Os03g21370	Expressed protein	0.993834	0.937989	1.02012	0.983982	0.041944	1.02822	1.0957	1.02219	1.0487	0.0408117	1.06578	0.127929	1.06836	0.978182	1.00285	1.01646	0.0466025	1.03301	0.420277	0.993825	1.02759	1.0491	1.02351	0.0278634	0.974211	1.12006	1.07459	1.05629	0.0746287	1.03203	0.515346	0.888983	0.854061	0.867814	0.870286	0.0175919	0.850299	0.00129068
Q10M12	R40C1	Ricin B-like lectin R40C1	1.11397	1.13663	1.16712	1.13924	0.0266668	1.02532	1.02706	1.00328	1.01856	0.0132548	0.894067	0.00216965	0.851256	0.94916	0.939067	0.913161	0.0538483	0.801554	0.00286283	1.14732	1.1483	1.10303	1.13288	0.0258605	0.757258	0.705327	0.67778	0.713455	0.0403579	0.62977	0.000110485	1.11081	1.11464	1.13756	1.121	0.0144695	0.989515	0.525717
Q10M45	Os03g0323800	Mitochondrial import receptor subunit TOM40, putative, expressed	1.07898	1.04119	1.1187	1.07962	0.0387584	0.992616	1.01958	0.939305	0.983834	0.040852	0.911277	0.0421274	1.00595	0.986928	0.902366	0.965083	0.0551413	0.893908	0.0422444	1.01958	0.972577	1.14626	1.04614	0.0898343	0.857883	1.02242	0.866781	0.915695	0.0925351	0.875309	0.154679	0.999371	0.95125	1.15528	1.0353	0.106652	0.989638	0.899392
Q10M50	CHLH	Magnesium-chelatase subunit ChlH, chloroplastic	1.15254	1.00134	1.08364	1.07917	0.0757007	0.917894	0.953718	1.03087	0.967494	0.0577339	0.896514	0.111985	0.879138	1.00641	0.920521	0.935357	0.0649218	0.866735	0.066925	1.11911	1.07713	1.1186	1.10495	0.0240928	0.985593	0.853583	0.830463	0.88988	0.0836925	0.805361	0.0128765	0.954677	1.03367	1.09983	1.02939	0.0726699	0.931622	0.162575
Q10M57	Os03g0322500	14 kDa zinc-binding protein, putative, expressed	0.85647	0.870807	0.902304	0.876527	0.0234463	0.959625	1.0667	1.03768	1.02133	0.0553756	1.1652	0.014022	0.933624	1.01333	1.01064	0.985866	0.0452626	1.12474	0.0205611	1.04058	1.00007	0.949916	0.996854	0.0454163	0.986224	1.00784	1.07304	1.02237	0.0451962	1.02559	0.528303	1.17053	1.04989	1.00106	1.07383	0.0872346	1.07722	0.2467
Q10M94	Os03g0318500	Glucose-6-phosphate 1-dehydrogenase	0.985978	0.988436	1.05025	1.00822	0.0364161	0.975741	1.07113	1.03375	1.02687	0.0480641	1.0185	0.620532	1.00873	1.00112	0.898366	0.969405	0.0616392	0.961502	0.400875	1.06314	0.941539	1.03243	1.01237	0.0632346	0.986974	1.01549	0.905969	0.969479	0.0568201	0.957632	0.431509	1.01454	0.956068	1.15554	1.04205	0.10254	1.02932	0.691566
Q10MC1	Os03g0314700	NifU-like domain containing protein, expressed	1.0597	1.07551	NA	1.0676	0.0111805	0.918092	0.881991	NA	0.900041	0.0255275	0.843047	0.0135501	1.0639	0.889154	NA	0.976528	0.123566	0.914691	0.408249	1.05357	1.23483	NA	1.1442	0.128167	0.962866	0.95587	NA	0.959368	0.00494718	0.838462	0.178437	0.98551	1.08812	NA	1.03681	0.0725533	0.906147	0.41084
Q10MC6	Os03g0314100	Os03g0314100 protein	0.814973	1.13744	NA	0.976204	0.228016	0.988519	1.02914	NA	1.00883	0.0287224	1.03342	0.859451	0.967781	0.894914	NA	0.931348	0.0515247	0.95405	0.811549	1.03392	1.17402	NA	1.10397	0.0990643	1.07009	0.848117	NA	0.959103	0.156959	0.868775	0.384715	1.18193	1.01384	NA	1.09789	0.118856	0.994488	0.960705
Q10MD1	Os03g0313600	Adenylosuccinate lyase	1.10131	1.03482	1.0455	1.06054	0.0357047	1.00555	1.05242	1.00677	1.02158	0.0267148	0.963261	0.204733	1.04914	0.991838	1.01097	1.01731	0.0291725	0.959239	0.179713	0.953841	1.02121	1.07244	1.01583	0.0594829	0.978038	0.946929	0.940318	0.955095	0.0201421	0.940212	0.16923	0.918908	0.994512	1.03903	0.984151	0.0607287	0.968815	0.553788
Q10MD5	Os03g0313000	ETC complex I subunit conserved region family protein, expressed	0.962397	0.948769	1.00591	0.972358	0.029843	1.0066	1.07264	1.01669	1.03197	0.035578	1.06131	0.0902465	1.0095	0.983574	0.974905	0.989325	0.0179986	1.01745	0.446556	1.00402	1.03194	0.964156	1.00004	0.0340688	1.04645	0.946321	1.05214	1.01497	0.0595205	1.01493	0.725246	0.997692	1.04873	0.99696	1.01446	0.0296805	1.01442	0.609813
Q10MF8	LOC_Os03g19680	Enoyl-CoA hydratase/isomerase family protein, expressed	0.876771	0.898784	0.846322	0.873959	0.0263439	1.05236	1.03405	0.966667	1.01769	0.0451281	1.16446	0.00887739	1.01775	1.04075	0.976593	1.0117	0.032505	1.15761	0.00467559	0.955181	0.885803	1.06436	0.968447	0.0900131	1.12045	1.09307	1.08839	1.10063	0.0173164	1.13649	0.0669261	0.96943	0.985916	1.11643	1.02393	0.0805364	1.05729	0.470816
Q10MJ1	GEP	Probable glutamyl endopeptidase, chloroplastic	1.02246	1.0643	1.0748	1.05385	0.027692	0.998637	0.97929	1.02191	0.999947	0.0213414	0.948848	0.0557684	0.999157	1.00708	0.960463	0.988899	0.0249428	0.938365	0.0392132	1.03987	1.0268	1.01419	1.02695	0.0128378	0.994176	0.968374	0.952679	0.971743	0.0209528	0.946239	0.0176678	0.955346	1.03249	0.947167	0.978336	0.0470797	0.952659	0.1595
Q10MK5	OsASL1	Argininosuccinate lyase	1.05737	0.984554	NA	1.02096	0.0514896	0.955138	1.04139	NA	0.998262	0.0609861	0.977765	0.726429	0.981613	0.936956	NA	0.959284	0.0315774	0.939588	0.285534	0.93189	1.01899	NA	0.975439	0.0615881	1.01304	1.04766	NA	1.03035	0.0244834	1.05629	0.362005	1.00604	1.02746	NA	1.01675	0.0151415	1.04235	0.4542
Q10MP7	Os03g0300400	Os03g0300400 protein	1.11156	1.01226	1.01401	1.04594	0.0568353	1.09958	1.00334	1.01884	1.04059	0.0516788	0.994877	0.909654	0.964156	1.06085	1.04353	1.02285	0.0515579	0.977915	0.629629	0.993015	0.982415	0.967004	0.980811	0.0130794	0.879769	0.893852	1.02346	0.93236	0.0792065	0.9506	0.354864	1.00764	1.17884	1.03473	1.07374	0.0920255	1.09475	0.158378
Q10MQ2	AGD2	Probable LL-diaminopimelate aminotransferase, chloroplastic	1.00359	0.990246	0.981233	0.99169	0.0112487	0.977154	0.958889	0.969491	0.968511	0.0091717	0.976627	0.0505314	1.03102	0.979883	1.00248	1.00446	0.0256245	1.01287	0.473599	1.03217	1.08421	1.07046	1.06228	0.0269685	1.0459	1.0945	1.09444	1.07828	0.0280398	1.01506	0.515641	0.962462	0.915377	0.943886	0.940575	0.0237166	0.885431	0.00420757
Q10MR0	Os03g0298800	U2 small nuclear ribonucleoprotein B''	1.06422	1.09591	1.14759	1.10257	0.0420849	0.92052	0.965114	1.05579	0.980474	0.0689305	0.889259	0.0588862	1.00783	0.964939	0.835233	0.936002	0.0898656	0.848924	0.0437897	1.02052	1.18235	1.08228	1.09505	0.0816652	0.993399	0.849801	0.907219	0.916806	0.0722776	0.837227	0.0473011	1.0442	1.02326	1.0505	1.03932	0.0142593	0.94911	0.309006
Q10MS3	LOC_Os03g18590	Malonyl CoA-acyl carrier protein transacylase containing protein, expressed	0.980933	0.952865	0.882349	0.938715	0.0507925	0.997672	1.03181	0.970834	1.0001	0.0305595	1.0654	0.147303	0.952515	1.01184	1.02739	0.997247	0.0395117	1.06235	0.190282	1.06605	1.04626	1.20674	1.10635	0.0874984	1.02862	1.10858	0.965549	1.03425	0.071679	0.934829	0.331502	0.965858	0.884041	1.04068	0.963527	0.0783462	0.870906	0.102924
Q10MS5	Os03g0297100	40S ribosomal protein S7, putative, expressed	0.975529	1.03275	1.00872	1.00567	0.0287315	0.875856	0.93262	0.892457	0.900311	0.029186	0.895238	0.0111978	0.93362	0.931746	0.97015	0.945172	0.0216518	0.939846	0.0435705	1.1557	0.922081	1.14259	1.07346	0.131258	0.86889	0.978911	0.930011	0.925937	0.0551237	0.862576	0.147132	1.17659	1.2789	1.047	1.16749	0.116217	1.0876	0.405438
Q10MT2	LOC_Os03g18510	Eukaryotic translation initiation factor 2 alpha subunit family protein, expressed	1.11979	0.984775	1.01592	1.04016	0.0706993	1.00034	1.02403	0.971125	0.9985	0.0265016	0.959947	0.39333	0.952867	0.970898	0.97343	0.965732	0.0112127	0.928444	0.146079	0.933192	1.01772	1.16842	1.03978	0.119153	0.92661	1.02195	0.848219	0.93226	0.0870043	0.896598	0.275455	1.05023	1.10745	1.09118	1.08295	0.0294864	1.04153	0.575238
Q10MT8	Os03g0295800	Gamma interferon inducible lysosomal thiol reductase family protein, expressed	1.19855	0.97855	1.06712	1.0814	0.110691	1.04596	0.895422	0.96246	0.967947	0.0754186	0.895083	0.216231	1.0081	0.956371	1.00065	0.988373	0.0279646	0.913972	0.230975	0.875107	0.839693	0.920201	0.878334	0.0403508	0.994823	1.09834	1.02152	1.03822	0.0537413	1.18204	0.0146018	0.884932	1.38206	0.936949	1.06798	0.273241	1.21592	0.30011
Q10MW3	PDC2	Pyruvate decarboxylase 2	1.09606	1.03904	0.984181	1.03976	0.0559423	0.998981	0.961205	0.987144	0.982443	0.0193214	0.944877	0.168783	0.96457	0.992646	0.953457	0.970224	0.020197	0.933125	0.11286	1.07048	1.06663	1.0622	1.06644	0.00414117	1.00316	0.979101	0.99149	0.991249	0.0120301	0.929498	0.000513522	0.865265	1.06663	0.941839	0.957913	0.101642	0.898238	0.138346
Q10MW8	Os03g0292800	Os03g0292800 protein	1.00597	0.816985	1.07702	0.96666	0.134401	1.15195	1.12998	1.11872	1.13355	0.0168996	1.17264	0.0997681	1.06185	1.07778	1.00146	1.04703	0.04026	1.08314	0.377269	0.938388	0.878055	1.13438	0.983608	0.134013	0.976753	1.13914	0.87416	0.996684	0.13361	1.01329	0.910508	0.872708	0.842198	0.864313	0.85974	0.0157607	0.874067	0.187044
Q10MX3	Os03g0291500	Asparagine synthetase [glutamine-hydrolyzing] 1	1.07776	1.12308	1.1717	1.12418	0.0469799	1.04637	0.988092	0.942548	0.992338	0.0520436	0.882721	0.0311667	0.953954	0.92214	1.00078	0.958957	0.0395556	0.853027	0.0095913	0.985385	0.979672	0.997943	0.987667	0.0093466	0.931232	0.971584	1.0018	0.968207	0.0354066	0.980297	0.409438	1.04466	1.0744	0.936723	1.01859	0.0724452	1.03131	0.504004
Q10MY4	Os03g0289400	Os03g0289400 protein	0.947466	1.04866	NA	0.998062	0.0715526	1.07922	1.07359	NA	1.07641	0.00398172	1.0785	0.262122	0.934105	0.932842	NA	0.933473	0.000893197	0.935286	0.329969	0.977949	1.32143	NA	1.14969	0.242875	1.04869	0.857339	NA	0.953012	0.135302	0.828931	0.422481	1.04829	0.87913	NA	0.963711	0.119615	0.838237	0.433785
Q10N21	APX1	L-ascorbate peroxidase 1, cytosolic	0.947783	0.941908	0.935194	0.941628	0.00629901	0.985461	1.00198	0.970284	0.985909	0.015854	1.04703	0.010857	1.05589	1.0414	1.02903	1.04211	0.0134419	1.10671	0.000302758	0.983884	0.974299	0.983151	0.980445	0.00533477	0.97066	0.981127	1.01475	0.988845	0.0230346	1.00857	0.571611	1.107	1.11108	1.09192	1.10333	0.0100902	1.12534	4.86735e-05
Q10N28	Os03g0284600	Os03g0284600 protein	1.00068	1.00814	NA	1.00441	0.00527656	1.02506	0.907972	NA	0.966518	0.0827964	0.962275	0.58456	0.87052	1.06088	NA	0.9657	0.134605	0.961461	0.72382	1.0839	0.91254	NA	0.998222	0.121172	1.05803	1.02375	NA	1.04089	0.0242404	1.04274	0.673616	1.01586	1.10421	NA	1.06004	0.0624742	1.06193	0.587033
Q10N30	Os03g0284400	Os03g0284400 protein	0.885841	0.810063	0.795143	0.830349	0.0486331	1.12869	1.10148	1.10312	1.11109	0.0152595	1.3381	0.000674201	1.05754	1.03706	1.08926	1.06128	0.0263011	1.27812	0.00193698	0.848435	0.784784	0.765617	0.799612	0.043354	1.27803	1.33729	1.34066	1.31866	0.0352278	1.64913	8.71854e-05	0.814034	0.816386	0.76402	0.798147	0.0295779	0.998168	0.96375
Q10N72	Os03g0280000	ABC transporter family protein, putative, expressed	0.96219	0.988686	NA	0.975438	0.0187359	0.950794	0.88426	NA	0.917527	0.0470469	0.940631	0.247218	0.878062	0.986804	NA	0.932433	0.0768918	0.955912	0.522546	1.08811	0.938915	NA	1.01351	0.105497	1.05451	0.910543	NA	0.982528	0.101802	0.969428	0.79322	1.12758	1.16214	NA	1.14486	0.024434	1.1296	0.228421
Q10N79	Os03g0279400	Arginine biosynthesis bifunctional protein ArgJ, chloroplastic	0.939219	0.968016	1.03326	0.980164	0.0481826	0.995426	0.93984	1.02459	0.98662	0.0430575	1.00659	0.871022	0.985978	0.948195	0.994139	0.976104	0.0245119	0.995857	0.902768	1.009	0.994143	1.05287	1.01867	0.0305324	1.1475	1.10813	1.02738	1.09434	0.0612361	1.07428	0.127947	1.00692	1.0955	0.890935	0.997785	0.102588	0.979498	0.752385
Q10N88	LOC_Os03g17020	ARF GAP-like zinc finger-containing protein ZIGA2, putative, expressed	1.0465	NA	0.885419	0.965958	0.1139	0.917305	NA	1.07829	0.997798	0.113835	1.03296	0.806029	0.973201	NA	0.989499	0.98135	0.0115245	1.01593	0.86675	1.02994	NA	0.937608	0.983774	0.065289	1.11577	NA	1.13281	1.12429	0.0120459	1.14283	0.0958432	0.986494	NA	0.954134	0.970314	0.0228816	0.986318	0.809022
Q10N90	Os03g0278300	Os03g0278300 protein	0.976285	1.03278	1.07964	1.02957	0.0517513	1.08932	0.994482	1.10799	1.06393	0.0608643	1.03338	0.497679	0.86642	1.01437	0.836549	0.905779	0.0952195	0.879767	0.119019	1.09909	1.10945	1.11733	1.10862	0.00914614	0.872211	0.576862	0.682083	0.710385	0.149695	0.640781	0.0100365	0.964508	1.36218	1.29696	1.20788	0.213278	1.08953	0.465759
Q10N97	Os03g0277700	33 kDa secretory protein, putative, expressed	1.03815	0.997147	1.03314	1.02281	0.0223691	1.03617	1.01099	1.00029	1.01582	0.0184205	0.993159	0.697267	1.18443	1.11091	1.17789	1.15774	0.0406891	1.13192	0.00731709	0.873292	0.853719	0.73485	0.820621	0.0749212	0.878106	1.0217	1.00067	0.966825	0.0775492	1.17816	0.0786457	0.957998	0.939054	1.03634	0.977797	0.0515753	1.19153	0.0402179
Q10N98	Os03g0277600	33 kDa secretory protein, putative, expressed	1.0027	0.969383	0.950872	0.974319	0.0262663	1.12568	1.03103	1.08112	1.07927	0.0473529	1.10772	0.0283806	1.13669	1.17209	1.12386	1.14421	0.0249832	1.17437	0.00125236	0.877781	0.835746	0.844302	0.85261	0.0222149	1.02365	1.07035	1.06304	1.05235	0.0251161	1.23427	0.000497888	0.859757	0.869341	0.927701	0.8856	0.0367746	1.03869	0.254293
Q10NA5	LOC_Os03g16880	Heat shock cognate 70 kDa protein, putative, expressed	1.01345	1.00388	NA	1.00867	0.00676965	0.980178	1.01677	NA	0.998473	0.0258735	0.989896	0.643892	1.01448	1.04863	NA	1.03155	0.0241453	1.02269	0.325879	0.975409	1.06726	NA	1.02133	0.0649462	1.03815	0.979685	NA	1.00892	0.0413386	0.987842	0.840764	1.02265	0.933287	NA	0.977969	0.0631895	0.957541	0.568324
Q10NA9	LOC_Os03g16860	70 kDa heat shock protein	0.941046	0.920984	0.931848	0.931293	0.0100425	1.07767	1.0519	1.11977	1.08311	0.0342609	1.16302	0.00181059	1.07387	1.04755	1.06299	1.06147	0.0132282	1.13978	0.000170414	0.925263	0.936858	0.983744	0.948622	0.0309643	0.988875	1.02414	0.911352	0.974788	0.0576973	1.02758	0.526929	0.907978	1.05176	1.07043	1.01005	0.0888911	1.06476	0.3215
Q10NB4	Os03g0275500	Clathrin assembly protein, putative, expressed	1.02978	1.00041	NA	1.01509	0.0207677	0.882282	0.937635	NA	0.909958	0.0391404	0.896429	0.078496	1.1247	1.03256	NA	1.07863	0.0651516	1.0626	0.319292	0.996262	1.01521	NA	1.00573	0.0133954	0.881841	0.917482	NA	0.899662	0.0252025	0.894532	0.0343459	1.04303	1.18283	NA	1.11293	0.0988578	1.10659	0.267958
Q10NC7	Os03g0274000	Os03g0274000 protein	1.03842	1.01553	0.997198	1.01705	0.0206505	1.05086	1.02597	1.06438	1.04707	0.0194854	1.02952	0.14094	1.07032	1.03819	0.931032	1.01318	0.0729353	0.9962	0.933877	0.981593	0.986687	1.03049	0.999591	0.0268826	0.913531	0.963628	0.96885	0.94867	0.0305428	0.949058	0.0960635	0.980196	1.01911	1.04759	1.01563	0.0338336	1.01605	0.555249
Q10NH1	Os03g0269100	Os03g0269100 protein	NA	0.932182	1.34167	1.13692	0.289551	NA	0.899781	0.949356	0.924569	0.0350547	0.813219	0.4114	NA	1.09592	0.961288	1.0286	0.0951986	0.904724	0.665131	NA	0.840507	1.00122	0.920865	0.113643	NA	1.16084	0.949576	1.05521	0.149387	1.14589	0.41798	NA	1.06933	0.853123	0.961225	0.15288	1.04383	0.792726
Q10NH4	Os03g0269000	Os03g0269000 protein	1.08172	1.16358	1.01843	1.08791	0.072775	1.04988	1.03134	0.961251	1.01416	0.0467481	0.932209	0.213778	0.9686	0.944646	0.934869	0.949372	0.0173547	0.872657	0.0326737	1.08051	1.14892	1.07314	1.10086	0.0417847	0.759187	0.839124	1.05864	0.88565	0.155053	0.804509	0.0810287	0.943109	1.02717	0.99598	0.988753	0.0424938	0.898166	0.0311361
Q10NL7	LOC_Os03g15920	Expressed protein	1.01132	0.984256	1.07608	1.02388	0.0471811	0.967571	0.96648	0.958305	0.964119	0.00506429	0.941628	0.0945837	1.01457	1.04817	1.06171	1.04148	0.0242697	1.01719	0.596418	0.986642	0.91722	0.91606	0.939974	0.0404193	1.07794	0.93854	1.05221	1.0229	0.0741794	1.08822	0.164321	1.05332	0.885305	0.961843	0.966822	0.0841172	1.02856	0.644437
Q10NL9	Os03g0265700	Os03g0265700 protein	1.05777	1.04053	NA	1.04915	0.0121944	0.940735	0.983752	NA	0.962244	0.0304175	0.917164	0.0643111	1.0452	1.00874	NA	1.02697	0.0257869	0.978858	0.386136	0.839899	0.994479	NA	0.917189	0.109304	1.05297	1.08161	NA	1.06729	0.0202532	1.16365	0.196392	1.14185	0.933851	NA	1.03785	0.147074	1.13155	0.450053
Q10NM5	LOC_Os03g15870	50S ribosomal protein L4, chloroplast, putative, expressed	1.21237	1.34986	1.31332	1.29185	0.0712134	0.936534	0.932176	0.95809	0.942267	0.0138757	0.729394	0.00112682	0.849838	0.847085	0.888427	0.861783	0.0231153	0.667093	0.000573224	1.33391	1.29698	1.21988	1.28359	0.0581808	0.598743	0.705152	0.721945	0.67528	0.0668125	0.526088	0.000286312	1.02419	1.02906	1.02954	1.0276	0.00295747	0.800568	0.00159951
Q10NW0	LOC_Os03g15120	Imidazole glycerol phosphate synthase hisHF, chloroplast, putative, expressed	0.929612	0.99982	1.17201	1.03381	0.124722	1.03549	0.984533	1.05628	1.02543	0.0369144	0.991895	0.916532	1.01209	1.03027	0.981905	1.00809	0.0244285	0.975114	0.743563	0.982941	0.967692	1.12437	1.025	0.0863933	1.01708	1.04483	0.947908	1.00327	0.0499126	0.978801	0.725181	0.958488	0.970473	0.700053	0.876338	0.152785	0.854963	0.216264
Q10NX2	Os03g0255500	Os03g0255500 protein	1.02876	1.08668	1.03803	1.05116	0.0311133	0.931021	0.992116	1.12537	1.01617	0.0993806	0.966714	0.591822	0.997202	0.969891	0.975791	0.980961	0.0143711	0.93322	0.02385	1.05493	1.10167	1.07166	1.07609	0.023678	1.03258	0.982266	0.904447	0.973099	0.0645586	0.904294	0.0604227	0.96166	0.931177	0.9717	0.954846	0.0211035	0.887331	0.00269888
Q10NX8	Os03g0255100	Beta-galactosidase 6	1.03292	1.01519	NA	1.02405	0.0125328	0.970886	1.01074	NA	0.990813	0.0281808	0.96754	0.266935	1.01314	1.03914	NA	1.02614	0.0183889	1.00204	0.906748	0.996631	1.005	NA	1.00082	0.00591876	1.00758	1.03384	NA	1.02071	0.0185725	1.01988	0.285705	1.00999	0.997052	NA	1.00352	0.00914774	1.0027	0.759152
Q10NY1	LOC_Os03g14990	Chorismate synthase	0.930089	0.977204	1.03016	0.979151	0.0500637	1.02866	0.960853	0.953034	0.980849	0.0415905	1.00173	0.966117	1.00704	1.03672	1.01316	1.01897	0.0156727	1.04067	0.258878	1.02615	0.966745	1.04282	1.0119	0.0399872	0.997449	1.08543	1.00411	1.02899	0.0489855	1.01689	0.664063	0.980035	1.00522	0.969691	0.98498	0.0182714	0.973393	0.348623
Q10NY2	TPR3	Protein TPR3	0.887503	0.964705	NA	0.926104	0.0545905	0.964042	1.00247	NA	0.983257	0.0271746	1.06171	0.316159	0.9142	1.02236	NA	0.96828	0.0764818	1.04554	0.59051	1.08477	0.986776	NA	1.03577	0.0692888	1.29985	1.07555	NA	1.1877	0.1586	1.14668	0.3403	0.927802	0.972199	NA	0.95	0.0313934	0.917192	0.251849
Q10P12	Os03g0251500	V-type proton ATPase subunit a	0.917721	0.927691	1.12939	0.991602	0.119435	0.963308	1.00625	0.902479	0.957345	0.0521416	0.965453	0.672517	1.079	1.02044	0.964932	1.02146	0.0570401	1.03011	0.715933	0.990324	1.13489	0.984809	1.03667	0.0851016	1.05659	1.00563	1.03676	1.033	0.0256866	0.996452	0.946307	1.00433	0.954031	1.1185	1.02562	0.0842736	0.989338	0.880749
Q10P27	Os03g0249400	40S ribosomal protein S20, putative, expressed	1.16309	1.16614	1.15403	1.16109	0.00630224	0.880293	0.957569	0.899609	0.91249	0.0402165	0.785894	0.000452042	0.90647	0.904428	0.957866	0.922921	0.0302804	0.794878	0.000182717	1.25228	1.45651	1.3625	1.3571	0.102219	0.567811	0.587486	0.577586	0.577628	0.00983784	0.425635	0.000193319	1.2164	1.19715	1.25928	1.22428	0.0318076	0.902128	0.0980952
Q10P35	Os03g0248600	Enolase 2, putative, expressed	1.19443	1.12579	1.08875	1.13632	0.0536228	0.965616	1.02271	0.980826	0.989719	0.0295693	0.870983	0.0142978	1.08091	0.942803	1.13262	1.05211	0.0981286	0.925888	0.262084	0.958173	0.971728	0.903804	0.944568	0.0359477	0.887437	1.00943	0.969527	0.955464	0.0621998	1.01154	0.805758	0.913831	0.953134	0.944072	0.937012	0.0205806	0.992001	0.767841
Q10P51	Os03g0247000	Clp amino terminal domain containing protein, expressed	0.965487	0.957646	0.931036	0.951389	0.0180576	1.06692	1.06989	1.02558	1.05413	0.0247685	1.10799	0.00437936	1.09349	1.02175	0.959874	1.02504	0.0668707	1.07741	0.139322	0.867136	0.831231	0.85535	0.851239	0.0183025	1.18736	1.13347	1.18249	1.16777	0.0298075	1.37185	9.67631e-05	0.897146	0.951833	0.993972	0.94765	0.0485484	1.11326	0.0323259
Q10P76	Os03g0244000	Expressed protein	1.01137	1.01944	1.01002	1.01361	0.00509235	1.05929	0.992171	0.998665	1.01671	0.0370188	1.00306	0.892734	0.949047	0.908476	0.970057	0.942527	0.0313044	0.929872	0.017812	0.992837	0.941447	0.666864	0.86705	0.175259	1.08339	1.14303	1.25604	1.16082	0.0876905	1.33882	0.0602761	0.936406	0.930799	1.00907	0.958758	0.0436617	1.10577	0.428815
Q10PA5	LOC_Os03g13800	NHP2-like protein 1, putative, expressed	0.80647	0.815284	NA	0.810877	0.00623273	1.158	1.0473	NA	1.10265	0.0782777	1.35983	0.0343596	1.17379	1.07947	NA	1.12663	0.0666944	1.38939	0.0217706	0.812328	0.862841	NA	0.837584	0.0357187	1.2652	1.12367	NA	1.19444	0.100077	1.42605	0.0415872	0.833427	1.00424	NA	0.918835	0.120785	1.09701	0.457925
Q10PA9	Os03g0240800	Os03g0240800 protein	1.14408	1.23935	1.59601	1.32648	0.238231	0.948219	0.962605	1.03598	0.982268	0.0470696	0.740508	0.0700586	0.896808	0.930271	0.944776	0.923952	0.0246008	0.696545	0.0436308	1.1308	1.44755	1.20177	1.26004	0.166221	0.459141	0.525326	0.284599	0.423022	0.124362	0.335722	0.00221147	1.34511	1.21132	1.16824	1.24156	0.0922337	0.985333	0.87445
Q10PB3	Os03g0240500	Translocase of chloroplast	1.04862	1.06275	1.0135	1.04163	0.0253582	1.04571	1.03541	1.01618	1.03243	0.014988	0.991173	0.617465	0.978073	0.985059	0.966976	0.976703	0.00911872	0.937672	0.0139989	1.04436	1.03968	1.06398	1.04934	0.0128898	0.947935	1.01188	1.05709	1.00563	0.0548436	0.958348	0.250197	0.930821	0.883659	0.902323	0.905601	0.0237512	0.863019	0.000771259
Q10PD0	LOC_Os03g13540	Purple acid phosphatase	1.1243	1.04144	NA	1.08287	0.0585933	0.94868	0.933695	NA	0.941188	0.010596	0.869162	0.0781062	0.995245	0.96737	NA	0.981308	0.0197104	0.906212	0.145803	1.04624	0.937423	NA	0.991833	0.076946	0.77318	0.90191	NA	0.837545	0.0910257	0.844442	0.208636	1.15369	1.31338	NA	1.23354	0.112915	1.2437	0.129474
Q10PE7	Os03g0237100	NADH-dependent oxidoreductase 1, putative, expressed	0.935912	1.02423	0.85221	0.937452	0.0860218	1.09487	1.12544	1.14139	1.12057	0.0236416	1.19533	0.0236876	1.08178	0.960422	0.96838	1.00353	0.067886	1.07048	0.355261	0.934946	0.851773	0.765029	0.850583	0.0849649	1.06125	1.08561	1.28114	1.14267	0.120536	1.34339	0.0265229	0.984828	0.922832	0.896184	0.934615	0.0454817	1.09879	0.205492
Q10PG5	Os03g0235100	Expressed protein	0.884737	1.10195	NA	0.993346	0.153596	1.12641	0.98555	NA	1.05598	0.0996041	1.06305	0.676278	0.908385	1.02569	NA	0.967038	0.0829471	0.973515	0.850972	0.9111	1.03024	NA	0.970668	0.0842411	1.29798	0.928954	NA	1.11347	0.260942	1.14711	0.538102	0.946533	0.972003	NA	0.959268	0.0180098	0.988256	0.868811
Q10PV6	Os03g0219900	50S ribosomal protein L15, chloroplast, putative, expressed	0.98168	1.04922	1.06322	1.03137	0.0436025	0.73083	0.66576	0.972603	0.789731	0.161679	0.765707	0.0668087	0.787878	0.897701	1.00058	0.895387	0.106371	0.868149	0.109833	1.45409	1.52054	1.21769	1.39744	0.159174	0.622893	0.618234	0.847922	0.696349	0.131286	0.498305	0.00416668	1.41935	1.47307	1.0311	1.30784	0.241164	0.935884	0.619705
Q10PW2	TubA	Tubulin alpha chain	1.06335	0.931101	1.02224	1.00556	0.0676819	0.951974	0.988511	1.04812	0.996203	0.0485344	0.990692	0.855158	1.0013	1.0319	1.08232	1.03851	0.0409153	1.03276	0.510505	1.03983	0.993141	0.967202	1.00006	0.0368065	0.90924	1.04677	0.938638	0.964883	0.0724245	0.964827	0.494992	0.97074	0.971526	0.9634	0.968555	0.00448177	0.968499	0.215095
Q10Q21	Os03g0212700	Mitochondrial processing peptidase beta subunit, mitochondrial, putative, expressed	1.08234	1.05395	0.996255	1.04418	0.0438677	1.04612	1.01527	1.03755	1.03298	0.0159232	0.989273	0.698964	1.0215	1.00443	0.845226	0.95705	0.0972174	0.916554	0.229988	1.00038	0.989744	0.966944	0.98569	0.0170837	0.873656	1.00165	1.02727	0.967527	0.0822983	0.981573	0.727191	0.940496	1.01993	1.09171	1.01738	0.0756414	1.03215	0.518129
Q10Q53	LOC_Os03g11120	Methionyl-tRNA synthetase, putative, expressed	0.828744	1.09194	NA	0.960344	0.186111	0.989081	0.982616	NA	0.985849	0.00457129	1.02656	0.864271	1.07548	0.925107	NA	1.00029	0.10633	1.0416	0.816774	1.03413	1.08899	NA	1.06156	0.0387972	1.11194	0.897761	NA	1.00485	0.151445	0.946576	0.658984	0.919425	1.03545	NA	0.977438	0.0820433	0.920755	0.320195
Q10QD5	Os03g0200800	Os03g0200800 protein	1.00052	1.00404	NA	1.00228	0.00248334	1.05779	1.16718	NA	1.11249	0.0773528	1.10996	0.181634	1.09779	1.07452	NA	1.08615	0.0164502	1.08368	0.019109	0.879903	0.876742	NA	0.878323	0.00223543	1.0217	0.945537	NA	0.983618	0.0538544	1.11988	0.10985	0.98758	0.936945	NA	0.962262	0.0358043	1.09557	0.080458
Q10QF7	LOC_Os03g10180	Expressed protein	0.980928	0.929819	NA	0.955374	0.0361392	1.04651	0.989865	NA	1.01819	0.0400558	1.06575	0.241385	1.05813	0.886042	NA	0.972087	0.121686	1.01749	0.869462	1.01689	1.25393	NA	1.13541	0.167613	1.00102	0.954344	NA	0.977682	0.033005	0.861086	0.321643	0.92889	1.1012	NA	1.01504	0.121839	0.893991	0.497729
Q10QH0	Os03g0196800	Chloroplast 30S ribosomal protein S10, putative, expressed	0.982063	0.958103	1.00984	0.983334	0.0258897	1.00041	0.986952	0.976795	0.988052	0.0118455	1.0048	0.788344	0.991747	1.01187	0.98415	0.995921	0.0143211	1.0128	0.502089	1.05356	1.01986	1.07399	1.04914	0.0273344	1.07854	1.07396	0.985954	1.04615	0.0521853	0.997158	0.934346	0.960858	0.921945	1.08407	0.988957	0.0846349	0.942639	0.306253
Q10QL6	Os03g0192400	GRIM-19 protein, expressed	1.0345	0.950946	1.10087	1.02877	0.0751265	1.05988	1.15407	1.11605	1.11	0.047387	1.07895	0.188388	1.02899	1.0149	0.956124	1	0.0386498	0.972036	0.587034	0.908598	0.89998	0.920007	0.909529	0.010046	0.903338	0.951217	0.939914	0.93149	0.0250263	1.02415	0.231212	1.04714	1.10521	0.982264	1.04487	0.0615057	1.14881	0.0197476
Q10QU9	Os03g0182600	40S ribosomal protein SA	1.09228	1.12747	NA	1.10987	0.0248844	1.33627	1.1523	NA	1.24429	0.130084	1.12111	0.287692	1.01789	0.987795	NA	1.00284	0.0212826	0.903566	0.0437504	0.977851	0.899264	NA	0.938558	0.0555695	0.849989	1.00522	NA	0.927603	0.109763	0.988328	0.911308	0.7044	0.746435	NA	0.725417	0.0297234	0.772906	0.0410387
Q10QW1	LOC_Os03g08360	3-ketoacyl-CoA synthase	1.00031	0.932448	NA	0.966377	0.0479822	0.966583	0.986497	NA	0.97654	0.0140811	1.01052	0.800832	0.929819	0.950195	NA	0.940007	0.0144079	0.972713	0.534226	1.04745	1.18981	NA	1.11863	0.100665	0.841247	0.930819	NA	0.886033	0.0633371	0.792072	0.109645	1.25476	1.11653	NA	1.18565	0.0977426	1.05991	0.568985
Q10R10	LOC_Os03g07910	Hydrolase, carbon-nitrogen family protein, expressed	1.04877	1.05501	1.02526	1.04301	0.0156909	1.042	1.04886	1.02976	1.04021	0.00967841	0.997312	0.805256	0.966131	1.06514	1.06763	1.03297	0.0578934	0.990368	0.786166	0.938832	0.970111	0.977983	0.962309	0.0207087	0.957175	0.9886	1.00505	0.983607	0.0243229	1.02213	0.312459	1.00367	0.927705	0.932817	0.95473	0.0424578	0.992124	0.794874
Q10R17	PURA1	Adenylosuccinate synthetase 1, chloroplastic	1.02962	1.03135	1.01957	1.02685	0.00636371	0.941815	0.980325	0.987299	0.969813	0.0244963	0.944455	0.017493	1.03767	0.994786	1.02712	1.01986	0.0223476	0.993195	0.629944	1.02445	1.00475	1.03766	1.02229	0.0165617	1.00954	1.00276	1.03113	1.01448	0.0148144	0.992359	0.575482	1.00354	1.05624	0.946772	1.00218	0.054748	0.980335	0.57556
Q10R45	LOC_Os03g07570	Alanine-glyoxylate aminotransferase 2, mitochondrial, putative, expressed	1.04085	1.0445	NA	1.04268	0.00258293	1.05084	1.10407	NA	1.07745	0.0376373	1.03335	0.322215	0.965602	1.05081	NA	1.00821	0.0602529	0.966941	0.503779	0.939366	0.872841	NA	0.906104	0.0470402	0.970958	0.935387	NA	0.953172	0.0251528	1.05195	0.338367	0.89807	1.10587	NA	1.00197	0.146933	1.1058	0.472222
Q10RE5	ARD2	1,2-dihydroxy-3-keto-5-methylthiopentene dioxygenase 2	1.00202	0.973912	1.00322	0.993051	0.0165858	0.992377	0.982233	0.997821	0.99081	0.00791108	0.997744	0.84308	0.985811	0.955962	0.940446	0.96074	0.0230569	0.967463	0.120117	0.91197	1.10413	0.946999	0.9877	0.102342	1.21128	1.14128	1.16486	1.17247	0.0356126	1.18708	0.0418262	0.965102	0.934127	0.947235	0.948821	0.0155485	0.960637	0.550828
Q10RI6	LOC_Os03g06230	Expressed protein	1.05831	1.09201	1.05835	1.06956	0.0194477	1.00589	0.969623	0.942596	0.972702	0.0317584	0.909444	0.0107831	0.913482	0.945143	0.900177	0.919601	0.0230991	0.859796	0.00100388	1.04267	1.07069	1.01549	1.04295	0.0276013	1.05453	1.08629	1.0394	1.06007	0.0239293	1.01642	0.462336	0.95107	0.845699	0.931967	0.909579	0.0561395	0.872123	0.0209708
Q10RI7	Os03g0158200	DEAD-box ATP-dependent RNA helicase 38	1.04602	1.00921	0.993633	1.01629	0.026901	0.951229	0.95233	0.984709	0.962756	0.0190201	0.947326	0.0481058	1.00157	1.0107	0.981942	0.99807	0.0146943	0.982074	0.361458	1.01429	1.05377	1.04684	1.0383	0.0210811	0.972546	0.954275	0.990876	0.972566	0.0183005	0.93669	0.0151173	1.04091	0.949372	1.10233	1.03087	0.0769735	0.992845	0.87972
Q10RP0	LOC_Os03g05730	Cell division cycle protein 48, putative, expressed	1.00072	0.987337	0.966629	0.984894	0.017174	1.10856	1.09944	1.12037	1.10945	0.0104936	1.12647	0.000429181	1.02377	1.00233	0.975263	1.00045	0.0243071	1.0158	0.416364	0.941552	0.933221	0.850976	0.908583	0.0500626	1.03245	1.07439	1.10403	1.07029	0.0359658	1.17797	0.0104682	0.875333	0.870716	0.928384	0.891478	0.0320449	0.981174	0.644337
Q10RW9	LOC_Os03g04970	Chaperonin	0.942693	0.943817	0.938447	0.941652	0.00283226	1.04905	1.01367	0.973215	1.01198	0.0379444	1.07468	0.0328602	1.06131	1.07794	1.02792	1.05572	0.0254735	1.12114	0.0015241	0.926261	0.879089	0.918627	0.907992	0.0253206	1.09278	1.16874	1.17274	1.14475	0.0450547	1.26075	0.00136588	0.935654	0.891028	0.977464	0.934716	0.0432259	1.02943	0.407803
Q10S26	Os03g0137600	Expressed protein	0.897781	NA	1.0471	0.972439	0.105583	0.942833	NA	0.927395	0.935114	0.0109159	0.961617	0.668272	0.823184	NA	0.924159	0.873672	0.0714001	0.898434	0.38748	1.22991	NA	1.25579	1.24285	0.0182963	0.754051	NA	0.743756	0.748903	0.00727967	0.602568	0.00079367	1.36463	NA	1.28988	1.32725	0.0528577	1.06791	0.166437
Q10S27	VDAC6	Mitochondrial outer membrane protein porin 6	0.960508	0.953989	0.916498	0.943665	0.0237518	0.998758	0.984384	0.94667	0.976604	0.0269016	1.03491	0.187087	1.09636	1.06446	1.13729	1.09937	0.0365078	1.165	0.003458	0.951628	1.06203	0.991477	1.00171	0.0559088	1.00992	1.05546	0.985414	1.01693	0.0355448	1.01519	0.711027	0.969382	0.881086	1.05256	0.967675	0.0857486	0.966021	0.595523
Q10S34	Os03g0136900	Aconitate hydratase	0.981404	0.957176	0.9419	0.96016	0.0199203	1.01337	0.989828	1.00498	1.00273	0.0119321	1.04433	0.0336952	1.05934	1.05723	1.05384	1.0568	0.00277627	1.10065	0.00113875	0.988211	0.99603	1.01178	0.998672	0.0120024	1.01285	1.06905	1.02607	1.03599	0.0293851	1.03736	0.111428	0.961829	0.926813	0.956236	0.948293	0.018811	0.949554	0.0173857
Q10S55	Os03g0134300	ATP phosphoribosyltransferase, chloroplastic	1.0577	1.10238	0.990876	1.05032	0.0561192	0.973364	0.915808	0.974498	0.954557	0.033562	0.908825	0.0642126	0.994781	1.01789	0.958578	0.990417	0.029897	0.942968	0.178078	1.11586	0.990403	1.06546	1.05724	0.0631306	0.990564	1.09913	0.973122	1.02094	0.0682775	0.965664	0.536024	0.909164	0.922591	1.05655	0.962767	0.0814915	0.91064	0.187615
Q10S67	Os03g0132800	Os03g0132800 protein	1.10121	0.923518	1.02376	1.01616	0.089091	0.910539	1.17265	1.08937	1.05752	0.133927	1.0407	0.67912	1.08888	1.04806	1.07099	1.06931	0.0204598	1.0523	0.370915	0.954112	0.956617	0.906521	0.939083	0.0282278	0.907853	1.0345	1.00238	0.981578	0.0658366	1.04525	0.362257	0.997001	0.858152	0.905117	0.92009	0.070625	0.979775	0.687657
Q10S72	4CLL4	4-coumarate--CoA ligase-like 4	0.950964	1.10136	1.0541	1.03548	0.0769108	1.02046	1.02327	1.07559	1.03977	0.0310472	1.00415	0.932832	0.904951	0.957393	0.926821	0.929721	0.0263411	0.897868	0.0873399	1.07142	1.09245	1.02923	1.06437	0.0321917	0.979213	1.02998	0.930325	0.979841	0.0498329	0.920586	0.0691136	0.953183	0.8611	1.03574	0.950007	0.0873626	0.892556	0.100495
Q10S82	Os03g0131200	Catalase	1.1087	1.18929	1.16314	1.15371	0.0411176	0.816052	0.809847	0.88478	0.836893	0.0415876	0.725393	0.000718763	0.879133	0.899018	0.914119	0.897423	0.0175473	0.777859	0.000577609	1.24709	1.35076	1.357	1.31828	0.0617375	0.697591	0.690932	0.707444	0.698656	0.0083071	0.529974	6.66002e-05	1.2649	1.24443	1.19761	1.23565	0.0344969	0.937315	0.112999
Q10S92	Os03g0130500	EF hand family protein, expressed	1.03254	1.02052	NA	1.02653	0.00850149	1.01977	1.13341	NA	1.07659	0.080357	1.04877	0.473338	1.02874	0.89693	NA	0.962837	0.0932072	0.937956	0.437413	0.978418	0.995031	NA	0.986725	0.0117478	0.982255	1.12583	NA	1.05404	0.101522	1.06822	0.449924	0.989336	0.824501	NA	0.906919	0.116556	0.919121	0.436985
Q10SD2	Os03g0126300	Expressed protein	1.06369	1.0105	1.08318	1.05246	0.0376186	0.921949	0.940423	0.95296	0.938444	0.0155998	0.891667	0.00834429	0.861577	0.966944	0.974728	0.934416	0.063201	0.88784	0.0498245	1.20113	1.19168	1.14896	1.18059	0.0278007	1.03075	0.970048	0.89788	0.966225	0.0665155	0.818426	0.00674324	0.969558	1.06945	1.05445	1.03115	0.0538676	0.873422	0.0129516
Q10SD6	LOC_Os03g03450	Anthranilate phosphoribosyltransferase, chloroplast, putative, expressed	1.23184	1.11384	1.11247	1.15272	0.0685266	0.949417	0.977573	0.914295	0.947095	0.0317031	0.821618	0.00919225	1.05134	1.06049	1.15474	1.08886	0.0572375	0.944597	0.283115	0.870279	0.968645	0.955964	0.931629	0.053508	0.909418	0.987745	0.886874	0.928012	0.052944	0.996118	0.937674	1.0342	0.928325	1.04733	1.00328	0.0652474	1.07691	0.215301
Q10SL6	LOC_Os03g02690	Dihydrodipicolinate reductase, C-terminus family protein, expressed	1.10853	1.01824	1.56499	1.23059	0.293099	1.03997	0.971553	0.769274	0.926931	0.140755	0.753242	0.181059	0.89119	0.981076	0.995501	0.955922	0.0565219	0.7768	0.186212	1.06532	0.940601	0.934031	0.979984	0.0739762	0.893249	1.132	0.841416	0.955554	0.154986	0.975071	0.817508	0.902841	0.769514	0.717972	0.796776	0.0954022	0.81305	0.0582751
Q10SM2	Os03g0117800	Protein-ribulosamine 3-kinase, chloroplastic	1.07272	1.12428	1.02028	1.07243	0.052	0.995016	1.07572	0.958018	1.00958	0.0601883	0.941399	0.242981	1.08023	1.02579	1.04621	1.05074	0.0275027	0.979777	0.557824	1.03007	1.11744	0.949251	1.03225	0.0841172	1.02305	0.898689	1.12003	1.01392	0.11095	0.982239	0.830778	0.836666	0.817418	0.899529	0.851204	0.0429429	0.824608	0.0293699
Q10SM5	Os03g0117300	Glycosyl hydrolases family 16 protein, expressed	1.07915	0.988013	0.899694	0.988953	0.0897319	1.05212	0.9541	0.999649	1.00196	0.0490514	1.01315	0.836457	1.09307	1.01464	1.05986	1.05586	0.0393638	1.06765	0.302453	0.806202	0.917694	1.05522	0.926373	0.124737	1.18087	1.05971	1.02714	1.08924	0.0810074	1.17581	0.130742	0.858943	1.08618	0.959016	0.968047	0.113888	1.04499	0.691127
Q10SM6	Os03g0117200	Os03g0117200 protein	0.968866	1.04517	NA	1.00702	0.0539571	1.19296	1.0116	NA	1.10228	0.128241	1.0946	0.435029	0.951779	1.0183	NA	0.985039	0.0470367	0.978173	0.706455	1.08084	1.06402	NA	1.07243	0.0118912	0.863799	0.984089	NA	0.923944	0.0850578	0.861545	0.134375	0.91627	0.918346	NA	0.917308	0.0014686	0.855357	0.00296979
Q10SM7	PEX11-1	Peroxisomal membrane protein 11-1	0.827546	0.892374	0.76136	0.827093	0.0655082	1.05726	1.09897	1.10196	1.08606	0.0249869	1.31311	0.0030652	1.01215	0.96243	1.02079	0.998456	0.0314967	1.20719	0.0150564	1.02046	1.02774	0.98691	1.0117	0.0217764	1.07248	1.11929	1.09784	1.09654	0.0234322	1.08385	0.0100804	0.981333	0.903443	0.997218	0.960664	0.0501878	0.949553	0.181437
Q10SR3	Os03g0113700	70 kDa heat shock protein	0.937022	0.941306	0.876074	0.918134	0.0364881	0.848899	0.938462	1.01542	0.934259	0.083338	1.01756	0.774153	1.17914	1.04583	1.07008	1.09835	0.0710122	1.19628	0.0173986	0.9987	1.02403	0.909838	0.977523	0.05997	1.04095	0.997699	1.14981	1.06282	0.0783777	1.08726	0.208743	1.05151	1.00467	0.952949	1.00304	0.0492983	1.02611	0.599572
Q10SU1	LOC_Os03g02030	Folylpolyglutamate synthase	1.20691	1.04842	NA	1.12767	0.112066	0.798817	0.997998	NA	0.898408	0.140843	0.796695	0.21344	0.929318	0.96496	NA	0.947139	0.0252026	0.83991	0.156303	1.17742	1.03894	NA	1.10818	0.0979198	0.755916	0.964349	NA	0.860132	0.147385	0.776168	0.185913	1.17145	1.03529	NA	1.10337	0.0962837	0.99566	0.965003
Q10SV7	LOC_Os03g01920	Expressed protein	1.0338	1.01309	NA	1.02345	0.014644	1.0229	1.00963	NA	1.01627	0.00937859	0.992984	0.618363	0.976445	0.92876	NA	0.952602	0.0337186	0.930779	0.112386	0.926114	0.996224	NA	0.961169	0.0495746	1.12506	1.16099	NA	1.14302	0.0254054	1.1892	0.0438531	0.973747	0.891256	NA	0.932502	0.0583301	0.970175	0.649298
Q10T66	Os03g0100200	Expressed protein	0.920428	0.935557	1.08426	0.980082	0.0905392	0.919216	0.940167	0.942506	0.933963	0.0128247	0.952943	0.431664	1.10296	1.06416	1.05172	1.07295	0.0267247	1.09475	0.163616	0.991424	0.924592	0.943214	0.953077	0.0344904	1.14114	1.06309	0.997615	1.06728	0.0718527	1.11983	0.0680783	1.02557	1.03986	1.02826	1.03123	0.00759036	1.082	0.018569
Q2QLI3	LOC_Os12g44370	Expressed protein	0.888948	NA	1.19521	1.04208	0.216558	0.889217	NA	0.962322	0.92577	0.051693	0.888388	0.536974	0.96021	NA	1.03653	0.998368	0.0539634	0.958054	0.807799	1.28805	NA	1.04343	1.16574	0.172978	1.10305	NA	0.875038	0.989044	0.161229	0.848426	0.401417	0.912165	NA	0.971029	0.941597	0.0416228	0.807724	0.21675
Q2QLJ8	Os12g0639600	HIPL1 protein, putative, expressed	0.936594	1.02284	1.15896	1.03946	0.112111	1.02229	0.995257	0.982486	1.00001	0.0203259	0.962046	0.581008	1.02701	1.12944	1.14266	1.0997	0.0633002	1.05795	0.463156	0.975624	0.95808	0.873803	0.935836	0.0544333	1.13887	0.99778	0.989544	1.04206	0.0839374	1.11351	0.139734	1.0046	0.910603	0.86107	0.925424	0.0729027	0.988874	0.852539
Q2QLR2	LOC_Os12g43600	Glycine-rich RNA-binding protein GRP1A, putative, expressed	1.13842	1.04292	1.04435	1.07523	0.0547289	1.10304	0.992872	0.936679	1.01086	0.0846255	0.940134	0.330656	1.00536	0.986296	0.993234	0.994965	0.00965159	0.925349	0.0666457	0.994144	1.04273	1.01208	1.01632	0.0245676	0.917069	1.00982	1.09518	1.00736	0.0890822	0.991184	0.874775	0.902493	0.919509	0.981718	0.934573	0.0417054	0.91957	0.0430262
Q2QLS0	Os12g0630700	CbbY protein, putative, expressed	1.01197	0.990261	0.913519	0.971916	0.0517253	1.04835	1.10369	1.0707	1.07425	0.0278419	1.10529	0.03927	1.01319	0.943652	0.907115	0.954652	0.0538851	0.982237	0.709365	0.957974	0.921934	1.14729	1.00907	0.121056	1.08558	1.11947	1.05714	1.0874	0.031205	1.07763	0.338842	0.971562	0.8951	0.913075	0.926579	0.0399797	0.918254	0.325159
Q2QLS3	Os12g0630500	Alpha-amylase/trypsin inhibitor, putative, expressed	0.891616	0.984664	1.00081	0.959029	0.0589369	0.959698	0.917001	0.911709	0.929469	0.0263117	0.969178	0.472036	0.925852	0.966158	0.913065	0.935025	0.0277096	0.974971	0.557937	1.05686	0.961947	1.12942	1.04941	0.083984	1.07475	1.0639	1.0467	1.06178	0.0141427	1.01179	0.813664	1.04447	1.20846	0.971334	1.07475	0.121429	1.02415	0.780998
Q2QLS7	Os12g0630200	Os12g0630200 protein	0.988177	0.97973	0.904822	0.957576	0.0458813	1.07597	1.05079	1.04174	1.05617	0.0177404	1.10296	0.0255521	1.14995	1.09446	1.13124	1.12522	0.0282306	1.17507	0.00573017	0.843069	0.749994	0.790849	0.794637	0.0466529	1.09392	1.1582	1.11034	1.12082	0.033393	1.41048	0.000596466	0.910678	0.874339	0.8911	0.892039	0.0181875	1.12257	0.0280645
Q2QLS8	Os12g0630100	Os12g0630100 protein	1.19866	1.02163	1.0823	1.10086	0.0899641	0.922634	1.00767	1.01796	0.982755	0.0523207	0.892717	0.120779	1.10938	1.07398	1.03174	1.0717	0.0388724	0.973512	0.633478	0.940403	0.986943	0.997187	0.974844	0.0302638	0.901169	0.819476	0.932094	0.884246	0.0581851	0.907064	0.074954	1.01376	1.15873	0.987002	1.05316	0.0923938	1.08034	0.235414
Q2QLY4	Os12g0624000	5-methyltetrahydropteroyltriglutamate--homocysteine methyltransferase 2	1.02973	1.04672	0.981189	1.01921	0.0340089	1.09949	1.06745	1.09153	1.08616	0.0166847	1.06568	0.0376271	0.974342	0.977206	0.977847	0.976465	0.00186628	0.958057	0.0953912	1.05119	1.01651	0.935272	1.00099	0.0594952	0.937915	0.971027	1.05266	0.987201	0.0590574	0.986225	0.789866	0.870928	0.930067	0.978552	0.926516	0.0538998	0.9256	0.183379
Q2QLY5	Os12g0623900	5-methyltetrahydropteroyltriglutamate--homocysteine methyltransferase 1	1.00534	1.00423	0.954579	0.988049	0.028991	1.11489	1.08218	1.04757	1.08155	0.0336632	1.09463	0.0218621	0.961421	0.966247	1.04155	0.989739	0.0449335	1.00171	0.958959	0.948166	0.99064	0.941047	0.959951	0.026815	0.98105	1.14258	1.10738	1.077	0.0849413	1.12193	0.0851536	0.945635	0.786263	0.834048	0.855316	0.0817866	0.890999	0.102994
Q2QM23	Os12g0620400	Methyl-CpG binding domain containing protein, expressed	0.970117	NA	1.0388	1.00446	0.0485699	0.972499	NA	1.05933	1.01591	0.0613982	1.0114	0.855243	1.03678	NA	1.05744	1.04711	0.0146044	1.04246	0.356399	0.9756	NA	1.09958	1.03759	0.0876634	0.987624	NA	0.95066	0.969142	0.0261377	0.934034	0.400909	0.99411	NA	0.91998	0.957045	0.0524176	0.922375	0.380798
Q2QM55	Os12g0616900	Pyruvate dehydrogenase E1 component subunit beta-3, chloroplastic	1.04866	1.02713	NA	1.0379	0.0152229	1.05183	1.01498	NA	1.0334	0.026057	0.995672	0.852769	1.02575	1.01399	NA	1.01987	0.00831772	0.982628	0.279374	1.01565	0.986368	NA	1.00101	0.0207061	0.989927	0.979476	NA	0.984701	0.00739031	0.983708	0.404243	0.892457	1.01821	NA	0.955334	0.088922	0.954371	0.552596
Q2QM69	Os12g0615400	2-methyl-6-phytyl-1,4-hydroquinone methyltransferase 2, chloroplastic	0.99809	1.01847	1.01491	1.01049	0.0108851	1.00087	1.03094	0.999172	1.01033	0.0178687	0.99984	0.989933	0.988626	0.977077	0.992582	0.986095	0.00805636	0.975858	0.0355227	1.09989	1.17752	1.09173	1.12305	0.0473505	0.933796	0.943683	0.959135	0.945538	0.0127711	0.841941	0.00330394	1.00293	0.94429	0.967676	0.971633	0.029521	0.865177	0.00930861
Q2QMC5	Os12g0609500	Os12g0609500 protein	0.787036	1.00121	NA	0.894121	0.151441	0.960972	1.01979	NA	0.990379	0.041587	1.10766	0.477427	0.916377	0.941286	NA	0.928832	0.0176138	1.03882	0.778013	1.35083	1.18566	NA	1.26825	0.116795	0.704424	1.00092	NA	0.852674	0.209656	0.672324	0.13403	1.27341	0.922655	NA	1.09803	0.248022	0.865787	0.472514
Q2QME5	Os12g0607100	Eukaryotic translation initiation factor 2 gamma subunit, putative, expressed	1.02533	1.02305	1.07001	1.03947	0.0264756	1.07382	1.09951	1.06256	1.07863	0.0189432	1.03768	0.105582	1.01041	0.990449	0.900434	0.967098	0.058589	0.93038	0.123018	1.05654	1.04967	1.09273	1.06631	0.0231326	0.879167	0.853965	0.802392	0.845175	0.0391347	0.792615	0.00108659	0.989684	0.970017	1.06244	1.00738	0.0486875	0.944733	0.131202
Q2QME7	Os12g0607000	Homocysteine S-methyltransferase 3, putative, expressed	0.964286	NA	1.05624	1.01026	0.0650216	1.00225	NA	0.996218	0.999233	0.00426344	0.989081	0.833092	0.93288	NA	0.795061	0.86397	0.0974527	0.855193	0.21944	1.00216	NA	0.884741	0.943449	0.0830246	1.12045	NA	1.1844	1.15242	0.0452191	1.2215	0.0888992	1.04254	NA	1.07695	1.05975	0.0243342	1.12327	0.197669
Q2QMG2	MCCA	Methylcrotonoyl-CoA carboxylase subunit alpha, mitochondrial	1.06645	1.1811	NA	1.12378	0.0810697	0.990674	0.987205	NA	0.988939	0.00245289	0.880015	0.143083	1.02039	0.990389	NA	1.00539	0.021212	0.894652	0.183784	1.00631	1.04465	NA	1.02548	0.0271088	0.969113	0.902047	NA	0.93558	0.0474229	0.912331	0.145383	1.00656	0.94868	NA	0.977621	0.0409287	0.953328	0.301927
Q2QMG7	Os12g0605400	Os12g0605400 protein	1.10487	0.947171	0.954863	1.0023	0.0889097	0.968408	1.00598	1.02855	1.00098	0.0303836	0.998683	0.981753	1.02447	0.975305	0.983086	0.994288	0.0264287	0.992005	0.888291	0.99478	0.901534	0.987557	0.96129	0.0518765	0.818819	0.993489	0.986516	0.932941	0.0988943	0.97051	0.682878	1.09325	1.02343	1.15151	1.0894	0.0641253	1.13327	0.0546495
Q2QMH0	Os12g0604800	Os12g0604800 protein	1.01443	1.02962	NA	1.02203	0.0107416	1.03293	0.94919	NA	0.991062	0.0592149	0.969703	0.542488	0.95975	1.0243	NA	0.992027	0.0456464	0.970647	0.461103	1.07139	1.01492	NA	1.04315	0.0399327	0.853256	0.923665	NA	0.888461	0.0497869	0.851706	0.0755858	1.09197	1.20033	NA	1.14615	0.0766198	1.09873	0.233877
Q2QMK3	Os12g0601200	Os12g0601200 protein	0.975387	0.923333	NA	0.94936	0.0368074	1.01211	0.984556	NA	0.998332	0.0194819	1.05158	0.238208	0.996036	1.1038	NA	1.04992	0.076199	1.10592	0.234878	0.911174	0.982546	NA	0.94686	0.0504673	1.02023	0.905494	NA	0.962861	0.0811299	1.0169	0.834827	1.14178	1.17098	NA	1.15638	0.0206501	1.22128	0.0322374
Q2QMK8	Os12g0600400	Os12g0600400 protein	0.898824	0.993368	0.999949	0.964047	0.0565807	0.973616	0.987399	1.05931	1.00678	0.0460162	1.04432	0.367607	1.04261	1.01232	1.00987	1.0216	0.0182387	1.0597	0.16887	1.06869	0.924084	1.05017	1.01431	0.0786882	1.05981	1.00126	0.884582	0.981885	0.0892065	0.968028	0.661389	1.07902	0.99988	1.06788	1.04893	0.0428392	1.03412	0.540055
Q2QMV8	Os12g0589100	Adenine phosphoribosyltransferase 1, putative, expressed	0.980963	1.01485	0.992036	0.995949	0.0172781	1.13272	1.11377	1.11549	1.12066	0.0104808	1.12522	0.000433968	0.932143	0.884518	0.941367	0.919343	0.0305093	0.923082	0.0193635	1.0171	1.02347	0.93096	0.99051	0.0516702	1.14264	1.19891	1.20011	1.18055	0.0328365	1.19186	0.00578162	0.84125	0.825298	0.78005	0.815532	0.031747	0.823346	0.00750347
Q2QN11	LOC_Os12g39360	Eukaryotic aspartyl protease family protein, expressed	1.14658	1.18284	1.11893	1.14945	0.0320491	1.0034	1.01026	0.99429	1.00265	0.00800984	0.872286	0.00153293	0.904083	0.911604	0.980445	0.932044	0.0420851	0.810862	0.00205846	1.12411	1.17238	1.10705	1.13451	0.0338869	0.883158	0.933741	0.887663	0.901521	0.0279945	0.794634	0.000781615	0.941527	0.899748	0.974871	0.938715	0.0376404	0.827419	0.00258792
Q2QN86	Os12g0575000	Expressed protein	1.07207	1.04918	1.00548	1.04225	0.0338323	0.822274	0.888099	0.866117	0.85883	0.0335119	0.824019	0.00262372	0.979676	1.02529	1.08859	1.03119	0.0546964	0.989388	0.780644	1.15868	1.16775	1.08834	1.13826	0.0434631	0.949862	0.928062	0.924624	0.934182	0.0136869	0.820713	0.00148838	1.09273	1.12306	1.0841	1.09996	0.0204601	0.966356	0.239485
Q2QNB0	Os12g0572400	Os12g0572400 protein	1.01953	1.10968	1.13684	1.08868	0.0614074	1.00321	0.87138	0.97407	0.949552	0.0692488	0.872201	0.0598131	0.792121	1.00989	0.915936	0.905984	0.109227	0.832182	0.0649813	1.15507	0.919426	1.09275	1.05575	0.122102	0.911568	0.999284	0.752753	0.887869	0.124963	0.840984	0.171381	1.15725	1.12046	1.26459	1.18077	0.074888	1.11842	0.205138
Q2QND6	Os12g0569500	Os12g0569500 protein	1.05138	1.05793	1.00623	1.03851	0.0281464	1.13875	1.06009	1.05552	1.08478	0.0467881	1.04455	0.216073	0.963724	1.0362	0.95542	0.985114	0.0444343	0.948581	0.153499	0.943999	0.885393	0.915203	0.914865	0.0293045	1.04188	1.07355	1.06912	1.06152	0.0171482	1.1603	0.00170701	0.838182	0.840032	0.869257	0.849157	0.0174315	0.928177	0.0288946
Q2QND8	Os12g0569300	Os12g0569300 protein	0.94595	0.926112	0.894021	0.922028	0.0262046	1.03424	1.00186	0.985595	1.00723	0.0247639	1.09241	0.0149369	1.15596	1.16521	1.25314	1.19144	0.0536349	1.29219	0.00144556	0.848452	0.846672	0.778423	0.824516	0.0399275	1.12788	1.05707	1.11932	1.10142	0.0386491	1.33584	0.000990846	0.937331	0.99028	0.964757	0.964123	0.02648	1.16932	0.00724597
Q2QND9	Os12g0569200	Expressed protein	1.2036	1.02705	0.856496	1.02905	0.173563	0.942972	1.07661	0.867574	0.962386	0.105863	0.935217	0.600425	0.950356	0.982241	0.810208	0.914268	0.0915182	0.888458	0.368258	1.00963	1.04816	1.3998	1.15253	0.21501	0.822077	0.92742	1.1191	0.956198	0.150587	0.82965	0.264863	1.0728	0.876188	0.856235	0.935075	0.119692	0.811323	0.200621
Q2QNE1	Os12g0568900	Os12g0568900 protein	0.889795	0.940012	0.861675	0.897161	0.0396849	1.06878	0.957102	1.00391	1.00993	0.0560795	1.1257	0.0467216	0.960933	1.05043	1.04715	1.0195	0.0507499	1.13637	0.0302382	1.00822	0.774777	0.635195	0.806065	0.188472	1.31275	1.08889	1.37412	1.25859	0.150134	1.5614	0.0312933	0.930873	0.930006	0.952138	0.937672	0.0125353	1.16327	0.293996
Q2QNF3	LOC_Os12g38000	60S ribosomal protein L2	0.885143	0.888326	0.932582	0.902017	0.0265177	0.891013	0.883592	1.09352	0.956041	0.119117	1.05989	0.485964	0.919744	0.962653	0.907952	0.930116	0.028788	1.03115	0.281591	0.894547	0.846044	0.814751	0.851781	0.040206	1.10403	1.09059	1.12059	1.10507	0.0150283	1.29737	0.00051638	1.31582	1.3549	1.07198	1.24757	0.153312	1.46466	0.0123968
Q2QNF7	DAPF	Diaminopimelate epimerase, chloroplastic	0.979426	0.981959	0.906979	0.956121	0.0425771	0.999848	0.978331	0.965635	0.981271	0.0172951	1.0263	0.396859	1.02533	0.998073	0.994151	1.00585	0.0169815	1.05201	0.133425	0.984046	0.994337	0.947366	0.97525	0.02469	1.02767	1.05346	1.14803	1.07639	0.0633756	1.1037	0.0616201	0.956419	0.988517	1.0155	0.98681	0.0295755	1.01185	0.630683
Q2QNG7	ACLA-3	ATP-citrate synthase alpha chain protein 3	1.0473	1.0516	1.04486	1.04792	0.0034158	1.03563	1.04206	0.947278	1.00832	0.052964	0.962213	0.265863	1.01439	0.952846	1.04948	1.00557	0.0489153	0.959586	0.208994	0.98654	0.938372	1.01928	0.981398	0.040699	0.954114	1.07562	0.90169	0.977141	0.0892218	0.995663	0.943678	1.01091	0.932719	1.13196	1.02519	0.100385	1.04463	0.52233
Q2QNI2	Os12g0564600	Os12g0564600 protein	0.975767	NA	1.10536	1.04057	0.0916393	1.15018	NA	1.00092	1.07555	0.10554	1.03362	0.757198	1.11879	NA	0.889346	1.00407	0.162244	0.964927	0.807793	1.03578	NA	0.940575	0.988178	0.0673211	0.847114	NA	1.21595	1.03153	0.260805	1.04387	0.841096	0.865869	NA	0.830585	0.848227	0.0249494	0.858374	0.110249
Q2QNI4	Os12g0564400	Os12g0564400 protein	1.05383	0.991968	NA	1.0229	0.0437412	0.928748	0.966198	NA	0.947473	0.0264811	0.926263	0.172276	0.948491	1.00458	NA	0.976535	0.0396604	0.954675	0.382415	1.0272	0.964244	NA	0.995722	0.0445169	1.13983	1.05657	NA	1.0982	0.0588704	1.10292	0.188555	0.964627	0.960677	NA	0.962652	0.00279297	0.966788	0.404424
Q2QNJ0	Os12g0563600	Expressed protein	1.06424	1.15061	1.19477	1.13654	0.0663902	0.996804	0.973794	1.02735	0.999315	0.0268657	0.879263	0.029418	0.831489	0.847208	0.882113	0.853603	0.025911	0.751056	0.00234341	0.999282	1.07182	1.05425	1.04178	0.0378427	1.04835	0.79923	0.575266	0.807616	0.236656	0.775224	0.165836	1.12786	1.27962	1.42772	1.2784	0.149934	1.22713	0.0569618
Q2QNJ8	LOC_Os12g37590	Prefoldin subunit 3	1.07626	1.04332	0.86799	0.995854	0.111952	1.00201	1.05873	1.15286	1.0712	0.076191	1.07566	0.389769	1.06292	1.02323	1.13908	1.07508	0.0588705	1.07955	0.339007	0.857101	0.857461	0.994166	0.902909	0.0790306	1.00261	0.998578	0.974618	0.991934	0.0151308	1.0986	0.127818	1.03045	0.948588	0.919962	0.966335	0.0573441	1.07025	0.323496
Q2QNM5	Os12g0560300	GTP-binding protein SAR1A, putative, expressed	0.902593	0.863447	0.952833	0.906291	0.0448075	1.01024	1.08799	1.03887	1.0457	0.0393236	1.15382	0.0154721	1.04869	1.08647	1.08152	1.07222	0.0205343	1.18309	0.00430991	0.987684	0.926053	0.984783	0.966173	0.0347757	1.02646	0.988093	0.905438	0.97333	0.0618467	1.00741	0.869794	1.08378	1.00806	1.0387	1.04352	0.0380903	1.08005	0.0602204
Q2QNS7	Os12g0555500	Os12g0555500 protein	0.783196	0.796573	0.799119	0.792963	0.00855334	0.992374	0.935232	0.982774	0.970126	0.0305986	1.22342	0.000642905	0.995516	1.14867	0.963313	1.03583	0.0990371	1.30628	0.0133511	1.22276	1.43873	1.11233	1.25794	0.166018	1.27989	0.878495	1.1481	1.10216	0.204601	0.876163	0.363702	0.722298	0.93235	1.04644	0.900363	0.164422	0.715743	0.0569441
Q2QNT0	Os12g0555200	Os12g0555200 protein	0.907215	0.929566	1.05237	0.96305	0.0781552	1.03035	0.965178	0.963485	0.986338	0.0381267	1.02418	0.666867	0.863429	0.999326	0.987453	0.950069	0.075267	0.986522	0.845971	1.15618	0.976598	1.05612	1.06296	0.0899853	1.1524	1.10846	1.07334	1.1114	0.0396136	1.04557	0.441586	0.894169	1.0613	0.893297	0.949587	0.096743	0.893339	0.211396
Q2QNV2	Os12g0552500	Fiber protein Fb19, putative, expressed	1.00987	0.972059	1.01919	1.00037	0.0249604	1.01359	1.10388	0.938214	1.01856	0.0829439	1.01818	0.734502	0.966161	0.898876	0.932915	0.932651	0.0336432	0.932302	0.0488071	1.09539	1.09397	1.10817	1.09918	0.00781703	0.801476	0.968469	0.819199	0.863048	0.0917261	0.785177	0.0113106	1.04486	1.13351	0.992789	1.05705	0.0711482	0.961677	0.36568
Q2QNZ6	Os12g0548401	Os12g0548401 protein	1.0628	1.08564	0.999763	1.0494	0.0444776	1.13646	1.03022	0.919622	1.02877	0.108428	0.980338	0.775617	1.0307	0.985294	1.03632	1.01744	0.0279788	0.969542	0.351515	0.822154	0.905781	1.02864	0.918858	0.103861	1.34348	1.02631	1.03224	1.13401	0.181431	1.23415	0.149243	0.678888	0.879143	0.984638	0.847556	0.155303	0.922402	0.544737
Q2QP54	Os12g0541500	Elongation factor Ts, mitochondrial	1.03686	1.01364	1.00664	1.01904	0.0158169	0.989222	0.987741	0.970608	0.982524	0.0103459	0.964162	0.028654	1.00655	0.949591	1.0043	0.986814	0.032256	0.968373	0.195181	1.02556	1.03403	1.07217	1.04392	0.0248271	1.01788	1.13881	1.03137	1.06269	0.0662697	1.01798	0.669847	0.94028	0.889387	0.945945	0.925204	0.0311474	0.886281	0.00668785
Q2QPD1	LOC_Os12g34890	Acyl carrier protein	1.00627	1.01186	1.15544	1.05785	0.0845544	0.861487	0.904578	0.953979	0.906681	0.0462817	0.857095	0.0531843	0.913051	0.823069	0.900835	0.878985	0.0488085	0.830913	0.033751	1.17456	1.14337	1.25046	1.18946	0.0550787	1.00749	1.12411	0.714514	0.948705	0.21103	0.797592	0.128452	1.08354	1.04625	1.22876	1.11952	0.0964301	0.941197	0.336626
[truncated: 3,323 more rows]

## Sheet: Additional file 4-2
Additional file 4-2 The relative fold change of proteins in DC90 and 9311 in response to chilling stress /60-h recovery treatment
[truncated: 4,391 more rows]

## Sheet: Additional file 4-3
Additional file 4-3 List of proteins and their fold changes relative to untreated control in response to chilling stress treatment in 9311 (p< 0.05 )
[truncated: 718 more rows]

[truncated: 5 more sheets: Additional file 4-4, Additional file 4-5, Additional file 4-6, Additional file 4-7, Additional file 4-8]
