# Supplementary material for: Comparative proteomic analysis of QTL CTS-12 derived from wild rice (Oryza rufipogon Griff.), in the regulation of cold acclimation and de-acclimation of rice (Oryza sativa L.) in response to severe chilling stress
Source: BMC Plant Biol. 2018 Aug 10;18:163. doi: 10.1186/s12870-018-1381-7 (PMC6086036; doi:10.1186/s12870-018-1381-7)
Supplement: Supplementary file 7 — The primer sequences of corresponding DEPs-encoding genes and GAPDH using for qPCR. (XLSX 12 kb) [file 12870_2018_1381_MOESM7_ESM.xlsx]

## Sheet: Additional file 7
Additional file 7 The primer sequences of corresponding DEPs-encoding genes and GAPDH using for qPCR
UniProt_ID	Gene ID/Name	RGAP_ID	Putative function	Forward Primers (5'-3') Reverse Primers (5'-3')
Q10NM5	LOC_Os03g15870	LOC_Os03g15870.1	50S ribosomal protein L4, chloroplast, putative, expressed	TCCAGGTATGGTGCCACCGT	CTGCAGCCTCATCTTGAGCA
Q9ZST0	RPL5	LOC_Os03g03360.1	50S ribosomal protein L5, chloroplastic	TCCACCAGGTGCCCAAGGTT	GAACATTACCCTGCCGCGGA
Q6ZKC0	GF14C	LOC_Os08g33370.2	14-3-3-like protein GF14-C	CAAGGCTGCTCAGGATATTG	GCTTCGTCAAACGCCTGCTT
Q06967	GF14F	LOC_Os03g50290.2	14-3-3-like protein GF14-F	ACAAGTCTGCCCAGGATATT	CATCGTCGAACGCCTGCTT
Q7XXS0	Os08g0478200	LOC_Os08g37320.1	ATP synthase subunit d, mitochondrial	GTTTGATGCGCTGCTTGTTG	GCTGATATTTTTCTTCATCTCCT
O64422	Os03g0267300	LOC_Os03g16050.1	Fructose-1,6-bisphosphatase, chloroplastic	CCAGAAGAGCAAGAACGGCA	CTGATGGATCTCCGTAGGCA
Q6ZG90	Os02g0131300	LOC_Os02g03860.1	ATP synthase	TCCCGCTCCCGGCAGCTATA	GCCCTTCAATAGGTCATCACCATT
Q10LF1	LOC_Os03g22950	LOC_Os03g22950.1	Acyl carrier protein	CCGCCAAGGTCACACCAGAT	GTCAGCTTCATTGTCAGGTA
O82451	GSTF2	LOC_Os01g55830.1	Probable glutathione S-transferase GSTF2	TGTTCCTCTGGGAATCACGT	AGGAGTGTACTGGTTGGACT
	GAPDH	LOC_Os04g40950		CCACCGACTACATGACATAC	TCTCCTCAGGGTTCCTGCAG
