# Supplementary material for: Comparative proteomic analysis of QTL CTS-12 derived from wild rice (Oryza rufipogon Griff.), in the regulation of cold acclimation and de-acclimation of rice (Oryza sativa L.) in response to severe chilling stress
Source: BMC Plant Biol. 2018 Aug 10;18:163. doi: 10.1186/s12870-018-1381-7 (PMC6086036; doi:10.1186/s12870-018-1381-7)
Supplement: Supplementary file 8 — GO enrichment analysis of DEPs identified in chilling stress and recovery treatment stages of DC90 and 9311 by comparison with its untreated control (P < 0.05). (XLSX 20 kb) [file 12870_2018_1381_MOESM8_ESM.xlsx]

## Sheet: Additional file 8-1
Additional file 8-1 GO enrichment analysis of DEPs identified in chilling stress and recovery treatment stages of 9311 by comparison with its untreated control (P<0.05)
GO_term	PANTHER GO-Slim	UploadHits	Mapped ID	Unmapped ID	Percentage(%)	REFaHits	REFaTotal	Expectedb	over/underc	FEd	P-value
Biological Process
GO:0008152	metabolic process	74	177	29	41.81	6835	43551	27.78	+	2.66	1.75e-14
GO:0009987	cellular process	58	177	29	32.77	5819	43551	23.65	+	2.45	5.15e-09
GO:0044238	primary metabolic process	56	177	29	31.64	5279	43551	21.45	+	2.61	1.15e-09
GO:0019538	protein metabolic process	40	177	29	22.6	2077	43551	8.44	+	4.74	3.02e-14
GO:0009058	biosynthetic process	28	177	29	15.82	1642	43551	6.67	+	4.2	2.92e-08
GO:0006412	translation	23	177	29	12.99	440	43551	1.79	+	12.86	2.15e-16
GO:0050896	response to stimulus	18	177	29	10.17	1354	43551	5.5	+	3.27	0.00212
GO:0071840	cellular component organization or biogenesis	16	177	29	9.04	1306	43551	5.31	+	3.01	0.017
GO:0006091	generation of precursor metabolites and energy	14	177	29	7.91	366	43551	1.49	+	9.41	8.45e-08
GO:0006950	response to stress	12	177	29	6.78	769	43551	3.13	+	3.84	0.0146
GO:0006457	protein folding	8	177	29	4.52	207	43551	0.84	+	9.51	0.00045
GO:0022904	respiratory electron transport chain	7	177	29	3.95	216	43551	0.88	+	7.97	0.00587
GO:0009628	response to abiotic stimulus	6	177	29	3.39	142	43551	0.58	+	10.4	0.00506
UNCLASSIFI	Unclassified	86	177	29	48.59	33872	43551	137.66	-	0.62	0
Molecular Function
GO:0005488	binding	37	177	29	20.9	3226	43551	13.11	+	2.82	1.19e-06
GO:0005198	structural molecule activity	24	177	29	13.56	560	43551	2.28	+	10.55	2.5e-15
GO:0003735	structural constituent of ribosome	23	177	29	12.99	339	43551	1.38	+	16.69	6.19e-19
GO:0003676	nucleic acid binding	19	177	29	10.73	1851	43551	7.52	+	2.53	0.0305
GO:0016491	oxidoreductase activity	16	177	29	9.04	1313	43551	5.34	+	3	0.0148
UNCLASSIFI	Unclassified	99	177	29	55.93	34173	43551	138.89	-	0.71	0
Cellular Component
GO:0044464	cell part	56	177	29	31.64	5018	43551	20.39	+	2.75	4.06e-11
GO:0005622	intracellular	50	177	29	28.25	4043	43551	16.43	+	3.04	2.47e-11
GO:0005737	cytoplasm	42	177	29	23.73	2350	43551	9.55	+	4.4	1.66e-14
GO:0043226	organelle	39	177	29	22.03	2853	43551	11.6	+	3.36	9.14e-10
GO:0005829	cytosol	25	177	29	14.12	539	43551	2.19	+	11.41	2.71e-17
GO:0032991	macromolecular complex	25	177	29	14.12	1430	43551	5.81	+	4.3	5.1e-08
GO:0005840	ribosome	22	177	29	12.43	252	43551	1.02	+	21.48	7.67e-21
GO:0030529	ribonucleoprotein complex	22	177	29	12.43	529	43551	2.15	+	10.23	3.62e-14
GO:0009579	thylakoid	4	177	29	2.26	32	43551	0.13	+	30.76	0.000489
GO:0009536	plastid	4	177	29	2.26	107	43551	0.43	+	9.2	0.0483
UNCLASSIFI	Unclassified	120	177	29	67.8	38294	43551	155.63	-	0.77	0
Note: a designates reference gene lists of Oryza staiva Japonica group in PANTHER database; b designates the number of genes expected in upload list for this category, based on the number of ref. DEPs mapped to corresponding category in reference list; c indicates over-representation (+) of the category and observed more DEPs than expected based on the reference list, conversely, a negative sign …

## Sheet: Additional file 8-2
Additional file 8-2 GO enrichment analysis of DEPs identified in chilling stress and recovery treatment stages of DC90 by comparison with its untreated control (P<0.05)
GO_term	PANTHER GO-Slim	UploadHits	Mapped ID	Unmapped ID	Percentage(%)	REFaHits	REFaTotal	Expectedb	over/underc	FEd	P-value
Biological Process
GO:0008152	metabolic process	62	142	13	43.66	6835	43551	22.29	+	2.78	4.33e-13
GO:0044238	primary metabolic process	49	142	13	34.51	5279	43551	17.21	+	2.85	6.67e-10
GO:0009987	cellular process	41	142	13	28.87	5819	43551	18.97	+	2.16	0.000172
GO:0019538	protein metabolic process	28	142	13	19.72	2077	43551	6.77	+	4.13	2.82e-08
GO:0009058	biosynthetic process	22	142	13	15.49	1642	43551	5.35	+	4.11	3.7e-06
GO:0006412	translation	17	142	13	11.97	440	43551	1.43	+	11.85	2.51e-11
GO:0009056	catabolic process	14	142	13	9.86	1258	43551	4.1	+	3.41	0.0122
GO:0006091	generation of precursor metabolites and energy	13	142	13	9.15	366	43551	1.19	+	10.89	5.73e-08
GO:0009628	response to abiotic stimulus	6	142	13	4.23	142	43551	0.46	+	12.96	0.00146
UNCLASSIFI	Unclassified	73	142	13	51.41	33872	43551	110.44	-	0.66	0
Molecular Function
GO:0003824	catalytic activity	41	142	13	28.87	6186	43551	20.17	+	2.03	0.000673
GO:0005488	binding	24	142	13	16.9	3226	43551	10.52	+	2.28	0.0177
GO:0016787	hydrolase activity	18	142	13	12.68	2057	43551	6.71	+	2.68	0.0197
GO:0003735	structural constituent of ribosome	16	142	13	11.27	339	43551	1.11	+	14.48	5.55e-12
GO:0005198	structural molecule activity	16	142	13	11.27	560	43551	1.83	+	8.76	9.33e-09
GO:0016491	oxidoreductase activity	16	142	13	11.27	1313	43551	4.28	+	3.74	0.000981
GO:0003924	GTPase activity	6	142	13	4.23	134	43551	0.44	+	13.73	0.000862
GO:0045182	translation regulator activity	5	142	13	3.52	92	43551	0.3	+	16.67	0.0021
GO:0003746	translation elongation factor activity	4	142	13	2.82	30	43551	0.1	+	40.89	0.000481
UNCLASSIFI	Unclassified	71	142	13	50	34173	43551	111.42	-	0.64	0
Cellular Component
GO:0044464	cell part	42	142	13	29.58	5018	43551	16.36	+	2.57	2.55e-07
GO:0005622	intracellular	38	142	13	26.76	4043	43551	13.18	+	2.88	7.59e-08
GO:0005737	cytoplasm	28	142	13	19.72	2350	43551	7.66	+	3.65	1.18e-07
GO:0043226	organelle	23	142	13	16.2	2853	43551	9.3	+	2.47	0.0025
GO:0032991	macromolecular complex	18	142	13	12.68	1430	43551	4.66	+	3.86	5.27e-05
GO:0005840	ribosome	13	142	13	9.15	252	43551	0.82	+	15.82	1.67e-10
GO:0030529	ribonucleoprotein complex	13	142	13	9.15	529	43551	1.72	+	7.54	1.19e-06
GO:0005829	cytosol	13	142	13	9.15	539	43551	1.76	+	7.4	1.48e-06
GO:0016020	membrane	10	142	13	7.04	596	43551	1.94	+	5.15	0.0014
GO:0009579	thylakoid	5	142	13	3.52	32	43551	0.1	+	47.92	4.15e-06
GO:0009536	plastid	5	142	13	3.52	107	43551	0.35	+	14.33	0.00143
GO:0005739	mitochondrion	5	142	13	3.52	132	43551	0.43	+	11.62	0.00382
UNCLASSIFI	Unclassified	100	142	13	70.42	38294	43551	124.86	-	0.8	0
Note: a designates reference gene lists of Oryza staiva Japonica group in PANTHER database; b designates the number of genes expected in upload list for this category, based on the number of ref. DEPs mapped to corresponding category in reference list; c indicates over-representation (+) of the category and observed more DEPs than expected based on the reference list, conversely, a negative sign …
