# Supplementary material for: Comparative proteomic analysis of QTL CTS-12 derived from wild rice (Oryza rufipogon Griff.), in the regulation of cold acclimation and de-acclimation of rice (Oryza sativa L.) in response to severe chilling stress
Source: BMC Plant Biol. 2018 Aug 10;18:163. doi: 10.1186/s12870-018-1381-7 (PMC6086036; doi:10.1186/s12870-018-1381-7)
Supplement: Supplementary file 10 — The DEPs common to 9311 and DC90 in response to chilling stress and recovery treatment by comparison with untreated controls (XLSX 41 kb) [file 12870_2018_1381_MOESM10_ESM.xlsx]

## Sheet: Additional file 10-1
Additional file 10-1 The DEPs common to 9311 and DC90 in response to chilling stress and recovery treatment by comparison with untreated controls
UniProt_ID	Gene ID/Name			9311					DC90				Subcellular location prediction		Putative function
		0h	Ca-60 h	Rb-60 h	PMc		0h	Ca-60 h	Rb-60 h	PMc			CPd	UniPe
Q10NM5	LOC_Os03g15870	0	-0.46	-0.58	0		0	-0.93	-0.32	1			Y	-	50S ribosomal protein L4, chloroplast, putative, expressed
Q2QN11	LOC_Os12g39360	0	-0.2	-0.3	0		0	-0.33	-0.27	4			-	-	Eukaryotic aspartyl protease family protein, expressed
Q650W6	Os09g0565200	0	-0.12	-0.32	2		0	-0.31	-0.48	0			Y	-	Similar to Nucleic acid-binding protein precursor
Q7X8A1	Os04g0459500	0	-0.11	-0.31	2		0	-0.33	-0.38	4			Y	-	Glyceraldehyde-3-phosphate dehydrogenase
Q0IWS0	Os10g0492300	0	-0.1	-0.27	2		0	-0.27	-0.27	4			Y	-	Similar to IAP100
Q7X7H3	Os04g0490800	0	-0.12	-0.28	3		0	-0.23	-0.38	0			Y	-	OSJNBa0076N16.12 protein
O64422	Os03g0267300	0	-0.13	-0.28	3		0	-0.27	-0.37	0			Y	C	Fructose-1,6-bisphosphatase, chloroplastic
Q943K1	Os01g0869800	0	-0.25	-0.43	3		0	-1.07	-0.59	1			Y	-	22-kDa Photosystem II protein, Photoprotection
Q8S3R2	Os02g0707100	0	-0.17	-0.32	3		0	-0.45	-0.25	1			-	-	Similar to Monodehydroascorbate reductase, seedling isozyme (EC 1.6.5.4) (MDAR seedling)
Q0DGH0	Os05g0533100	0	-0.19	-0.36	3		0	-0.6	0.03	5			-	-	Similar to plasminogen activator inhibitor 1 RNA-binding protein
P0C367	psbC	0	-0.34	-0.34	4		0	-0.66	-0.32	1			-	C	Photosystem II CP43 reaction center protein
P0C364	psbB	0	-0.35	-0.34	4		0	-0.88	-0.43	1			-	C	Photosystem II CP47 reaction center protein
P0C434	psbA	0	-0.35	-0.38	4		0	-1.08	-0.44	1			-	C	Photosystem II protein D1
A0A0N7KJ79	Os04g0473150	0	-0.57	-0.51	4		0	-1.35	-0.7	1			-	-	Similar to photosystem II protein D1
Q8SAY0	RPL18	0	-0.42	-0.36	4		0	-0.8	-0.29	1			Y	C	50S ribosomal protein L18, chloroplastic
Q9ZST0	RPL5	0	-0.43	-0.42	4		0	-1.14	-0.32	1			Y	C	50S ribosomal protein L5, chloroplastic
Q9XJ28	rps9	0	-0.49	-0.5	4		0	-0.88	-0.19	5			Y	-	30S ribosomal protein S9, chloroplast, putative, expressed
Q6KA00	Os02g0822600	0	-0.56	-0.47	4		0	-1.06	-0.24	5			Y	-	Similar to 50S ribosomal protein L9
P0C355	psaA	0	-0.24	-0.27	4		0	-1.01	-0.21	5			-	C	Photosystem I P700 chlorophyll a apoprotein A1
P12330	CAB1R	0	0.6	0.55	11		0	0.6	-0.79	9			Y	C	Chlorophyll a-b binding protein 1, chloroplastic
Q10LF1	LOC_Os03g22950	0	0.67	0.64	11		0	0.74	0.15	10			Y	-	Acyl carrier protein
O22386	RPL12-2	0	0.37	0.34	11		0	0.67	0.23	14			Y	C	50S ribosomal protein L12, chloroplastic
Q6ZKC0	GF14C	0	0.5	0.39	11		0	0.52	0.18	14			-	Cyt	14-3-3-like protein GF14-C
Q06967	GF14F	0	0.42	0.38	11		0	0.57	0.28	14			-	Cyt	14-3-3-like protein GF14-F
Q10KY5	Os03g0366000	0	0.41	0.43	11		0	0.46	0.2	14			-	-	10 kDa chaperonin, putative, expressed
Q8H2U6	Os07g0661700	0	0.76	0.79	11		0	0.87	0.61	14			-	-	Conserved hypothetical protein
A0A0P0V9F2	Os01g0803200	0	0.59	0.61	11		0	0.67	0.46	14			-	-	Cysteine proteinase inhibitor (Fragment)
Q0JPA6	Os01g0233000	0	0.53	0.54	11		0	0.7	0.35	14			-	-	Salt stress root protein RS1
Q6K1Q5	Os02g0622400	0	0.53	0.45	11		0	0.42	0.27	14			-	-	Glycolipid transfer protein-like
Q07661	NDKR	0	0.52	0.59	11		0	0.64	0.44	14			-	-	Nucleoside diphosphate kinase 1
Q2QWN3	Os12g0189400	0	0.34	0.29	11		0	0.36	0.24	14			Y	-	Similar to Photosystem I reaction centre subunit N, chloroplast precursor (PSI- N)
Q7XXS0	Os08g0478200	0	0.31	0.25	11		0	0.6	0.22	14			-	M	ATP synthase subunit d, mitochondrial
Q8LNF2	Os10g0502000	0	0.27	0.2	11		0	0.44	0.13	14			Y	-	Similar to Thylakoid lumenal 17.4 kDa protein (P17.4)
Q6ETK1	Os02g0180200	0	0.27	0.26	11		0	0.39	0.17	14			Y	-	Uncharacterised protein family UPF0133 domain containing protein
Q6K623	Os02g0612900	0	0.26	0.46	12		0	0.4	0.33	11			-	-	Similar to Temperature stress-induced lipocalin
Q0IZF1	Os09g0572700	0	0.13	0.35	13		0	0.32	0.14	14			-	-	Similar to Blue copper-binding protein
Q2QND8	Os12g0569300	0	0.13	0.37	13		0	0.42	0.23	14			Y	-	Thaumatin, pathogenesis-related family protein
Q8S9Q6	Os01g0941200	0	0.09	0.27	13		0	0.32	0.11	14			-	-	Similar to Glucan endo-1,3-beta-glucosidase GII precursor (EC 3.2.1.39)
A0A0P0X334	Os07g0176900	0	0.29	0.18	14		0	0.3	-0.12	9			Y	-	Similar to Ribose-5-phosphate isomerase precursor (EC 5.3.1.6)
Q6YS11	Os08g0282400	0	0.42	0.29	14		0	0.79	0.21	10			-	-	Similar to Alpha-SNAP (Fragment)
Q6ESR4	P0684A08.9-1	0	0.37	0.2	14		0	0.3	0.32	11			-	-	Dehydration-stress inducible protein 1
Q5ZCK5	CML16	0	0.34	0.18	14		0	0.57	0.53	11			-	-	Probable calcium-binding protein CML16
Q6Z2T6	CHLP	0	-0.36	-0.25	1		0	-0.78	-0.21	1			Y	C	Geranylgeranyl diphosphate reductase, chloroplastic
Q9SNK3	OJ1528D07.7	0	-0.06	-0.27	2		0	-0.11	-0.37	2			Y	-	Glyceraldehyde-3-phosphate dehydrogenase
A0A0P0WP33	Os05g0496200	0	-0.09	-0.33	2		0	-0.14	-0.46	2			Y	-	Phosphoglycerate kinase
P12085	atpB	0	-0.07	-0.27	2		0	-0.16	-0.39	2			-	C	ATP synthase subunit beta, chloroplastic
Q2QZU5	Os11g0671000	0	-0.69	0.8	6		0	-0.53	0.54	6			-	-	Auxin-repressed protein-like protein ARP1, putative, expressed
Q03200	LIR1	0	-0.72	0.36	6		0	-0.59	0.4	6			Y	-	Light-regulated protein
Q69TH4	OPR2	0	0.4	0.4	11		0	0.44	0.36	11			-	-	Putative 12-oxophytodienoate reductase 2
O82451	GSTF2	0	0.37	0.21	14		0	0.56	0.26	14			-	-	Probable glutathione S-transferase GSTF2
Q8S718	LOC_Os10g38700	0	0.31	0.19	14		0	0.55	0.19	14			-	-	Glutathione S-transferase GSTU6, putative, expressed
Q6ZG90	Os02g0131300	0	0.31	0.21	14		0	0.47	0.21	14			-	-	ATP synthase
Q5JM79	Os01g0732000	0	0.91	0.58	14		0	1.31	0.61	14			-	-	Similar to Mitochondrial import receptor subunit TOM7-1
Q67W57	Os06g0646500	0	0.79	0.57	14		0	0.69	0.24	14			-	-	Similar to ATP synthase delta chain, mitochondrial precursor (EC 3.6.3.14)
C7JA48	Os12g0478100	0	0.66	0.43	14		0	0.45	0.32	14			-	-	Os12g0478100 protein (Fragment)
Notes: a indicates chilling stress treatment; b indicates recovery treatment; c designates Profile Model of DEPs, obtained by using STEM; d designates the subcellular locations of DEPs predicted by using ChloroP; e designates information on the subcellular locations of DEPs annotated in the UniProt database.

## Sheet: Additional file 10-2
Additional file 10-2 The DEPs specifically identified in 9311 and DC90 in response to chilling stress and recovery treatment by comparison with untreated controls
UniProt_ID	Gene ID/Name	0h	Ca-60 h	Rb-60 h	PMc	CPd	UniPe	Putative function
9311
Q0E446	Os02g0137200	0	-0.62	-0.3	1	-	C	Similar to 50S ribosomal protein L3-1, chloroplast precursor
Q0DWC5	Os02g0821200	0	-0.94	-0.38	1	Y	-	Ribosomal protein L28e domain containing protein
Q6K5R6	Os02g0478600	0	-0.37	-0.22	1	-	-	Similar to 40S ribosomal protein S15A
Q84M68	Os03g0856500	0	-0.4	-0.28	1	Y	C	Similar to Plastid-specific 30S ribosomal protein 1, chloroplast precursor (CS- S5)
Q7XEQ3	LOC_Os10g27190	0	-0.44	-0.21	1	-	M	40S ribosomal protein S17-4, putative, expressed
Q10L93	Os03g0356300	0	-0.46	-0.32	1	Y	C	50S ribosomal protein L6, putative, expressed
Q84M35	Os03g0807800	0	-0.53	-0.15	1	-	-	40S ribosomal protein S2, putative, expressed
Q7XZX4	Os11g0634500	0	-0.7	-0.48	1	-	-	40S ribosomal protein S29, putative, expressed
Q75G91	Os03g0577000	0	-0.3	-0.35	4	-	-	40S ribosomal protein S3, putative, expressed
P35686	RPS20	0	-0.32	-0.34	4	-	-	40S ribosomal protein S20
P49210	RPL9	0	-0.33	-0.37	4	-	-	60S ribosomal protein L9
Q9AV77	OSJNBa0006L06.7	0	-0.34	-0.36	4	-	M	60S ribosomal protein L17
P40978	RPS19A	0	-0.34	-0.33	4	-	-	40S ribosomal protein S19
Q10P27	Os03g0249400	0	-0.35	-0.33	4	-	-	40S ribosomal protein S20, putative, expressed
Q9ZST1	RPS17	0	-0.39	-0.29	4	Y	M	30S ribosomal protein S17, chloroplastic
Q9SDG6	RPL30	0	-0.41	-0.35	4	Y	-	60S ribosomal protein L30
Q6H7T1	Os02g0162500	0	-0.51	-0.46	4	-	-	Similar to 40S ribosomal protein S14
Q6YSX0	Os07g0674200	0	-0.38	-0.35	4	-	-	Similar to 60S ribosomal protein L22-2
Q60EZ7	Os05g0186000	0	-0.58	-0.56	4	Y	C	Similar to 30S ribosomal protein S31, chloroplast (Fragment)
A0A0P0VIA4	Os02g0321900	0	-0.6	-0.54	4	-	-	Similar to Ribosomal protein L1
Q762A6	bip108	0	-0.57	-0.58	4	-	-	60S ribosomal protein L22-2, putative, expressed
P0C482	rps2	0	0.36	0.31	11	-	-	30S ribosomal protein S2, chloroplastic
Q6ZLP8	Os07g0150200	0	0.47	0.43	11	-	-	40S ribosomal protein S12
Q8H2J8	OSJNBa0016A21.128-2	0	0.37	0.4	11	-	-	40S ribosomal protein S12
Q6H764	Os02g0529700	0	0.65	0.56	11	-	-	Similar to Acidic ribosomal protein P2a-4 (Fragment)
Q69UI8	Os08g0116500	0	0.51	0.48	11	-	-	Similar to 60S acidic ribosomal protein P1 (L12)
Q10N30	Os03g0284400	0	0.42	0.35	11	Y	C	Similar to Ribosomal protein L10-like
Q6K965	OEP21	0	-0.35	-0.45	0	-	-	Outer envelope pore protein 21, chloroplastic
P0C343	ndhK	0	-0.24	-0.34	0	-	-	NAD(P)H-quinone oxidoreductase subunit K, chloroplastic
Q9AXB0	Os01g0622300	0	-0.26	-0.39	0	Y	C	Uroporphyrinogen decarboxylase 1, chloroplastic
Q8L4E7	BP-73	0	-0.51	-0.63	0	Y	C	SAP-like protein BP-73
A0A0P0X4D0	Os07g0204900	0	-0.2	-0.27	0	-	C	Zeta-carotene desaturase (Fragment)
Q0JMV6	Os01g0357100	0	-0.22	-0.34	0	Y	-	Ferredoxin-nitrite reductase
A0A0P0X4X0	Os07g0419900	0	-0.77	-0.24	1	Y	C	Os07g0419900 protein
Q10I42	Os03g0565200	0	-0.06	-0.31	2	Y	C	HAD-superfamily hydrolase, subfamily IA, variant 3 containing protein, expressed
A0A0P0Y6D8	Os12g0124000	0	-0.19	-0.34	3	Y	C	Similar to FHA domain containing protein, expressed
A0A0P0VBL9	Os01g0899425	0	-0.18	-0.32	3	-	-	Similar to ribulose 1,5-bisphosphate carboxylase/oxygenase large subunit
Q7XHV1	OSJNBb0041B22.112-1	0	-0.34	-0.29	4	Y	C	CHP-rich zinc finger protein-like
Q5NB98	Os01g0265000	0	-0.37	-0.29	4	Y	C	Aromatic-ring hydroxylase-like domain containing protein
A0A0P0V242	Os01g0321300	0	-0.23	-0.27	4	Y	C	Similar to Protein translocase subunit secA
Q6K5H8	Os02g0600200	0	-0.28	-0.26	4	Y	C	IQ calmodulin-binding region domain containing protein
A0A0P0VUP9	Os03g0216600	0	-0.29	-0.24	4	Y	C	Similar to Alpha-glucosidase (EC 3.2.1.20)
A0A0P0YAG3	Os12g0507500	0	-0.35	-0.33	4	Y	C	Similar to SWIB/MDM2 domain containing protein, expressed
Q7XXS4	THI1	0	-0.23	0.34	6	Y	C	Thiamine thiazole synthase, chloroplastic
Q84PB7	THF1	0	0.27	0.22	11	Y	C	Protein THYLAKOID FORMATION1, chloroplastic
Q2R3H6	LOC_Os11g31900	0	0.57	0.61	11	Y	C	Acyl carrier protein
Q67UK9	Os06g0232600	0	0.31	0.29	11	Y	C	Similar to Dehydroascorbate reductase
Q7X8R5	Os04g0530600	0	0.13	0.3	12	Y	C	Thioredoxin M2, chloroplastic
Q6YWJ7	Os08g0435900	0	0.5	0.34	14	Y	M	Chlorophyll a-b binding protein, chloroplastic
Q6ZL95	OJ1065_B06.19-1	0	0.46	0.31	14	Y	C	Chlorophyll a-b binding protein, chloroplastic
Q7XV11	Os04g0457000	0	0.38	0.23	14	Y	C	Chlorophyll a-b binding protein, chloroplastic
Q5ZA98	Os06g0320500	0	0.35	0.21	14	Y	C	Chlorophyll a-b binding protein, chloroplastic
P0C422	psbH	0	0.62	0.46	14	-	C	Photosystem II reaction center protein H
Q0DFC9	PETE	0	0.29	0.16	14	Y	C	Plastocyanin, chloroplastic
Q6ATY4	Os05g0401100	0	0.29	0.15	14	Y	C	UPF0603 protein Os05g0401100, chloroplastic
Q84PA4	LOC_Os03g17070	0	0.76	0.45	14	Y	C	ATP synthase B chain, chloroplast, putative, expressed
P0C2Z0	atpF	0	0.54	0.16	14	-	S	ATP synthase subunit b, chloroplastic
P20907	Os05g0494200	0	0.34	0.16	14	Y	C	Cysteine proteinase inhibitor 2
A0A0P0XEA1	Os08g0320400	0	0.35	0.18	14	Y	C	Similar to Indole-3-glycerol phosphate synthase-like
P0C401	psbF	0	0.27	0.37	15	-	S	Cytochrome b559 subunit beta
Q6H7I9	Os02g0634500	0	0.24	0.41	15	Y	C	ATP-dependent Clp protease proteolytic subunit
Q7G3Y4	Os10g0320400	0	0.31	0.24	11	Y	M	ATP synthase gamma chain
Q9FYP0	prx11	0	-0.34	-0.3	4	-	S	Peroxidase
Q0D9C4	CATB	0	-0.19	-0.27	0	-	-	Catalase isozyme B
Q10S82	Os03g0131200	0	-0.46	-0.36	4	-	-	Catalase
Q06398	GSTU6	0	0.55	0.4	14	-	-	Probable glutathione S-transferase GSTU6
Q8H8E0	Os03g0135300	0	0.39	0.26	14	-	S	Glutathione S-transferase, N-terminal domain containing protein, expressed
Q7XUK3	OsNADPH-1	0	0.62	0.63	11	-	-	NADPH oxidoreductase
Q9XGY5	TIM13	0	0.46	0.48	11	-	-	Mitochondrial import inner membrane translocase subunit Tim13
Q6H4I2	Os09g0373000	0	0.44	0.38	11	Y	-	Mitochondrial pyruvate carrier
Q6Z7V2	HSP24.1	0	-0.15	0.45	8	-	S	24.1 kDa heat shock protein, mitochondrial
Q75HQ0	BIP4	0	0.45	0.49	11	Y	S	Heat shock 70 kDa protein BIP4
Q8H903	Os10g0462900	0	0.24	0.29	11	Y	M	60 kDa chaperonin
Q5Z9Z3	Os06g0320000	0	0.32	0.35	11	-	-	Thioredoxin-like protein Clot
Q0D840	TRXH	0	0.5	0.71	15	-	-	Thioredoxin H1
Q6ZL42	Os07g0545400	0	-0.6	-0.53	4	Y	M	Probable histone H2A.2
Q84NJ4	Os08g0427700	0	-0.26	-0.46	3	Y	M	Probable histone H2A.3
Q6Z4N6	R40G2	0	-0.13	-0.3	3	-	-	Ricin B-like lectin R40G2
Q10M12	R40C1	0	-0.16	-0.32	3	-	-	Ricin B-like lectin R40C1
Q6ZJX4	Os08g0136700	0	0.15	0.82	13	Y	S	33-kDa secretory protein
Q6ZJX8	Os08g0136300	0	0.45	0.57	15	-	S	33-kDa secretory protein
Q84J55	GF14A	0	0.42	0.3	14	-	-	14-3-3-like protein GF14-A
Q42993	Cht1	0	0.35	0.37	11	-	S	Chitinase 1
O04138	Cht4	0	0.33	0.45	15	-	S	Chitinase 4
P40392	RIC1	0	0.39	0.28	14	-	S	Ras-related protein RIC1
Q5Z9H9	P0655A07.5-1	0	-0.3	-0.19	1	-	M	Peptidyl-prolyl cis-trans isomerase
Q6ER87	Os02g0538700	0	-0.52	-0.36	1	-	-	Harpin-induced protein-like
P42863	Os06g0256500	0	-0.23	-0.27	4	-	-	Glucose-6-phosphate isomerase, cytosolic B
Q9AUN8	OSJNBa0058E19.13	0	0.28	0.45	15	-	S	Dehydration stress-induced protein
Q2R1N0	Os11g0599200	0	0.26	0.31	11	-	-	Glycosyltransferase
Q0JL44	SGT1	0	0.14	0.28	12	-	-	Protein SGT1 homolog
Q0DI31	CC-1	0	0.19	0.38	12	-	-	Cytochrome c
Q0JNS6	CAM1-1	0	0.44	0.41	11	-	-	Calmodulin-1
Q10PA5	LOC_Os03g13800	0	0.44	0.47	11	-	-	NHP2-like protein 1, putative, expressed
Q2QQ99	Os12g0502000	0	-0.18	0.4	6	-	M	Protein SPIRAL1-like 3
Q6Z2X3	MOC2	0	0.57	0.61	11	-	-	Molybdopterin synthase catalytic subunit
Q2QYK8	Os12g0115500	0	0.19	0.52	13	-	S	Non-specific lipid-transfer protein
Q5QLS1	Os01g0668100	0	0.3	0.17	14	-	S	Arabinogalactan protein-like
Q84TB3	ADF4	0	0.55	0.38	14	-	-	Actin-depolymerizing factor 4
Q10SM7	PEX11-1	0	0.39	0.27	14	-	-	Peroxisomal membrane protein 11-1
Q0DYB1	IPP	0	0.39	0.22	14	-	-	Soluble inorganic pyrophosphatase
Q5Z6H0	Os06g0696600	0	0.36	0.49	15	-	S	Xyloglucan endotransglucosylase/hydrolase
Q6YZJ0	Os08g0558200	0	-0.2	-0.31	0	Y	M	Thioredoxin fold domain containing protein
Q7FAT6	Os04g0551800	0	0.5	0.38	11	-	-	OSJNBa0010H02.6 protein
Q0D4F7	Os07g0628700	0	-0.19	-0.32	0	Y	S	Similar to Receptor protein kinase
A0A0P0WMJ3	Os05g0429500	0	-0.21	-0.29	0	-	-	Similar to dienelactone hydrolase family protein
A0A0P0Y8A9	Os12g0225200	0	-0.31	-0.39	0	-	C	Conserved hypothetical protein
Q8S1G9	Os01g0796400	0	-0.27	-0.11	1	-	S	NAD(P)-binding domain containing protein
Q2QNJ0	Os12g0563600	0	-0.19	-0.41	3	-	-	Expressed protein
Q6ZH90	Os02g0122000	0	-0.25	-0.28	4	-	M	Similar to P18
Q0JA19	Os04g0620000	0	-0.26	-0.28	4	-	-	C-type ATP-binding cassette (ABC) transporter, Arsenic (As) detoxification, Reduction of As in grains
Q8H3M0	Os08g0428800	0	-0.54	-0.53	4	-	-	Similar to High mobility group I/Y-2
Q5W6Y8	Os05g0355400	0	-0.33	0.63	6	-	-	UspA domain containing protein
Q5ZDX2	Os01g0615100	0	0.57	0.45	11	-	-	Similar to Substilin /chymotrypsin-like inhibitor (Proteinase inhibitor)
C7IX78	Os01g0615050	0	0.57	0.55	11	-	-	Proteinase inhibitor I13, potato inhibitor I family protein
C7J408	Os06g0169001	0	0.56	0.52	11	-	-	GOS9 protein
Q5EII3	Os12g0437800	0	0.52	0.54	11	-	-	Similar to MPI
Q6PL11	Os11g0456300	0	0.45	0.48	11	-	-	Similar to SKP1-like protein 1A
Q7X5X9	Os04g0444600	0	0.44	0.39	11	-	-	OSJNBa0027P08.4 protein
Q6ZBX9	Os08g0562600	0	0.37	0.33	11	-	-	C2 calcium-dependent membrane targeting domain containing protein
Q6Z1H2	Os08g0535600	0	0.36	0.31	11	-	-	Zinc finger, Tim10/DDP-type family protein
B7E914	Os04g0310500	0	0.33	0.3	11	-	M	NADH dehydrogenase [ubiquinone] (complex I), alpha subcomplex, subunit 2 domain containing protein
Q5KQD2	Os05g0548100	0	0.31	0.24	11	-	-	Similar to VIP1 protein
Q0J0W2	Os09g0480700	0	0.31	0.37	11	-	-	Similar to Transcription factor Hap5a-like protein
Q8LQN2	Os01g0784800	0	0.23	0.27	11	-	S	Flavodoxin/nitric oxide synthase domain containing protein
A0A0P0XRR7	Os09g0568900	0	0.14	0.28	12	-	-	Similar to predicted protein
Q2QNS7	Os12g0555500	0	0.29	0.39	15	-	-	Probenazole-inducible protein PBZ1
A0A0N7KFQ6	Os02g0628800	0	0.71	0.23	14	-	M	Similar to Ubiquitin-like protein 5 (Fragment)
Q6K4S7	Os02g0285300	0	0.49	0.22	14	-	S	DREPP plasma membrane polypeptide family protein
Q84SC3	Os08g0162800	0	0.59	0.21	14	-	-	Acyl-CoA-binding protein , Stress response
A0A0P0VUN4	Os03g0214600	0	0.47	0.44	11	-	-	Similar to 26S proteasome subunit-like protein (26S proteasome subunit RPN9a)
A0A0N7KEV9	Os02g0199900	0	0.39	0.23	14	-	-	Similar to 26S proteasome regulatory complex subunit p42D
Q0DIY4	Os05g0350600	0	0.36	0.2	14	-	-	Similar to Atranbp1b protein
A0A0P0XQR7	Os09g0535900	0	0.29	0.16	14	-	M	Similar to Ki1 protein
Q75HJ3	Os03g0804800	0	0.29	0.17	14	-	-	Similar to Cct8-prov protein
Q6ZDG9	Os08g0474700	0	0.29	0.19	14	-	-	Similar to COPII subunit Sec23 (Fragment)
A0A0P0W683	Os04g0127600	0	0.48	0.66	15	-	-	Similar to Subtilase
Q94DK6	Os01g0357900	0	0.34	0.44	15	-	S	Similar to RALF
Q0JAI3	Os04g0598000	0	0.33	0.55	15	Y	M	OSJNba0093F12.14 protein
Q0DKJ1	Os05g0160000	0	0.26	0.43	15	-	-	Similar to Ferric leghemoglobin reductase
Q8LQD2	Os01g0516600	0	0.26	0.34	15	-	-	Similar to Stable protein 1
Q5Z858	Os06g0699500	0	0.2	0.3	15	-	-	Tautomerase domain containing protein
A0A0P0VPR8	Os02g0761400	0	-0.29	-0.16	1	-	-	Similar to ATPREP2
P14717	PAL	0	0.28	-0.07	10	-	Cyt	Phenylalanine ammonia-lyase
Q8S3P3	24K23.14	0	0.32	0.32	11	-	-	DUF26-like protein
P51823	ARF	0	0.33	0.22	14	-	G	ADP-ribosylation factor 2
Q6ASR1	Os05g0147400	0	0.27	0.14	14	-	Cyt	Chaperonin protein
Q6K5H9	Os02g0600100	0	0.43	0.34	11	-	-	Similar to 26S proteasome subunit RPN7
Q8HCR5	orf25	0	0.35	0.28	11	-	-	Uncharacterized protein
B9G4P3	Os09g0529100	0	0.27	0.31	11	-	-	6-phosphogluconolactonase domain containing protein
Q8H3I7	P0524G08.116	0	0.24	0.34	15	-	-	10 kDa chaperonin
DC90
Q6H8H3	Os02g0652600	0	-0.55	-0.69	0	Y	C	Ribosomal protein L19 family protein
Q653V9	Os06g0683200	0	-0.6	-0.31	1	Y	C	Similar to 50S ribosomal protein L24, chloroplast precursor (CL24)
P0C512	rbcL	0	-0.74	-0.53	1	-	-	Ribulose bisphosphate carboxylase large chain
Q0JBE3	Os04g0538100	0	-0.2	-0.35	3	-	-	Elongation factor G, III and V domain containing protein
P0C485	rps3	0	-0.37	-0.4	4	-	M	30S ribosomal protein S3, chloroplastic
P12151	rps16	0	-1.41	-0.35	5	-	M	30S ribosomal protein S16, chloroplastic
O64937	REFA1	0	-0.76	-0.17	5	-	-	Elongation factor 1-alpha
Q75GR6	Os03g0815400	0	-0.56	0.3	6	Y	C	50S ribosomal protein L17, putative, expressed
Q6YY64	Os02g0591700	0	-0.69	0.26	6	-	M	60S ribosomal protein L6
Q7XIK5	Os04g0613600	0	-0.66	0.99	6	-	-	Similar to 40S ribosomal protein S11
Q9ZTP5	RPE	0	0.09	-0.28	7	Y	C	Ribulose-phosphate 3-epimerase, chloroplastic
Q8H588	Os07g0173700	0	-0.17	0.52	8	-	-	40S ribosomal protein S18
P0C440	rpl14	0	0.12	-0.3	9	-	-	50S ribosomal protein L14, chloroplastic
Q7XTK1	Os04g0118400	0	0.63	-0.41	9	-	-	Elongation factor
Q7XJB4	Os03g0576700	0	0.36	0.34	11	Y	-	60S ribosomal protein L13
A0A0P0W5Q6	Os03g0854400	0	0.47	0.23	14	Y	S	Ribonuclease III domain containing protein
Q2QNF3	LOC_Os12g38000	0	0.38	0.55	15	-	M	60S ribosomal protein L2
A0A0N7KJF4	Os04g0538166	0	-0.2	-0.33	0	-	M	Similar to Elongation factor G, chloroplastic
Q6K8J4	ISPG	0	-0.17	-0.27	0	Y	C	4-hydroxy-3-methylbut-2-en-1-yl diphosphate synthase (ferredoxin), chloroplastic
Q65XK0	Os05g0573700	0	-0.2	-0.33	0	Y	C	Ketol-acid reductoisomerase, chloroplastic
Q0DG76	Os05g0549100	0	-0.23	-0.36	0	Y	C	Similar to serine/threonine-protein kinase SNT7
Q5Z974	FTSH1	0	-0.33	-0.23	1	Y	C	ATP-dependent zinc metalloprotease FTSH 1, chloroplastic
P0C437	psbD	0	-0.77	-0.23	1	-	C	Photosystem II D2 protein
Q6Z411	Os07g0558400	0	-0.66	-0.23	1	Y	C	Chlorophyll a-b binding protein, chloroplastic
Q655S1	FTSH2	0	-0.28	-0.2	1	Y	C	ATP-dependent zinc metalloprotease FTSH 2, chloroplastic
P0C389	petA	0	-0.56	-0.29	1	-	C	Cytochrome f
Q10LH0	DVR	0	-0.29	-0.17	1	Y	C	Divinyl chlorophyllide a 8-vinyl-reductase, chloroplastic
Q6H8E4	Os02g0208100	0	-0.3	-0.22	1	Y	C	ADP,ATP carrier protein
Q6YTT3	Os08g0484500	0	-0.44	-0.14	1	Y	C	Phospho-2-dehydro-3-deoxyheptonate aldolase
A0A0P0WMB8	Os05g0401200	0	-0.43	-0.31	1	Y	C	Similar to predicted protein
Q6YZK5	Os08g0359000	0	-0.4	-0.25	1	Y	C	Similar to APE1
P0C340	ndhJ	0	-0.46	-0.23	1	-	-	NAD(P)H-quinone oxidoreductase subunit J, chloroplastic
A0A0P0Y838	Os12g0207600	0	-0.72	-0.37	1	-	-	Similar to ribulose-1,5-bisphosphate carboxylase/oxygenase large subunit
Q53N83	LOC_Os11g13890	0	-0.51	-0.23	1	Y	M	Chlorophyll a-b binding protein, chloroplastic
Q6ZFJ3	OJ1435_F07.32-2	0	-0.15	-0.41	2	Y	C	Ferredoxin--NADP reductase
Q8W250	DXR	0	-0.14	-0.29	3	Y	C	1-deoxy-D-xylulose 5-phosphate reductoisomerase, chloroplastic
Q0DFR3	Os05g0575300	0	-0.28	-0.66	3	-	-	Similar to Translation initiation factor IF-2
Q5JK67	Os01g0958100	0	-0.23	-0.4	3	Y	C	Similar to chloroplast SRP receptor cpFtsY precursor
P0C2Z6	atpA	0	-0.26	-0.48	3	-	-	ATP synthase subunit alpha, chloroplastic
Q69RJ0	GLU	0	-0.28	-0.32	4	Y	C	Ferredoxin-dependent glutamate synthase, chloroplastic
Q8S6F2	Os10g0356000	0	-0.72	-0.57	4	-	-	Similar to ribulose-1,5-bisphosphate carboxylase/oxygenase large subunit
Q0JHB3	Os01g0873100	0	-0.32	-0.28	4	-	M	Similar to Amidophosphoribosyltransferase, chloroplast precursor (EC 2.4.2.14)
Q0JCI6	Os04g0467700	0	-0.28	-0.23	4	-	-	Similar to Indole-3-glycerol phosphate synthase, chloroplast precursor (EC 4.1.1.48) (IGPS)
Q8LQP4	Os01g0676200	0	-0.27	-0.29	4	Y	C	Conserved hypothetical protein
Q10A77	Os10g0100300	0	-0.5	-0.39	4	Y	C	NAD(P)-binding domain containing protein
P0C386	ndhI	0	-0.36	-0.37	4	-	M	NAD(P)H-quinone oxidoreductase subunit I, chloroplastic
P0C358	psaB	0	-0.75	-0.15	5	-	C	Photosystem I P700 chlorophyll a apoprotein A2
Q6ZBV1	Os08g0200300	0	-1.19	-0.28	5	Y	C	Similar to Photosystem II 10 kDa polypeptide (Fragment)
Q0DFF8	Os05g0593200	0	-0.4	0.15	6	Y	C	Conserved hypothetical protein
A0A0P0V6Q2	Os01g0685800	0	-0.61	0.28	6	-	-	ATP synthase subunit beta (Fragment)
Q40677	ALDP	0	0.36	-0.24	9	Y	C	Fructose-bisphosphate aldolase, chloroplastic
Q10KP0	Os03g0376600	0	0.26	-0.51	9	Y	C	Similar to 29 kDa ribonucleoprotein, chloroplast precursor (RNA-binding protein cp29)
Q7XDQ8	LOC_Os10g31780	0	0.13	-0.34	9	-	C	NAD dependent epimerase/dehydratase family protein, expressed
Q69LA6	PDX11	0	0.31	-0.25	9	Y	-	Probable pyridoxal 5'-phosphate synthase subunit PDX1.1
Q10P51	Os03g0247000	0	0.46	0.15	14	Y	C	Clp amino terminal domain containing protein, expressed
Q75ID5	OJ1785_A05.8	0	-0.41	-0.2	1	-	C	Expressed protein
Q2QMV8	Os12g0589100	0	0.25	-0.28	9	Y	-	Adenine phosphoribosyltransferase 1, putative, expressed
Q53N80	Os11g0242400	0	-0.34	-0.26	4	Y	-	Similar to Rieske
Q10SD2	Os03g0126300	0	-0.29	-0.2	1	Y	-	Expressed protein
B9F813	Os04g0234600	0	-0.27	-0.35	0	Y	-	Similar to Sedoheptulose-1,7-bisphosphatase
Q5ZCC2	Os01g0158200	0	-0.31	-0.23	4	-	S	Carboxypeptidase
B9FW35	Os07g0205000	0	-0.25	0.39	6	-	M	Cytochrome b-c1 complex subunit 7
Q652J5	Os09g0532700	0	-0.38	-0.09	5	-	M	Deoxyribodipyrimidine photolyase family protein-like
Q5WMX0	dip3	0	-0.37	0.16	6	-	S	DIP3
Q6F3B0	LOC_Os03g57340	0	-0.36	0.24	6	-	-	DnaJ protein, putative, expressed
Q6ZLK0	OST48	0	-0.41	0.15	6	-	S	Dolichyl-diphosphooligosaccharide--protein glycosyltransferase 48 kDa subunit
Q7F1U0	OJ1167_G06.125	0	0.1	0.27	13	Y	S	Peroxidase
Q0JDV3	Os04g0372700	0	0.42	0.36	11	-	-	Similar to Quinone-oxidoreductase QR1 (Fragment)
Q943L2	H2B.11	0	-0.24	0.42	6	-	-	Histone H2B.11
Q7XUC9	Os09g0553100	0	-0.29	0.21	6	-	-	Histone H4
Q6K8D4	Os02g0760300	0	-0.34	-0.28	4	-	-	Peptidylprolyl isomerase
Q8H5N9	PIP2-1	0	-0.37	0.08	5	-	-	Probable aquaporin PIP2-1
Q9LHY3	Os01g0214200	0	0.33	0.29	11	-	-	Esterase, SGNH hydrolase-type, subgroup domain containing protein
Q8RU26	Os01g0687400	0	0.56	0.54	11	-	S	Similar to Chitinase (EC 3.2.1.14)
Q6Z674	Os02g0720600	0	0.3	0.32	11	-	S	Peptidase A1 domain containing protein
A0A0P0WDE0	Os04g0558400	0	-1.07	-0.37	1	-	-	RmlC-like jelly roll fold domain containing protein
A0A0P0WHI7	Os05g0132100	0	-0.31	0.25	6	-	M	AMP-dependent synthetase and ligase domain containing protein
Q0DKY6	Os05g0135400	0	-0.5	-0.46	4	-	S	Plant peroxidase domain containing protein
Q5W730	Os05g0333500	0	-0.33	-0.31	4	-	-	Heat shock protein DnaJ family protein
A0A0P0WM49	Os05g0399300	0	0.27	-0.22	9	-	S	Similar to Chitinase
A0A0P0WMW0	Os05g0432700	0	0.36	0.2	14	-	S	Similar to Pi starvation-induced protein (Fragment)
Q5Z8V8	Os06g0704700	0	-0.27	-0.37	0	-	-	NAD(P)-binding domain containing protein
Q6Z4G6	Os07g0604500	0	0.73	0.16	10	-	-	Similar to Mitochondrial import inner membrane translocase subunit Tim17
Q7EYC9	Os08g0417000	0	0.33	0.33	11	-	-	2OG-Fe(II) oxygenase domain containing protein
Q9FEG7	Os08g0434100	0	0.42	0.6	15	-	S	Similar to S-like ribonuclease (RNase PD2) (Fragment)
Q0J3S0	Os08g0557100	0	-0.25	-0.27	4	-	-	Similar to Nucleic acid-binding protein precursor
A0A0P0XIW7	Os09g0121900	0	0.51	0.41	11	-	-	Similar to Isoamyl acetate-hydrolyzing esterase
Q7XCL2	Os10g0542200	0	0.23	0.28	11	-	-	Ubiquilin domain containing protein
Q9FTN5	Os01g0106400	0	-0.2	-0.69	2	-	-	Similar to Isoflavone reductase homolog IRL (EC 1.3.1.-)
Q9AUW3	LOC_Os03g55150	0	-0.95	-0.31	1	-	-	Eukaryotic translation initiation factor 5A
Q75M01	Os05g0157200	0	0.43	0.19	14	-	-	UspA domain containing protein
Q6EU94	PIP1-1	0	-0.67	0.53	6	-	Men	Aquaporin PIP1-1
Q9XGP7	ROMT-15	0	0.4	0.1	10	-	N	Tricin synthase 1
A0A0P0X8Q0	Os07g0609000	0	0.37	0.18	14	-	-	Stress responsive alpha-beta barrel domain containing protein
Q2QLS7	Os12g0630200	0	0.5	0.17	14	-	-	Thaumatin, pathogenesis-related family protein
Q0DEU8	Os06g0133800	0	-0.15	-0.39	2	-	-	Similar to Transferase
Q7XZW5	Os03g0773800	0	0.19	-0.3	9	-	-	Malate dehydrogenase
Q43008	SODA	0	0.29	0.25	11	-	M	Superoxide dismutase [Mn], mitochondrial
Q69IM6	Os09g0514600	0	0.25	0.29	11	-		Beta-grasp fold, ferredoxin-type domain containing protein
Q84VG0	CML7	0	0.3	0.14	14	-	-	Probable calcium-binding protein CML7
Notes: a indicates chilling stress treatment; b indicates recovery treatment; c designates Profile Model of DEPs, obtained by using STEM; d designates the subcellular locations of DEPs predicted by using ChloroP; e designates information on the subcellular locations of DEPs annotated in the UniProt database.
